# Supplementary material for: 7,8-Dihydroxyflavone alleviates apoptosis and inflammation induced by retinal ischemia-reperfusion injury via activating TrkB/Akt/NF-kB signaling pathway
Source: Int J Med Sci. 2022 Jan 1;19(1):13–24. doi: 10.7150/ijms.65733 (PMC8692126; doi:10.7150/ijms.65733)
Supplement: Supplementary file 2 — Supplementary table S1. [file ijmsv19p0013s2.xlsx]

## Sheet: DEGs_RIRI vs Sham
DEGs in RIRI vs Sham
gene_id	gene_name	transcript_id	GO	KEGG	KO_ENTRY	EC	Description	trans_type	FPKM.RIRI_1	FPKM.RIRI_2	FPKM.RIRI_3	FPKM.Sham_1	FPKM.Sham_2	FPKM.Sham_3	fc	log2(fc)	pval	qval	regulation
ENSRNOG00000002919	Gfap	ENSRNOT00000034401;ENSRNOT00000093266;ENSRNOT00000093167	GO:0005178(integrin binding);GO:0005200(structural constituent of cytoskeleton);GO:0005515(protein binding);GO:0005737(cytoplasm);GO:0005856(cytoskeleton);GO:0005882(intermediate filament);GO:0009611(response to wounding);GO:0010625(positive regulation of Schwann cell proliferation);GO:0010977(negative regulation of neuron projection development);GO:0014002(astrocyte development);GO:0016020(membr…	04630(Jak-STAT signaling pathway);04630(Jak-STAT signaling pathway)	K05640		glial fibrillary acidic protein [Source:RGD Symbol;Acc:2679]	protein_coding	122.049	127.084	148.691	11.7268	12.6584	12.6249	10.7491	3.42614	1.74073e-145	2.62242e-141	up
ENSRNOG00000010478	LOC299282	ENSRNOT00000014073;ENSRNOT00000078064;ENSRNOT00000077517;ENSRNOT00000013961;ENSRNOT00000084685;ENSRNOT00000087017;ENSRNOT00000082680;ENSRNOT00000033897	GO:0005615(extracellular space);GO:0005615(extracellular space)		K04525		Serine protease inhibitor [Source:RGD Symbol;Acc:3745]	protein_coding	40.4359	58.6145	58.2687	0.332754	0.089271	0.140874	279.48	8.1266	1.29788e-107	9.77627e-104	up
ENSRNOG00000045772	LOC100911545	ENSRNOT00000075799	GO:0001553(luteinization);GO:0001869(negative regulation of complement activation, lectin pathway);GO:0002020(protease binding);GO:0002438(acute inflammatory response to antigenic stimulus);GO:0004866(endopeptidase inhibitor activity);GO:0004867(serine-type endopeptidase inhibitor activity);GO:0005102(signaling receptor binding);GO:0005576(extracellular region);GO:0005615(extracellular space);GO:…	04610(Complement and coagulation cascades)	K03910		alpha-2-macroglobulin-like [Source:RGD Symbol;Acc:6492449]	protein_coding	104.754	98.8047	114.106	19.5509	17.5068	17.9756	5.77222	2.52913	5.97961e-91	3.00276e-87	up
ENSRNOG00000018414	Csf1r	ENSRNOT00000049357;ENSRNOT00000088988;ENSRNOT00000079360	GO:0000166(nucleotide binding);GO:0001934(positive regulation of protein phosphorylation);GO:0002931(response to ischemia);GO:0004672(protein kinase activity);GO:0004713(protein tyrosine kinase activity);GO:0004714(transmembrane receptor protein tyrosine kinase activity);GO:0005011(macrophage colony-stimulating factor receptor activity);GO:0005524(ATP binding);GO:0005654(nucleoplasm);GO:0005886(p…	04010(MAPK signaling pathway);04014(Ras signaling pathway);04015(Rap1 signaling pathway);04060(Cytokine-cytokine receptor interaction);04151(PI3K-Akt signaling pathway);04380(Osteoclast differentiation);04640(Hematopoietic cell lineage);05200(Pathways in cancer);05202(Transcriptional misregulation in cancer);05221(Acute myeloid leukemia);05221(Acute myeloid leukemia)	K05090	EC:2.7.10.1	colony stimulating factor 1 receptor [Source:RGD Symbol;Acc:2425]	protein_coding	25.2898	23.8456	22.7744	4.15735	3.70955	3.89861	6.11191	2.61162	1.33044e-84	5.01076e-81	up
ENSRNOG00000046834	C3	ENSRNOT00000073042;ENSRNOT00000075494	GO:0001798(positive regulation of type IIa hypersensitivity);GO:0001934(positive regulation of protein phosphorylation);GO:0001970(positive regulation of activation of membrane attack complex);GO:0002376(immune system process);GO:0004866(endopeptidase inhibitor activity);GO:0005515(protein binding);GO:0005576(extracellular region);GO:0005615(extracellular space);GO:0006954(inflammatory response);…	04080(Neuroactive ligand-receptor interaction);04145(Phagosome);04610(Complement and coagulation cascades);05133(Pertussis);05134(Legionellosis);05140(Leishmaniasis);05142(Chagas disease (American trypanosomiasis));05150(Staphylococcus aureus infection);05152(Tuberculosis);05167(Kaposi sarcoma-associated herpesvirus infection);05168(Herpes simplex virus 1 infection);05203(Viral carcinogenesis);05…	K03990		complement C3 [Source:RGD Symbol;Acc:2232]	protein_coding	41.5148	76.102	55.4444	4.04091	3.46662	3.13522	16.2609	4.02334	3.07465e-84	9.26393e-81	up
ENSRNOG00000013973	Lcn2	ENSRNOT00000018776	GO:0002020(protease binding);GO:0002376(immune system process);GO:0005506(iron ion binding);GO:0005576(extracellular region);GO:0005615(extracellular space);GO:0005829(cytosol);GO:0006811(ion transport);GO:0006915(apoptotic process);GO:0006979(response to oxidative stress);GO:0009615(response to virus);GO:0009617(response to bacterium);GO:0009635(response to herbicide);GO:0010046(response to myco…	04657(IL-17 signaling pathway)	K21129		lipocalin 2 [Source:RGD Symbol;Acc:69408]	protein_coding	105.66	138.25	80.7873	6.72692	5.3048	6.2483	17.7625	4.15076	1.45361e-83	3.64976e-80	up
ENSRNOG00000005825	Lyz2	ENSRNOT00000007747	GO:0003796(lysozyme activity);GO:0003824(catalytic activity);GO:0008152(metabolic process);GO:0016787(hydrolase activity);GO:0016798(hydrolase activity, acting on glycosyl bonds);GO:0019835(cytolysis);GO:0042742(defense response to bacterium)	04970(Salivary secretion)	K13915	EC:3.2.1.17	lysozyme 2 [Source:RGD Symbol;Acc:3026]	protein_coding	175.065	113.199	97.7855	10.3638	8.89017	8.87866	13.7225	3.77847	5.49305e-72	1.18218e-68	up
ENSRNOG00000060994	Tctn3	ENSRNOT00000088065	GO:0003674(molecular_function);GO:0005575(cellular_component);GO:0005634(nucleus);GO:0007224(smoothened signaling pathway);GO:0008150(biological_process);GO:0030030(cell projection organization);GO:0043065(positive regulation of apoptotic process);GO:0060271(cilium assembly)		K19382		tectonic family member 3 [Source:RGD Symbol;Acc:1305166]	protein_coding	9.24169	9.37874	8.55308	0.0001	0.060161	0.0001	450.183	8.81437	2.34102e-68	4.40844e-65	up
ENSRNOG00000016460	Clu	ENSRNOT00000022095;ENSRNOT00000091612;ENSRNOT00000078861	GO:0000902(cell morphogenesis);GO:0001540(amyloid-beta binding);GO:0001774(microglial cell activation);GO:0002434(immune complex clearance);GO:0005102(signaling receptor binding);GO:0005576(extracellular region);GO:0005615(extracellular space);GO:0005634(nucleus);GO:0005737(cytoplasm);GO:0005739(mitochondrion);GO:0005743(mitochondrial inner membrane);GO:0005829(cytosol);GO:0005856(cytoskeleton);G…	04610(Complement and coagulation cascades);04610(Complement and coagulation cascades)	K17252		clusterin [Source:RGD Symbol;Acc:3907]	protein_coding	1180.07	1449.35	1522.11	273.829	262.62	273.324	5.12679	2.35806	2.68573e-67	4.49562e-64	up
ENSRNOG00000012749	C1qb	ENSRNOT00000017060	GO:0005515(protein binding);GO:0005576(extracellular region);GO:0006958(complement activation, classical pathway);GO:0045202(synapse);GO:0048839(inner ear development);GO:0098794(postsynapse);GO:0098883(synapse pruning)	04610(Complement and coagulation cascades);05020(Prion diseases);05133(Pertussis);05142(Chagas disease (American trypanosomiasis));05150(Staphylococcus aureus infection);05322(Systemic lupus erythematosus)			complement C1q B chain [Source:RGD Symbol;Acc:2229]	protein_coding	47.8745	45.9176	38.6099	3.84863	3.27917	3.57646	12.3691	3.62867	1.33121e-60	2.00547e-57	up
ENSRNOG00000017123	B2m	ENSRNOT00000023017	GO:0001916(positive regulation of T cell mediated cytotoxicity);GO:0002237(response to molecule of bacterial origin);GO:0002376(immune system process);GO:0002474(antigen processing and presentation of peptide antigen via MHC class I);GO:0002481(antigen processing and presentation of exogenous protein antigen via MHC class Ib, TAP-dependent);GO:0002726(positive regulation of T cell cytokine produc…	04612(Antigen processing and presentation);05163(Human cytomegalovirus infection);05166(Human T-cell leukemia virus 1 infection);05168(Herpes simplex virus 1 infection);05169(Epstein-Barr virus infection);05170(Human immunodeficiency virus 1 infection)	K08055		beta-2 microglobulin [Source:RGD Symbol;Acc:2189]	protein_coding	212.121	248.666	187.341	47.3364	48.907	49.5143	4.44661	2.15271	5.01666e-59	6.87055e-56	up
ENSRNOG00000012807	C1qa	ENSRNOT00000017385	GO:0001774(microglial cell activation);GO:0002376(immune system process);GO:0003674(molecular_function);GO:0005515(protein binding);GO:0005575(cellular_component);GO:0005576(extracellular region);GO:0005581(collagen trimer);GO:0006958(complement activation, classical pathway);GO:0007568(aging);GO:0010039(response to iron ion);GO:0016322(neuron remodeling);GO:0045087(innate immune response);GO:004…	04610(Complement and coagulation cascades);05020(Prion diseases);05133(Pertussis);05142(Chagas disease (American trypanosomiasis));05150(Staphylococcus aureus infection);05322(Systemic lupus erythematosus)	K03986		complement C1q A chain [Source:RGD Symbol;Acc:1306716]	protein_coding	66.8072	63.9731	60.354	5.36271	3.1537	6.15725	13.0257	3.70329	6.07183e-56	7.62267e-53	up
ENSRNOG00000061215	Crym	ENSRNOT00000088482	GO:0000122(negative regulation of transcription by RNA polymerase II);GO:0003714(transcription corepressor activity);GO:0005634(nucleus);GO:0005737(cytoplasm);GO:0005739(mitochondrion);GO:0005829(cytosol);GO:0007605(sensory perception of sound);GO:0042403(thyroid hormone metabolic process);GO:0042562(hormone binding);GO:0042803(protein homodimerization activity);GO:0047127(thiomorpholine-carboxyl…		K18258	EC:1.5.1.25	crystallin, mu [Source:RGD Symbol;Acc:620943]	protein_coding	487.437	473.564	618.645	121.019	114.364	128.3	4.34347	2.11885	8.14633e-53	9.44034e-50	up
ENSRNOG00000053272	Chi3l1	ENSRNOT00000078599	GO:0003674(molecular_function);GO:0005576(extracellular region);GO:0005615(extracellular space);GO:0005737(cytoplasm);GO:0005783(endoplasmic reticulum);GO:0005975(carbohydrate metabolic process);GO:0006032(chitin catabolic process);GO:0006915(apoptotic process);GO:0006954(inflammatory response);GO:0007250(activation of NF-kappaB-inducing kinase activity);GO:0008061(chitin binding);GO:0009612(resp…		K17523		chitinase 3 like 1 [Source:RGD Symbol;Acc:620874]	protein_coding	114.134	165.941	155.463	27.0596	27.7439	20.1378	5.81172	2.53897	8.86066e-50	9.5347e-47	up
ENSRNOG00000010528	LOC100911166	ENSRNOT00000014129	GO:0000455(enzyme-directed rRNA pseudouridine synthesis);GO:0001522(pseudouridine synthesis);GO:0003674(molecular_function);GO:0003723(RNA binding);GO:0005575(cellular_component);GO:0008150(biological_process);GO:0009451(RNA modification);GO:0009982(pseudouridine synthase activity)				RNA pseudouridylate synthase domain-containing protein 2-like [Source:RGD Symbol;Acc:6494740]	protein_coding	2.18854	2.29699	2.20487	0.0001	0.0001	0.0001	22301.3	14.4448	4.37974e-48	4.39871e-45	up
ENSRNOG00000012804	C1qc	ENSRNOT00000017065	GO:0005515(protein binding);GO:0005576(extracellular region);GO:0030853(negative regulation of granulocyte differentiation);GO:0045202(synapse);GO:0045650(negative regulation of macrophage differentiation);GO:0098794(postsynapse);GO:0098883(synapse pruning)	04610(Complement and coagulation cascades);05020(Prion diseases);05133(Pertussis);05142(Chagas disease (American trypanosomiasis));05150(Staphylococcus aureus infection);05322(Systemic lupus erythematosus)	K03988		complement C1q C chain [Source:RGD Symbol;Acc:1306828]	protein_coding	41.906	35.2237	30.2829	3.70619	2.76619	3.49428	10.7772	3.42991	3.50517e-44	3.1062e-41	up
ENSRNOG00000007457	Serping1	ENSRNOT00000009817	GO:0001848(complement binding);GO:0001869(negative regulation of complement activation, lectin pathway);GO:0002376(immune system process);GO:0003674(molecular_function);GO:0004867(serine-type endopeptidase inhibitor activity);GO:0005576(extracellular region);GO:0005615(extracellular space);GO:0006958(complement activation, classical pathway);GO:0007568(aging);GO:0007596(blood coagulation);GO:0007…	04610(Complement and coagulation cascades);05133(Pertussis)	K04001		serpin family G member 1 [Source:RGD Symbol;Acc:735225]	protein_coding	37.7004	67.5372	49.3811	8.0747	5.64878	6.04928	7.81979	2.96713	8.78923e-44	7.3561e-41	up
ENSRNOG00000051235	C2	ENSRNOT00000060607	GO:0002376(immune system process);GO:0004252(serine-type endopeptidase activity);GO:0005515(protein binding);GO:0005575(cellular_component);GO:0005576(extracellular region);GO:0006508(proteolysis);GO:0006956(complement activation);GO:0006958(complement activation, classical pathway);GO:0007584(response to nutrient);GO:0008233(peptidase activity);GO:0008236(serine-type peptidase activity);GO:00167…	04610(Complement and coagulation cascades);05133(Pertussis);05150(Staphylococcus aureus infection);05322(Systemic lupus erythematosus)	K01332	EC:3.4.21.43	complement C2 [Source:RGD Symbol;Acc:2231]	protein_coding	25.4095	34.8937	28.5933	3.27403	4.6952	5.1616	6.77006	2.75917	7.5571e-43	5.99198e-40	up
ENSRNOG00000016177	Scara3	ENSRNOT00000022020	GO:0005201(extracellular matrix structural constituent);GO:0005615(extracellular space);GO:0016020(membrane);GO:0016021(integral component of membrane);GO:0030198(extracellular matrix organization);GO:0031012(extracellular matrix)				scavenger receptor class A, member 3 [Source:RGD Symbol;Acc:1309269]	protein_coding	31.9104	33.9903	37.7568	9.42359	10.9915	10.0287	3.40488	1.7676	2.78258e-42	2.09598e-39	up
ENSRNOG00000011971	C1s	ENSRNOT00000016330;ENSRNOT00000056058	GO:0004252(serine-type endopeptidase activity);GO:0005509(calcium ion binding);GO:0006508(proteolysis);GO:0006958(complement activation, classical pathway);GO:0008236(serine-type peptidase activity);GO:0042802(identical protein binding);GO:0042802(identical protein binding)	04610(Complement and coagulation cascades);05133(Pertussis);05150(Staphylococcus aureus infection);05322(Systemic lupus erythematosus);05322(Systemic lupus erythematosus)	K01331	EC:3.4.21.42	complement C1s [Source:RGD Symbol;Acc:619983]	protein_coding	15.809	26.8236	19.4125	2.78457	2.05988	2.26954	8.72155	3.12458	6.12399e-41	4.39323e-38	up
ENSRNOG00000008465	Tmem176b	ENSRNOT00000078473;ENSRNOT00000011327	GO:0005634(nucleus);GO:0016020(membrane);GO:0016021(integral component of membrane);GO:0030154(cell differentiation);GO:0031965(nuclear membrane);GO:2001199(negative regulation of dendritic cell differentiation);GO:2001199(negative regulation of dendritic cell differentiation)				transmembrane protein 176B [Source:RGD Symbol;Acc:708403]	protein_coding	48.6654	52.0523	49.7939	15.3979	11.4992	12.9475	3.77747	1.91742	3.38802e-39	2.32002e-36	up
ENSRNOG00000021084	AABR07006310	ENSRNOT00000028622					macrophage expressed 1 [Source:NCBI gene;Acc:64552]	pseudogene	26.3278	23.3616	18.954	2.61442	3.12805	3.75423	7.22814	2.85362	1.84471e-38	1.20829e-35	up
ENSRNOG00000028896	A2m	ENSRNOT00000019346	GO:0001553(luteinization);GO:0001869(negative regulation of complement activation, lectin pathway);GO:0002020(protease binding);GO:0002438(acute inflammatory response to antigenic stimulus);GO:0004866(endopeptidase inhibitor activity);GO:0004867(serine-type endopeptidase inhibitor activity);GO:0005102(signaling receptor binding);GO:0005576(extracellular region);GO:0005615(extracellular space);GO:…	04610(Complement and coagulation cascades)	K03910		alpha-2-macroglobulin [Source:RGD Symbol;Acc:2004]	protein_coding	93.2041	99.1077	109.07	27.7109	17.8288	16.8684	4.82922	2.27179	3.16506e-37	1.98674e-34	up
ENSRNOG00000014961	Pdpn	ENSRNOT00000020316	GO:0016020(membrane);GO:0016021(integral component of membrane)		K16778		podoplanin [Source:RGD Symbol;Acc:61819]	protein_coding	44.9306	51.8063	63.3207	15.7756	15.0026	14.336	3.54783	1.82694	5.21175e-36	3.1406e-33	up
ENSRNOG00000010645	Lgals3	ENSRNOT00000014216;ENSRNOT00000082304;ENSRNOT00000082675	GO:0001501(skeletal system development);GO:0001772(immunological synapse);GO:0002376(immune system process);GO:0002548(monocyte chemotaxis);GO:0005576(extracellular region);GO:0005615(extracellular space);GO:0005634(nucleus);GO:0005681(spliceosomal complex);GO:0005737(cytoplasm);GO:0005743(mitochondrial inner membrane);GO:0005886(plasma membrane);GO:0006397(mRNA processing);GO:0008284(positive re…		K06831		galectin 3 [Source:RGD Symbol;Acc:69356]	protein_coding	27.8931	48.8876	63.548	2.61556	1.86094	3.58327	17.411	4.12193	9.27285e-34	5.3729e-31	up
ENSRNOG00000028566	Pld4	ENSRNOT00000029017	GO:0002244(hematopoietic progenitor cell differentiation);GO:0003824(catalytic activity);GO:0005634(nucleus);GO:0005769(early endosome);GO:0005783(endoplasmic reticulum);GO:0005789(endoplasmic reticulum membrane);GO:0006259(DNA metabolic process);GO:0006909(phagocytosis);GO:0016020(membrane);GO:0016021(integral component of membrane);GO:0032588(trans-Golgi network membrane);GO:0045145(single-stra…	00564(Glycerophospholipid metabolism);00565(Ether lipid metabolism)	K16860	EC:3.1.4.4	phospholipase D family, member 4 [Source:RGD Symbol;Acc:1598308]	protein_coding	16.0265	14.2796	11.3239	1.67044	1.54199	1.73342	8.41714	3.07333	1.23813e-33	6.90829e-31	up
ENSRNOG00000000991	Arpc1b	ENSRNOT00000001315	GO:0003779(actin binding);GO:0005200(structural constituent of cytoskeleton);GO:0005515(protein binding);GO:0005634(nucleus);GO:0005737(cytoplasm);GO:0005856(cytoskeleton);GO:0005885(Arp2/3 protein complex);GO:0015629(actin cytoskeleton);GO:0030833(regulation of actin filament polymerization);GO:0032355(response to estradiol);GO:0034314(Arp2/3 complex-mediated actin nucleation);GO:0036284(tubulob…	04144(Endocytosis);04666(Fc gamma R-mediated phagocytosis);04810(Regulation of actin cytoskeleton);05100(Bacterial invasion of epithelial cells);05132(Salmonella infection)	K05757		actin related protein 2/3 complex, subunit 1B [Source:RGD Symbol;Acc:2155]	protein_coding	19.7699	24.1208	20.3046	2.15736	2.37053	3.26349	8.23926	3.04251	1.20366e-32	6.47611e-30	up
ENSRNOG00000050869	Cebpd	ENSRNOT00000074586	GO:0000976(transcription regulatory region sequence-specific DNA binding);GO:0000978(RNA polymerase II cis-regulatory region sequence-specific DNA binding);GO:0001228(DNA-binding transcription activator activity, RNA polymerase II-specific);GO:0002244(hematopoietic progenitor cell differentiation);GO:0003677(DNA binding);GO:0003700(DNA-binding transcription factor activity);GO:0005634(nucleus);GO…		K10050		CCAAT/enhancer binding protein delta [Source:RGD Symbol;Acc:2328]	protein_coding	11.6037	11.2212	12.8551	0.89523	0.757853	0.642426	15.5434	3.95823	1.27702e-32	6.63389e-30	up
ENSRNOG00000018735	Cd74	ENSRNOT00000025344;ENSRNOT00000025354	GO:0000187(activation of MAPK activity);GO:0001516(prostaglandin biosynthetic process);GO:0001540(amyloid-beta binding);GO:0001934(positive regulation of protein phosphorylation);GO:0001961(positive regulation of cytokine-mediated signaling pathway);GO:0002250(adaptive immune response);GO:0002286(T cell activation involved in immune response);GO:0002376(immune system process);GO:0002606(positive …	04612(Antigen processing and presentation);05152(Tuberculosis);05168(Herpes simplex virus 1 infection);05168(Herpes simplex virus 1 infection)	K06505		CD74 molecule [Source:RGD Symbol;Acc:2313]	protein_coding	137.156	44.4061	37.0207	2.34306	1.97317	1.66837	36.5242	5.19078	1.79044e-32	8.99098e-30	up
ENSRNOG00000008301	Tagln2	ENSRNOT00000011208	GO:0005515(protein binding);GO:0030855(epithelial cell differentiation)		K20526		transgelin 2 [Source:RGD Symbol;Acc:1310840]	protein_coding	36.9794	58.4068	55.9159	10.0735	9.7324	11.2136	4.87765	2.28619	7.18764e-32	3.49296e-29	up
ENSRNOG00000000655	Ptprc	ENSRNOT00000000814;ENSRNOT00000064785;ENSRNOT00000060292;ENSRNOT00000029878;ENSRNOT00000029865	GO:0000187(activation of MAPK activity);GO:0001779(natural killer cell differentiation);GO:0001915(negative regulation of T cell mediated cytotoxicity);GO:0001916(positive regulation of T cell mediated cytotoxicity);GO:0001960(negative regulation of cytokine-mediated signaling pathway);GO:0002244(hematopoietic progenitor cell differentiation);GO:0002378(immunoglobulin biosynthetic process);GO:000…	04514(Cell adhesion molecules (CAMs));04660(T cell receptor signaling pathway);04666(Fc gamma R-mediated phagocytosis);05340(Primary immunodeficiency);05340(Primary immunodeficiency)	K06478	EC:3.1.3.48	protein tyrosine phosphatase, receptor type, C [Source:RGD Symbol;Acc:3451]	protein_coding	4.47645	3.90055	2.70105	0.242429	0.275752	0.258496	14.2634	3.83425	2.82067e-31	1.32792e-28	up
ENSRNOG00000017869	Irf8	ENSRNOT00000024069	GO:0000122(negative regulation of transcription by RNA polymerase II);GO:0000976(transcription regulatory region sequence-specific DNA binding);GO:0000977(RNA polymerase II regulatory region sequence-specific DNA binding);GO:0000978(RNA polymerase II cis-regulatory region sequence-specific DNA binding);GO:0000981(DNA-binding transcription factor activity, RNA polymerase II-specific);GO:0001227(DN…	05133(Pertussis)	K10155		interferon regulatory factor 8 [Source:RGD Symbol;Acc:1312024]	protein_coding	12.2444	8.1147	7.08164	0.602121	0.89109	0.776584	12.0895	3.59569	2.05695e-30	9.39027e-28	up
ENSRNOG00000014524	S1pr3	ENSRNOT00000019473;ENSRNOT00000085581	GO:0001816(cytokine production);GO:0003376(sphingosine-1-phosphate receptor signaling pathway);GO:0004930(G protein-coupled receptor activity);GO:0005178(integrin binding);GO:0005737(cytoplasm);GO:0005886(plasma membrane);GO:0006954(inflammatory response);GO:0007165(signal transduction);GO:0007186(G protein-coupled receptor signaling pathway);GO:0007189(adenylate cyclase-activating G protein-coup…	04071(Sphingolipid signaling pathway);04080(Neuroactive ligand-receptor interaction);04080(Neuroactive ligand-receptor interaction)	K04290		sphingosine-1-phosphate receptor 3 [Source:RGD Symbol;Acc:1583843]	protein_coding	36.5673	38.8679	38.9747	15.8286	13.5839	14.614	2.59866	1.37777	2.32933e-30	1.0321e-27	up
ENSRNOG00000001607	Adamts1	ENSRNOT00000002187	GO:0001542(ovulation from ovarian follicle);GO:0001822(kidney development);GO:0004222(metalloendopeptidase activity);GO:0005576(extracellular region);GO:0005604(basement membrane);GO:0006508(proteolysis);GO:0007229(integrin-mediated signaling pathway);GO:0008201(heparin binding);GO:0008233(peptidase activity);GO:0008237(metallopeptidase activity);GO:0008270(zinc ion binding);GO:0016525(negative r…		K08617	EC:3.4.24.-	ADAM metallopeptidase with thrombospondin type 1 motif, 1 [Source:RGD Symbol;Acc:621241]	protein_coding	26.9173	29.1679	28.9313	11.2125	9.90301	9.00143	2.82288	1.49717	3.13501e-30	1.3494e-27	up
ENSRNOG00000032844	RT1-Da	ENSRNOT00000048332;ENSRNOT00000077630;ENSRNOT00000081202	GO:0002250(adaptive immune response);GO:0002503(peptide antigen assembly with MHC class II protein complex);GO:0002504(antigen processing and presentation of peptide or polysaccharide antigen via MHC class II);GO:0003674(molecular_function);GO:0005575(cellular_component);GO:0005764(lysosome);GO:0005765(lysosomal membrane);GO:0005886(plasma membrane);GO:0006955(immune response);GO:0008150(biologic…	04145(Phagosome);04514(Cell adhesion molecules (CAMs));04612(Antigen processing and presentation);04640(Hematopoietic cell lineage);04658(Th1 and Th2 cell differentiation);04659(Th17 cell differentiation);04672(Intestinal immune network for IgA production);04940(Type I diabetes mellitus);05140(Leishmaniasis);05145(Toxoplasmosis);05150(Staphylococcus aureus infection);05152(Tuberculosis);05164(Inf…	K06752		RT1 class II, locus Da [Source:RGD Symbol;Acc:1593283]	protein_coding;retained_intron	27.5257	9.3118	6.45837	0.0427333	0.0858484	0.173603	143.276	7.16266	1.09962e-29	4.6016e-27	up
ENSRNOG00000037563	Cd68	ENSRNOT00000056918	GO:0002437(inflammatory response to antigenic stimulus);GO:0002605(negative regulation of dendritic cell antigen processing and presentation);GO:0005764(lysosome);GO:0005765(lysosomal membrane);GO:0005886(plasma membrane);GO:0007568(aging);GO:0010008(endosome membrane);GO:0016020(membrane);GO:0016021(integral component of membrane);GO:0031669(cellular response to nutrient levels);GO:0031902(late …	04142(Lysosome)	K06501		Cd68 molecule [Source:RGD Symbol;Acc:1305970]	protein_coding	8.70082	10.5218	11.1159	0.241843	0.51176	0.650576	21.6059	4.43335	2.28289e-29	9.29507e-27	up
ENSRNOG00000020716	Axl	ENSRNOT00000078668;ENSRNOT00000028132;ENSRNOT00000028131	GO:0000166(nucleotide binding);GO:0001764(neuron migration);GO:0001779(natural killer cell differentiation);GO:0001786(phosphatidylserine binding);GO:0001818(negative regulation of cytokine production);GO:0001961(positive regulation of cytokine-mediated signaling pathway);GO:0001974(blood vessel remodeling);GO:0004672(protein kinase activity);GO:0004713(protein tyrosine kinase activity);GO:000471…	01521(EGFR tyrosine kinase inhibitor resistance);01521(EGFR tyrosine kinase inhibitor resistance)	K05115	EC:2.7.10.1	Axl receptor tyrosine kinase [Source:RGD Symbol;Acc:620028]	protein_coding	8.39357	11.3047	10.3159	1.98016	2.03002	1.69557	5.26033	2.39515	2.69236e-29	1.06738e-26	up
ENSRNOG00000011913	Cp	ENSRNOT00000016083;ENSRNOT00000082627	GO:0004322(ferroxidase activity);GO:0005507(copper ion binding);GO:0005615(extracellular space);GO:0006825(copper ion transport);GO:0006826(iron ion transport);GO:0006879(cellular iron ion homeostasis);GO:0016491(oxidoreductase activity);GO:0046872(metal ion binding);GO:0051087(chaperone binding);GO:0055114(oxidation-reduction process);GO:0055114(oxidation-reduction process)	00860(Porphyrin and chlorophyll metabolism);04216(Ferroptosis);04216(Ferroptosis)	K13624	EC:1.16.3.1	ceruloplasmin [Source:RGD Symbol;Acc:2387]	protein_coding	106.107	205.183	160.418	37.8852	35.5013	32.6521	4.44846	2.1533	2.39667e-28	9.2579e-26	up
ENSRNOG00000011054	Laptm5	ENSRNOT00000015198;ENSRNOT00000083028	GO:0005764(lysosome);GO:0005765(lysosomal membrane);GO:0016020(membrane);GO:0016021(integral component of membrane);GO:1990830(cellular response to leukemia inhibitory factor);GO:1990830(cellular response to leukemia inhibitory factor)	04142(Lysosome);04142(Lysosome)	K12387		lysosomal protein transmembrane 5 [Source:RGD Symbol;Acc:621838]	protein_coding	13.2087	8.09334	10.4084	1.33386	1.02948	1.14543	9.03748	3.17592	9.67484e-28	3.64379e-25	up
ENSRNOG00000024159	Fcer1g	ENSRNOT00000029179	GO:0001798(positive regulation of type IIa hypersensitivity);GO:0001805(positive regulation of type III hypersensitivity);GO:0001812(positive regulation of type I hypersensitivity);GO:0002283(neutrophil activation involved in immune response);GO:0002292(T cell differentiation involved in immune response);GO:0002376(immune system process);GO:0002431(Fc receptor mediated stimulatory signaling pathw…	04071(Sphingolipid signaling pathway);04072(Phospholipase D signaling pathway);04611(Platelet activation);04625(C-type lectin receptor signaling pathway);04650(Natural killer cell mediated cytotoxicity);04664(Fc epsilon RI signaling pathway);05152(Tuberculosis);05310(Asthma)	K07983		Fc fragment of IgE receptor Ig [Source:RGD Symbol;Acc:2599]	protein_coding	37.1723	33.0245	27.1256	3.97118	3.15582	3.68632	9.00023	3.16996	1.5656e-27	5.75261e-25	up
ENSRNOG00000000723	RT1-CE5	ENSRNOT00000060980;ENSRNOT00000080987	GO:0000139(Golgi membrane);GO:0001916(positive regulation of T cell mediated cytotoxicity);GO:0002476(antigen processing and presentation of endogenous peptide antigen via MHC class Ib);GO:0002477(antigen processing and presentation of exogenous peptide antigen via MHC class Ib);GO:0002725(negative regulation of T cell cytokine production);GO:0002728(negative regulation of natural killer cell cyt…	04144(Endocytosis);04145(Phagosome);04218(Cellular senescence);04514(Cell adhesion molecules (CAMs));04612(Antigen processing and presentation);04650(Natural killer cell mediated cytotoxicity);04940(Type I diabetes mellitus);05163(Human cytomegalovirus infection);05165(Human papillomavirus infection);05166(Human T-cell leukemia virus 1 infection);05167(Kaposi sarcoma-associated herpesvirus infect…	K06751		RT1 class I, locus CE5 [Source:RGD Symbol;Acc:1595868]	protein_coding;retained_intron	32.0701	32.2062	27.6958	9.53594	9.77336	9.22897	3.22277	1.6883	1.86466e-27	6.54926e-25	up
ENSRNOG00000030118	Msn	ENSRNOT00000076181;ENSRNOT00000076377;ENSRNOT00000093499;ENSRNOT00000076178	GO:0001771(immunological synapse formation);GO:0001931(uropod);GO:0003725(double-stranded RNA binding);GO:0003779(actin binding);GO:0005102(signaling receptor binding);GO:0005737(cytoplasm);GO:0005829(cytosol);GO:0005856(cytoskeleton);GO:0005886(plasma membrane);GO:0005902(microvillus);GO:0005925(focal adhesion);GO:0007159(leukocyte cell-cell adhesion);GO:0008092(cytoskeletal protein binding);GO:…	04530(Tight junction);04670(Leukocyte transendothelial migration);04810(Regulation of actin cytoskeleton);05162(Measles);05205(Proteoglycans in cancer);05205(Proteoglycans in cancer)	K05763		moesin [Source:RGD Symbol;Acc:621260]	protein_coding;retained_intron	19.4565	23.9659	24.1194	8.4054	8.40851	8.42819	2.67576	1.41995	1.86935e-27	6.54926e-25	up
ENSRNOG00000014079	Stat1	ENSRNOT00000019465;ENSRNOT00000080522;ENSRNOT00000020032;ENSRNOT00000083514	GO:0000790(nuclear chromatin);GO:0000978(RNA polymerase II cis-regulatory region sequence-specific DNA binding);GO:0000979(RNA polymerase II core promoter sequence-specific DNA binding);GO:0000981(DNA-binding transcription factor activity, RNA polymerase II-specific);GO:0001228(DNA-binding transcription activator activity, RNA polymerase II-specific);GO:0001937(negative regulation of endothelial …	04062(Chemokine signaling pathway);04217(Necroptosis);04380(Osteoclast differentiation);04620(Toll-like receptor signaling pathway);04621(NOD-like receptor signaling pathway);04625(C-type lectin receptor signaling pathway);04630(Jak-STAT signaling pathway);04658(Th1 and Th2 cell differentiation);04659(Th17 cell differentiation);04917(Prolactin signaling pathway);04919(Thyroid hormone signaling pa…	K11220;K11222		signal transducer and activator of transcription 1 [Source:RGD Symbol;Acc:3771]	protein_coding	23.9778	33.1861	17.2921	5.55412	6.00887	5.90993	4.26122	2.09127	3.40814e-27	1.1669e-24	up
ENSRNOG00000003622	Cybb	ENSRNOT00000038994	GO:0005515(protein binding);GO:0005635(nuclear envelope);GO:0005737(cytoplasm);GO:0005783(endoplasmic reticulum);GO:0005791(rough endoplasmic reticulum);GO:0005794(Golgi apparatus);GO:0005886(plasma membrane);GO:0005887(integral component of plasma membrane);GO:0006801(superoxide metabolic process);GO:0006952(defense response);GO:0006954(inflammatory response);GO:0007584(response to nutrient);GO:…	04066(HIF-1 signaling pathway);04145(Phagosome);04216(Ferroptosis);04217(Necroptosis);04621(NOD-like receptor signaling pathway);04670(Leukocyte transendothelial migration);04933(AGE-RAGE signaling pathway in diabetic complications);05140(Leishmaniasis)	K21421	EC:1.-.-.-	cytochrome b-245 beta chain [Source:RGD Symbol;Acc:620574]	protein_coding	4.30049	6.03505	3.91857	0.322471	0.433878	0.496941	11.3734	3.50759	4.55169e-27	1.52381e-24	up
ENSRNOG00000019742	Stat3	ENSRNOT00000026760	GO:0000790(nuclear chromatin);GO:0000976(transcription regulatory region sequence-specific DNA binding);GO:0000978(RNA polymerase II cis-regulatory region sequence-specific DNA binding);GO:0000981(DNA-binding transcription factor activity, RNA polymerase II-specific);GO:0001103(RNA polymerase II repressing transcription factor binding);GO:0001228(DNA-binding transcription activator activity, RNA …	01521(EGFR tyrosine kinase inhibitor resistance);04062(Chemokine signaling pathway);04066(HIF-1 signaling pathway);04068(FoxO signaling pathway);04217(Necroptosis);04550(Signaling pathways regulating pluripotency of stem cells);04630(Jak-STAT signaling pathway);04659(Th17 cell differentiation);04917(Prolactin signaling pathway);04920(Adipocytokine signaling pathway);04931(Insulin resistance);0493…	K04692		signal transducer and activator of transcription 3 [Source:RGD Symbol;Acc:3772]	protein_coding	42.4276	57.8757	52.6032	18.7729	18.4963	19.225	2.70658	1.43647	2.90746e-26	9.52195e-24	up
ENSRNOG00000010208	Timp1	ENSRNOT00000013745	GO:0001775(cell activation);GO:0002020(protease binding);GO:0002248(connective tissue replacement involved in inflammatory response wound healing);GO:0004857(enzyme inhibitor activity);GO:0005125(cytokine activity);GO:0005515(protein binding);GO:0005576(extracellular region);GO:0005604(basement membrane);GO:0005615(extracellular space);GO:0006694(steroid biosynthetic process);GO:0007165(signal tr…	04066(HIF-1 signaling pathway)	K16451		TIMP metallopeptidase inhibitor 1 [Source:RGD Symbol;Acc:621675]	protein_coding	29.2074	76.1523	56.539	3.68541	3.59085	5.34122	12.8313	3.6816	3.45947e-26	1.10887e-23	up
ENSRNOG00000031743	Gbp2	ENSRNOT00000068683	GO:0003924(GTPase activity);GO:0005525(GTP binding);GO:0005634(nucleus);GO:0005654(nucleoplasm);GO:0005737(cytoplasm);GO:0005794(Golgi apparatus);GO:0005829(cytosol);GO:0009617(response to bacterium);GO:0015629(actin cytoskeleton);GO:0020005(symbiont-containing vacuole membrane);GO:0031410(cytoplasmic vesicle);GO:0034504(protein localization to nucleus);GO:0035458(cellular response to interferon-…	04621(NOD-like receptor signaling pathway)	K20897		guanylate binding protein 2 [Source:RGD Symbol;Acc:621810]	protein_coding	35.7498	18.7833	14.884	0.777326	1.74112	1.82746	15.973	3.99756	8.2447e-26	2.58763e-23	up
ENSRNOG00000002520	Litaf	ENSRNOT00000003412	GO:0000139(Golgi membrane);GO:0000978(RNA polymerase II cis-regulatory region sequence-specific DNA binding);GO:0001228(DNA-binding transcription activator activity, RNA polymerase II-specific);GO:0001817(regulation of cytokine production);GO:0003677(DNA binding);GO:0005576(extracellular region);GO:0005634(nucleus);GO:0005654(nucleoplasm);GO:0005737(cytoplasm);GO:0005764(lysosome);GO:0005765(lyso…	04142(Lysosome)	K19363		lipopolysaccharide-induced TNF factor [Source:RGD Symbol;Acc:69294]	protein_coding	23.2434	29.623	25.019	7.83827	6.61043	5.4208	3.91985	1.9708	1.24913e-25	3.84043e-23	up
ENSRNOG00000001480	Ncf1	ENSRNOT00000002028;ENSRNOT00000076916	GO:0001878(response to yeast);GO:0001909(leukocyte mediated cytotoxicity);GO:0002679(respiratory burst involved in defense response);GO:0005515(protein binding);GO:0005737(cytoplasm);GO:0005791(rough endoplasmic reticulum);GO:0005794(Golgi apparatus);GO:0005829(cytosol);GO:0005886(plasma membrane);GO:0006612(protein targeting to membrane);GO:0006691(leukotriene metabolic process);GO:0006801(super…	04062(Chemokine signaling pathway);04145(Phagosome);04380(Osteoclast differentiation);04666(Fc gamma R-mediated phagocytosis);04670(Leukocyte transendothelial migration);05140(Leishmaniasis);05418(Fluid shear stress and atherosclerosis);05418(Fluid shear stress and atherosclerosis)	K08011		neutrophil cytosolic factor 1 [Source:RGD Symbol;Acc:61307]	protein_coding	8.20872	6.46844	5.51397	0.56983	0.784521	0.772756	9.4923	3.24676	3.01228e-25	9.06462e-23	up
ENSRNOG00000002045	Anxa3	ENSRNOT00000068134;ENSRNOT00000046639	GO:0004859(phospholipase inhibitor activity);GO:0005509(calcium ion binding);GO:0005544(calcium-dependent phospholipid binding);GO:0005737(cytoplasm);GO:0005829(cytosol);GO:0005886(plasma membrane);GO:0006909(phagocytosis);GO:0010595(positive regulation of endothelial cell migration);GO:0016020(membrane);GO:0019834(phospholipase A2 inhibitor activity);GO:0021766(hippocampus development);GO:003042…				annexin A3 [Source:RGD Symbol;Acc:2119]	protein_coding	19.2613	12.4811	10.8811	2.8621	2.38438	2.53362	5.47853	2.45379	3.06867e-25	9.06462e-23	up
ENSRNOG00000016753	Slc14a1	ENSRNOT00000074572;ENSRNOT00000022598	GO:0005886(plasma membrane);GO:0015204(urea transmembrane transporter activity);GO:0016020(membrane);GO:0016021(integral component of membrane);GO:0071918(urea transmembrane transport);GO:0071918(urea transmembrane transport)		K08716		solute carrier family 14 member 1 (Kidd blood group) [Source:RGD Symbol;Acc:3688]	protein_coding	18.9546	23.3962	26.5856	7.12478	8.29783	7.03908	3.06907	1.6178	7.47975e-25	2.16697e-22	up
ENSRNOG00000000451	RT1-Ba	ENSRNOT00000000523;ENSRNOT00000077143;ENSRNOT00000091096	GO:0002250(adaptive immune response);GO:0002504(antigen processing and presentation of peptide or polysaccharide antigen via MHC class II);GO:0005764(lysosome);GO:0005886(plasma membrane);GO:0006955(immune response);GO:0009897(external side of plasma membrane);GO:0016020(membrane);GO:0016021(integral component of membrane);GO:0019882(antigen processing and presentation);GO:0019886(antigen process…	04145(Phagosome);04514(Cell adhesion molecules (CAMs));04612(Antigen processing and presentation);04640(Hematopoietic cell lineage);04658(Th1 and Th2 cell differentiation);04659(Th17 cell differentiation);04672(Intestinal immune network for IgA production);04940(Type I diabetes mellitus);05140(Leishmaniasis);05145(Toxoplasmosis);05150(Staphylococcus aureus infection);05152(Tuberculosis);05164(Inf…	K06752		RT1 class II, locus Ba [Source:RGD Symbol;Acc:1595867]	protein_coding;nonsense_mediated_decay;retained_intron	43.8554	9.75021	9.95207	0.285067	0.119078	0.114317	122.589	6.93769	1.1737e-24	3.33619e-22	up
ENSRNOG00000001224	Itgb2	ENSRNOT00000001639	GO:0001540(amyloid-beta binding);GO:0001851(complement component C3b binding);GO:0002523(leukocyte migration involved in inflammatory response);GO:0005178(integrin binding);GO:0005886(plasma membrane);GO:0005925(focal adhesion);GO:0006898(receptor-mediated endocytosis);GO:0006909(phagocytosis);GO:0006911(phagocytosis, engulfment);GO:0007155(cell adhesion);GO:0007159(leukocyte cell-cell adhesion);…	04015(Rap1 signaling pathway);04145(Phagosome);04390(Hippo signaling pathway);04514(Cell adhesion molecules (CAMs));04610(Complement and coagulation cascades);04650(Natural killer cell mediated cytotoxicity);04670(Leukocyte transendothelial migration);04810(Regulation of actin cytoskeleton);05133(Pertussis);05134(Legionellosis);05140(Leishmaniasis);05144(Malaria);05146(Amoebiasis);05150(Staphyloc…	K06464		integrin subunit beta 2 [Source:RGD Symbol;Acc:1305581]	protein_coding	3.73837	3.87683	4.25687	0.287463	0.464248	0.391815	10.382	3.37601	1.58098e-24	4.41063e-22	up
ENSRNOG00000023708	Tmem176a	ENSRNOT00000049891	GO:0016020(membrane);GO:0016021(integral component of membrane);GO:2001199(negative regulation of dendritic cell differentiation)				transmembrane protein 176A [Source:RGD Symbol;Acc:1310725]	protein_coding	28.7464	40.7229	36.0447	6.24571	8.1128	7.15854	4.90374	2.29388	1.07332e-23	2.93992e-21	up
ENSRNOG00000050697	Ctsz	ENSRNOT00000072069	GO:0004180(carboxypeptidase activity);GO:0004197(cysteine-type endopeptidase activity);GO:0005576(extracellular region);GO:0005615(extracellular space);GO:0005764(lysosome);GO:0005783(endoplasmic reticulum);GO:0006508(proteolysis);GO:0008233(peptidase activity);GO:0008234(cysteine-type peptidase activity);GO:0009986(cell surface);GO:0010757(negative regulation of plasminogen activation);GO:001097…	04142(Lysosome);04210(Apoptosis)	K08568	EC:3.4.18.1	cathepsin Z [Source:RGD Symbol;Acc:708479]	protein_coding	37.3779	28.2242	24.2949	6.75563	5.30163	5.32062	5.17307	2.37102	1.10616e-23	2.97576e-21	up
ENSRNOG00000000443	LOC103689965	ENSRNOT00000000514;ENSRNOT00000086027	GO:0002376(immune system process);GO:0004866(endopeptidase inhibitor activity);GO:0005515(protein binding);GO:0005576(extracellular region);GO:0005615(extracellular space);GO:0006954(inflammatory response);GO:0006956(complement activation);GO:0006958(complement activation, classical pathway);GO:0010951(negative regulation of endopeptidase activity);GO:0030054(cell junction);GO:0030424(axon);GO:00…				complement C4-like [Source:RGD Symbol;Acc:9245878]	protein_coding	6.28951	9.4684	7.47453	1.53192	1.84871	1.5843	4.67932	2.2263	3.82376e-23	1.01061e-20	up
ENSRNOG00000046254	Adgre1	ENSRNOT00000073926	GO:0002250(adaptive immune response);GO:0002376(immune system process);GO:0004888(transmembrane signaling receptor activity);GO:0004930(G protein-coupled receptor activity);GO:0005509(calcium ion binding);GO:0005886(plasma membrane);GO:0005887(integral component of plasma membrane);GO:0007165(signal transduction);GO:0007166(cell surface receptor signaling pathway);GO:0007186(G protein-coupled rec…		K04591		adhesion G protein-coupled receptor E1 [Source:RGD Symbol;Acc:1359214]	protein_coding	6.25559	6.39765	5.56833	0.364254	0.803087	0.667304	9.93193	3.31207	3.91042e-23	1.0157e-20	up
ENSRNOG00000002470	Ifi47	ENSRNOT00000003343;ENSRNOT00000055872	GO:0003924(GTPase activity);GO:0005525(GTP binding);GO:0005789(endoplasmic reticulum membrane);GO:0006952(defense response);GO:0016020(membrane);GO:0035458(cellular response to interferon-beta);GO:0035458(cellular response to interferon-beta)	04668(TNF signaling pathway);04668(TNF signaling pathway)	K17072		interferon gamma inducible protein 47 [Source:RGD Symbol;Acc:708470]	protein_coding	16.9193	11.4936	5.50986	0.405308	0.640714	0.625511	20.2944	4.34301	4.22484e-23	1.07877e-20	up
ENSRNOG00000019728	Itgam	ENSRNOT00000026748;ENSRNOT00000086003;ENSRNOT00000085336	GO:0001774(microglial cell activation);GO:0001781(neutrophil apoptotic process);GO:0001846(opsonin binding);GO:0001851(complement component C3b binding);GO:0002523(leukocyte migration involved in inflammatory response);GO:0005615(extracellular space);GO:0005634(nucleus);GO:0005886(plasma membrane);GO:0006898(receptor-mediated endocytosis);GO:0006909(phagocytosis);GO:0006911(phagocytosis, engulfme…	04015(Rap1 signaling pathway);04145(Phagosome);04514(Cell adhesion molecules (CAMs));04610(Complement and coagulation cascades);04640(Hematopoietic cell lineage);04670(Leukocyte transendothelial migration);04810(Regulation of actin cytoskeleton);05133(Pertussis);05134(Legionellosis);05140(Leishmaniasis);05146(Amoebiasis);05150(Staphylococcus aureus infection);05152(Tuberculosis);05202(Transcripti…	K06461;K06594		integrin subunit alpha M [Source:RGD Symbol;Acc:2926]	protein_coding	2.38508	2.22447	2.27661	0.352803	0.237267	0.339156	7.41064	2.8896	5.4595e-23	1.37079e-20	up
ENSRNOG00000007679	Cyth4	ENSRNOT00000077256;ENSRNOT00000056221	GO:0005086(ARF guanyl-nucleotide exchange factor activity);GO:0005886(plasma membrane);GO:0032012(regulation of ARF protein signal transduction);GO:0032012(regulation of ARF protein signal transduction)	04072(Phospholipase D signaling pathway);04144(Endocytosis);04144(Endocytosis)	K18441		cytohesin 4 [Source:RGD Symbol;Acc:1564842]	protein_coding	7.06268	5.93475	6.12869	1.02918	0.645312	0.643153	8.2524	3.04481	5.87789e-23	1.45165e-20	up
ENSRNOG00000021412	Slfn13	ENSRNOT00000055963;ENSRNOT00000076477;ENSRNOT00000076269;ENSRNOT00000077261;ENSRNOT00000076618	GO:0000049(tRNA binding);GO:0000166(nucleotide binding);GO:0004518(nuclease activity);GO:0004519(endonuclease activity);GO:0004521(endoribonuclease activity);GO:0005524(ATP binding);GO:0005634(nucleus);GO:0005737(cytoplasm);GO:0006974(cellular response to DNA damage stimulus);GO:0008156(negative regulation of DNA replication);GO:0008270(zinc ion binding);GO:0010942(positive regulation of cell dea…				schlafen family member 13 [Source:RGD Symbol;Acc:1359139]	protein_coding	3.96747	3.61602	3.3142	0.484806	0.410785	0.501906	7.79801	2.96311	8.76665e-23	2.13015e-20	up
ENSRNOG00000010516	Plau	ENSRNOT00000014273	GO:0001666(response to hypoxia);GO:0004252(serine-type endopeptidase activity);GO:0005615(extracellular space);GO:0006508(proteolysis);GO:0008233(peptidase activity);GO:0008236(serine-type peptidase activity);GO:0009986(cell surface);GO:0010469(regulation of signaling receptor activity);GO:0014909(smooth muscle cell migration);GO:0014910(regulation of smooth muscle cell migration);GO:0016301(kina…	04064(NF-kappa B signaling pathway);04610(Complement and coagulation cascades);05202(Transcriptional misregulation in cancer);05205(Proteoglycans in cancer);05206(MicroRNAs in cancer);05215(Prostate cancer)	K01348	EC:3.4.21.73	plasminogen activator, urokinase [Source:RGD Symbol;Acc:3343]	protein_coding	0.893467	2.53759	2.77324	0.0001	0.0001	0.0001	20681	14.336	1.49262e-22	3.56925e-20	up
ENSRNOG00000017874	Cd53	ENSRNOT00000024344	GO:0001772(immunological synapse);GO:0005886(plasma membrane);GO:0005887(integral component of plasma membrane);GO:0005911(cell-cell junction);GO:0009986(cell surface);GO:0016020(membrane);GO:0016021(integral component of membrane);GO:0030054(cell junction);GO:0040008(regulation of growth);GO:0042802(identical protein binding);GO:1901741(positive regulation of myoblast fusion)		K06489		Cd53 molecule [Source:RGD Symbol;Acc:2310]	protein_coding	8.98768	11.1549	9.32535	1.53487	1.506	1.48945	6.5046	2.70146	3.32748e-22	7.83259e-20	up
ENSRNOG00000008816	Gpnmb	ENSRNOT00000011945	GO:0001649(osteoblast differentiation);GO:0001818(negative regulation of cytokine production);GO:0001934(positive regulation of protein phosphorylation);GO:0005178(integrin binding);GO:0005768(endosome);GO:0005886(plasma membrane);GO:0005887(integral component of plasma membrane);GO:0007155(cell adhesion);GO:0007165(signal transduction);GO:0007267(cell-cell signaling);GO:0008201(heparin binding);…		K20732		glycoprotein nmb [Source:RGD Symbol;Acc:71008]	protein_coding	15.5159	38.2078	51.2358	2.59142	4.22786	2.62414	11.1146	3.47438	3.70369e-22	8.58401e-20	up
ENSRNOG00000021157	Ctss	ENSRNOT00000028732	GO:0001968(fibronectin binding);GO:0002250(adaptive immune response);GO:0004197(cysteine-type endopeptidase activity);GO:0005518(collagen binding);GO:0005615(extracellular space);GO:0005764(lysosome);GO:0005770(late endosome);GO:0006508(proteolysis);GO:0008234(cysteine-type peptidase activity);GO:0010447(response to acidic pH);GO:0016485(protein processing);GO:0019886(antigen processing and prese…	04142(Lysosome);04145(Phagosome);04210(Apoptosis);04612(Antigen processing and presentation);05152(Tuberculosis)	K01368	EC:3.4.22.27	cathepsin S [Source:RGD Symbol;Acc:621513]	protein_coding	44.8278	54.7208	49.3849	15.96	12.0618	12.242	3.69895	1.88712	8.62192e-22	1.96802e-19	up
ENSRNOG00000007539	Rsad2	ENSRNOT00000010092	GO:0001650(fibrillar center);GO:0003824(catalytic activity);GO:0005739(mitochondrion);GO:0005741(mitochondrial outer membrane);GO:0005743(mitochondrial inner membrane);GO:0005783(endoplasmic reticulum);GO:0005789(endoplasmic reticulum membrane);GO:0005811(lipid droplet);GO:0009615(response to virus);GO:0034157(positive regulation of toll-like receptor 7 signaling pathway);GO:0034165(positive regu…	05160(Hepatitis C);05164(Influenza A)	K15045		radical S-adenosyl methionine domain containing 2 [Source:RGD Symbol;Acc:620495]	protein_coding	4.89447	6.72833	4.19601	0.62976	0.532734	0.766451	8.20076	3.03576	9.76512e-22	2.19569e-19	up
ENSRNOG00000038881	Hcls1	ENSRNOT00000003326	GO:0000122(negative regulation of transcription by RNA polymerase II);GO:0001085(RNA polymerase II transcription factor binding);GO:0003779(actin binding);GO:0005515(protein binding);GO:0005634(nucleus);GO:0005667(transcription factor complex);GO:0005737(cytoplasm);GO:0005829(cytosol);GO:0005884(actin filament);GO:0005886(plasma membrane);GO:0008284(positive regulation of cell population prolifer…	04530(Tight junction);05100(Bacterial invasion of epithelial cells);05205(Proteoglycans in cancer)	K06106		hematopoietic cell specific Lyn substrate 1 [Source:RGD Symbol;Acc:1304754]	protein_coding	8.2875	5.36224	4.40269	0.505124	0.374897	0.496507	13.1145	3.71309	1.19341e-21	2.64394e-19	up
ENSRNOG00000005041	Crip2	ENSRNOT00000006804	GO:0005938(cell cortex);GO:0008284(positive regulation of cell population proliferation);GO:0030097(hemopoiesis);GO:0046872(metal ion binding)				cysteine-rich protein 2 [Source:RGD Symbol;Acc:1302959]	protein_coding	94.3338	96.7553	98.9289	44.0424	41.5024	44.9999	2.2216	1.1516	1.27414e-21	2.76826e-19	up
ENSRNOG00000010319	Lcp1	ENSRNOT00000014502;ENSRNOT00000082191	GO:0001725(stress fiber);GO:0001726(ruffle);GO:0001891(phagocytic cup);GO:0002102(podosome);GO:0002286(T cell activation involved in immune response);GO:0003674(molecular_function);GO:0003779(actin binding);GO:0005178(integrin binding);GO:0005509(calcium ion binding);GO:0005515(protein binding);GO:0005575(cellular_component);GO:0005737(cytoplasm);GO:0005829(cytosol);GO:0005884(actin filament);GO:…		K17276		lymphocyte cytosolic protein 1 [Source:RGD Symbol;Acc:1308288]	protein_coding	16.2473	13.4431	10.1217	3.12962	3.36096	3.10056	4.15093	2.05343	1.28628e-21	2.76826e-19	up
ENSRNOG00000003289	Lap3	ENSRNOT00000004770	GO:0003674(molecular_function);GO:0004177(aminopeptidase activity);GO:0005575(cellular_component);GO:0005654(nucleoplasm);GO:0005737(cytoplasm);GO:0005802(trans-Golgi network);GO:0005829(cytosol);GO:0006508(proteolysis);GO:0008150(biological_process);GO:0008233(peptidase activity);GO:0008235(metalloexopeptidase activity);GO:0016787(hydrolase activity);GO:0019538(protein metabolic process);GO:0030…	00330(Arginine and proline metabolism);00480(Glutathione metabolism)	K11142	3.4.11.5;EC:3.4.11.1	leucine aminopeptidase 3 [Source:RGD Symbol;Acc:1307985]	protein_coding	36.6184	39.9225	41.129	16.9162	17.1516	17.9806	2.26078	1.17682	1.31551e-21	2.7913e-19	up
ENSRNOG00000003217	Lgals3bp	ENSRNOT00000004320	GO:0005044(scavenger receptor activity);GO:0005515(protein binding);GO:0005576(extracellular region);GO:0005615(extracellular space);GO:0006897(endocytosis);GO:0007155(cell adhesion);GO:0016020(membrane)		K17300		galectin 3 binding protein [Source:RGD Symbol;Acc:620837]	protein_coding	19.6843	42.0847	25.4455	5.62176	3.89986	6.03591	5.60594	2.48696	3.51059e-21	7.34542e-19	up
ENSRNOG00000020845	Tyrobp	ENSRNOT00000028284	GO:0002274(myeloid leukocyte activation);GO:0002281(macrophage activation involved in immune response);GO:0002282(microglial cell activation involved in immune response);GO:0002283(neutrophil activation involved in immune response);GO:0002376(immune system process);GO:0005102(signaling receptor binding);GO:0005515(protein binding);GO:0005886(plasma membrane);GO:0007229(integrin-mediated signaling…	04380(Osteoclast differentiation);04650(Natural killer cell mediated cytotoxicity)	K07992		Tyro protein tyrosine kinase binding protein [Source:RGD Symbol;Acc:1303081]	protein_coding	17.331	16.1354	14.0149	1.63092	0.920215	1.45609	11.8489	3.56668	3.71749e-21	7.67178e-19	up
ENSRNOG00000021031	Grn	ENSRNOT00000028557;ENSRNOT00000040472	GO:0005576(extracellular region);GO:0005615(extracellular space);GO:0005764(lysosome);GO:0005765(lysosomal membrane);GO:0005768(endosome);GO:0005770(late endosome);GO:0005783(endoplasmic reticulum);GO:0005794(Golgi apparatus);GO:0005886(plasma membrane);GO:0007041(lysosomal transport);GO:0007042(lysosomal lumen acidification);GO:0016020(membrane);GO:0030335(positive regulation of cell migration);…				granulin precursor [Source:RGD Symbol;Acc:61983]	protein_coding	37.0065	54.2207	42.2452	16.0526	15.4378	17.8839	2.70327	1.43471	5.36659e-21	1.09254e-18	up
ENSRNOG00000012779	Msr1	ENSRNOT00000017339	GO:0001540(amyloid-beta binding);GO:0003674(molecular_function);GO:0005044(scavenger receptor activity);GO:0005829(cytosol);GO:0005886(plasma membrane);GO:0006898(receptor-mediated endocytosis);GO:0006911(phagocytosis, engulfment);GO:0009897(external side of plasma membrane);GO:0010629(negative regulation of gene expression);GO:0010744(positive regulation of macrophage derived foam cell different…	04145(Phagosome)	K06558		macrophage scavenger receptor 1 [Source:RGD Symbol;Acc:1564316]	protein_coding	1.19306	0.842543	0.909271	0.052597	0.037412	0.040661	22.5367	4.49421	1.23941e-20	2.46966e-18	up
ENSRNOG00000036829	Nckap1l	ENSRNOT00000088956;ENSRNOT00000065753	GO:0000902(cell morphogenesis);GO:0001782(B cell homeostasis);GO:0002262(myeloid cell homeostasis);GO:0005096(GTPase activator activity);GO:0005829(cytosol);GO:0006935(chemotaxis);GO:0016477(cell migration);GO:0030011(maintenance of cell polarity);GO:0030031(cell projection assembly);GO:0030295(protein kinase activator activity);GO:0030593(neutrophil chemotaxis);GO:0030838(positive regulation of …	04810(Regulation of actin cytoskeleton);04810(Regulation of actin cytoskeleton)	K05750		NCK associated protein 1 like [Source:RGD Symbol;Acc:1312032]	protein_coding	7.0282	6.03686	5.99164	1.34902	1.52053	1.57353	4.28907	2.10066	1.24589e-20	2.46966e-18	up
ENSRNOG00000018895	Mchr1	ENSRNOT00000025564	GO:0004930(G protein-coupled receptor activity);GO:0005102(signaling receptor binding);GO:0005886(plasma membrane);GO:0005887(integral component of plasma membrane);GO:0005929(cilium);GO:0007165(signal transduction);GO:0007166(cell surface receptor signaling pathway);GO:0007186(G protein-coupled receptor signaling pathway);GO:0007204(positive regulation of cytosolic calcium ion concentration);GO:…	04080(Neuroactive ligand-receptor interaction)	K04320		melanin-concentrating hormone receptor 1 [Source:RGD Symbol;Acc:619841]	protein_coding	12.2223	9.83769	12.7159	2.34102	1.58125	1.64032	6.25174	2.64426	1.45589e-20	2.84844e-18	up
ENSRNOG00000047706	LOC103690108	ENSRNOT00000086293;ENSRNOT00000049540	GO:0002476(antigen processing and presentation of endogenous peptide antigen via MHC class Ib);GO:0005615(extracellular space);GO:0009897(external side of plasma membrane);GO:0016020(membrane);GO:0016021(integral component of membrane);GO:0016021(integral component of membrane)				class I histocompatibility antigen, Non-RT1.A alpha-1 chain-like [Source:RGD Symbol;Acc:9113230]	protein_coding	45.1871	33.0037	36.8477	10.8791	7.69434	8.53794	4.24318	2.08514	1.58642e-20	3.06403e-18	up
ENSRNOG00000048771	RGD1559482	ENSRNOT00000074082;ENSRNOT00000085222	GO:0016020(membrane);GO:0016021(integral component of membrane);GO:0016021(integral component of membrane)		K06719		similar to immunoglobulin superfamily, member 7 [Source:RGD Symbol;Acc:1559482]	protein_coding	1.21971	1.08058	1.92778	0.0001	0.0001	0.0001	14093.6	13.7828	1.76612e-20	3.36793e-18	up
ENSRNOG00000023334	Parp14	ENSRNOT00000046888	GO:0003674(molecular_function);GO:0003714(transcription corepressor activity);GO:0003950(NAD+ ADP-ribosyltransferase activity);GO:0005575(cellular_component);GO:0005634(nucleus);GO:0005737(cytoplasm);GO:0005829(cytosol);GO:0005886(plasma membrane);GO:0006471(protein ADP-ribosylation);GO:0008150(biological_process);GO:0010629(negative regulation of gene expression);GO:0016740(transferase activity)…		K15261	EC:2.4.2.30	poly (ADP-ribose) polymerase family, member 14 [Source:RGD Symbol;Acc:1310490]	protein_coding	6.36937	8.10496	4.95561	1.49726	1.48238	1.66074	4.18715	2.06597	1.90028e-20	3.57847e-18	up
ENSRNOG00000038960	RGD1309362	ENSRNOT00000043736	GO:0003924(GTPase activity);GO:0005525(GTP binding);GO:0005789(endoplasmic reticulum membrane);GO:0006952(defense response);GO:0016020(membrane);GO:0035458(cellular response to interferon-beta)				similar to interferon-inducible GTPase [Source:RGD Symbol;Acc:1309362]	protein_coding	5.91581	6.09765	3.70471	0.524927	0.535653	0.711747	8.86867	3.14872	1.93e-20	3.58956e-18	up
ENSRNOG00000006472	Hspa2	ENSRNOT00000008504;ENSRNOT00000079359	GO:0000166(nucleotide binding);GO:0000795(synaptonemal complex);GO:0001673(male germ cell nucleus);GO:0001934(positive regulation of protein phosphorylation);GO:0005515(protein binding);GO:0005524(ATP binding);GO:0005634(nucleus);GO:0005737(cytoplasm);GO:0005819(spindle);GO:0005829(cytosol);GO:0005856(cytoskeleton);GO:0005886(plasma membrane);GO:0006986(response to unfolded protein);GO:0007140(ma…	03040(Spliceosome);04010(MAPK signaling pathway);04141(Protein processing in endoplasmic reticulum);04144(Endocytosis);04213(Longevity regulating pathway - multiple species);04612(Antigen processing and presentation);04915(Estrogen signaling pathway);05134(Legionellosis);05145(Toxoplasmosis);05162(Measles);05164(Influenza A);05164(Influenza A)	K03283		heat shock protein family A (Hsp70) member 2 [Source:RGD Symbol;Acc:620664]	protein_coding	17.0604	18.4889	21.5473	5.18825	5.48477	6.26494	3.37093	1.75315	2.1174e-20	3.89007e-18	up
ENSRNOG00000000853	Aif1	ENSRNOT00000001135;ENSRNOT00000076979;ENSRNOT00000076331;ENSRNOT00000001138	GO:0001726(ruffle);GO:0001891(phagocytic cup);GO:0001934(positive regulation of protein phosphorylation);GO:0003779(actin binding);GO:0005509(calcium ion binding);GO:0005634(nucleus);GO:0005737(cytoplasm);GO:0005829(cytosol);GO:0005856(cytoskeleton);GO:0005884(actin filament);GO:0005886(plasma membrane);GO:0006911(phagocytosis, engulfment);GO:0006954(inflammatory response);GO:0008284(positive reg…				allograft inflammatory factor 1 [Source:RGD Symbol;Acc:61924]	protein_coding;retained_intron	11.6815	9.94226	7.17481	1.37818	0.964007	1.41048	7.67417	2.94001	3.90964e-20	7.09624e-18	up
ENSRNOG00000003649	Qsox1	ENSRNOT00000005052;ENSRNOT00000068044	GO:0000139(Golgi membrane);GO:0003756(protein disulfide isomerase activity);GO:0005576(extracellular region);GO:0005615(extracellular space);GO:0005794(Golgi apparatus);GO:0006457(protein folding);GO:0016020(membrane);GO:0016021(integral component of membrane);GO:0016242(negative regulation of macroautophagy);GO:0016491(oxidoreductase activity);GO:0016971(flavin-linked sulfhydryl oxidase activity…		K10758	EC:1.8.3.2	quiescin sulfhydryl oxidase 1 [Source:RGD Symbol;Acc:68957]	protein_coding	38.583	36.3425	46.6191	17.4474	17.1739	18.6018	2.28368	1.19136	6.79913e-20	1.21939e-17	up
ENSRNOG00000002946	Socs3	ENSRNOT00000003940	GO:0001784(phosphotyrosine residue binding);GO:0001932(regulation of protein phosphorylation);GO:0007259(receptor signaling pathway via JAK-STAT);GO:0009968(negative regulation of signal transduction);GO:0016567(protein ubiquitination);GO:0035556(intracellular signal transduction);GO:0040008(regulation of growth);GO:0042532(negative regulation of tyrosine phosphorylation of STAT protein);GO:00430…	04120(Ubiquitin mediated proteolysis);04380(Osteoclast differentiation);04630(Jak-STAT signaling pathway);04668(TNF signaling pathway);04910(Insulin signaling pathway);04917(Prolactin signaling pathway);04920(Adipocytokine signaling pathway);04930(Type II diabetes mellitus);04931(Insulin resistance);04932(Non-alcoholic fatty liver disease (NAFLD));05160(Hepatitis C);05164(Influenza A);05168(Herpe…	K04696		suppressor of cytokine signaling 3 [Source:RGD Symbol;Acc:621087]	protein_coding	7.95688	22.0752	9.63692	0.683202	0.706551	0.504636	20.9403	4.38821	1.41632e-19	2.51022e-17	up
ENSRNOG00000015541	Gnb3	ENSRNOT00000021481;ENSRNOT00000090898	GO:0003674(molecular_function);GO:0005515(protein binding);GO:0005737(cytoplasm);GO:0005834(heterotrimeric G-protein complex);GO:0006884(cell volume homeostasis);GO:0007165(signal transduction);GO:0007186(G protein-coupled receptor signaling pathway);GO:0008150(biological_process);GO:0010468(regulation of gene expression);GO:0010906(regulation of glucose metabolic process);GO:0030425(dendrite);GO…	04014(Ras signaling pathway);04062(Chemokine signaling pathway);04151(PI3K-Akt signaling pathway);04371(Apelin signaling pathway);04713(Circadian entrainment);04723(Retrograde endocannabinoid signaling);04724(Glutamatergic synapse);04725(Cholinergic synapse);04726(Serotonergic synapse);04727(GABAergic synapse);04728(Dopaminergic synapse);04742(Taste transduction);04926(Relaxin signaling pathway);…	K07825		G protein subunit beta 3 [Source:RGD Symbol;Acc:708344]	protein_coding	198.426	296.889	228.69	102.039	86.6411	93.4743	2.56599	1.35952	1.77594e-19	3.111e-17	up
ENSRNOG00000020182	Mvp	ENSRNOT00000027360	GO:0005634(nucleus);GO:0005737(cytoplasm);GO:0005829(cytosol);GO:0005856(cytoskeleton);GO:0019901(protein kinase binding);GO:0019903(protein phosphatase binding);GO:0031953(negative regulation of protein autophosphorylation);GO:0038127(ERBB signaling pathway);GO:0042059(negative regulation of epidermal growth factor receptor signaling pathway);GO:0042802(identical protein binding);GO:0048471(peri…		K17266		major vault protein [Source:RGD Symbol;Acc:70932]	protein_coding	13.9493	13.9725	15.3737	5.41035	5.5183	5.41017	2.64985	1.40591	1.96799e-19	3.40778e-17	up
ENSRNOG00000054251	Clec7a	ENSRNOT00000091552;ENSRNOT00000077793	GO:0001872((1->3)-beta-D-glucan binding);GO:0005737(cytoplasm);GO:0006910(phagocytosis, recognition);GO:0008037(cell recognition);GO:0008284(positive regulation of cell population proliferation);GO:0009986(cell surface);GO:0010628(positive regulation of gene expression);GO:0016020(membrane);GO:0016021(integral component of membrane);GO:0016046(detection of fungus);GO:0030246(carbohydrate binding)…	04145(Phagosome);04625(C-type lectin receptor signaling pathway);05152(Tuberculosis);05152(Tuberculosis)	K10074		C-type lectin domain containing 7A [Source:RGD Symbol;Acc:1565140]	protein_coding	3.03482	2.47232	2.25433	0.0001	0.11252	0.0711431	42.2363	5.40041	2.92231e-19	5.00279e-17	up
ENSRNOG00000014288	Fn1	ENSRNOT00000019772;ENSRNOT00000057585	GO:0001932(regulation of protein phosphorylation);GO:0002020(protease binding);GO:0005102(signaling receptor binding);GO:0005178(integrin binding);GO:0005515(protein binding);GO:0005576(extracellular region);GO:0005577(fibrinogen complex);GO:0005604(basement membrane);GO:0005615(extracellular space);GO:0005793(endoplasmic reticulum-Golgi intermediate compartment);GO:0006953(acute-phase response);…	04151(PI3K-Akt signaling pathway);04510(Focal adhesion);04512(ECM-receptor interaction);04810(Regulation of actin cytoskeleton);04933(AGE-RAGE signaling pathway in diabetic complications);05100(Bacterial invasion of epithelial cells);05146(Amoebiasis);05165(Human papillomavirus infection);05200(Pathways in cancer);05205(Proteoglycans in cancer);05222(Small cell lung cancer);05222(Small cell lung …	K05717		fibronectin 1 [Source:RGD Symbol;Acc:2624]	protein_coding	6.79376	13.2604	15.4491	2.95607	2.454	1.81313	4.91516	2.29724	1.09555e-18	1.85444e-16	up
ENSRNOG00000024277	AABR07035470	ENSRNOT00000092970;ENSRNOT00000092808;ENSRNOT00000051382		04064(NF-kappa B signaling pathway);04660(T cell receptor signaling pathway);04662(B cell receptor signaling pathway);04662(B cell receptor signaling pathway)	K07367		caspase recruitment domain family, member 11 [Source:NCBI gene;Acc:100363332]	processed_transcript	2.9235	2.67823	1.89639	0.243805	0.312919	0.311317	8.63799	3.11069	2.20664e-18	3.69367e-16	up
ENSRNOG00000018669	Jak3	ENSRNOT00000080146;ENSRNOT00000079784;ENSRNOT00000025312	GO:0000166(nucleotide binding);GO:0004672(protein kinase activity);GO:0004713(protein tyrosine kinase activity);GO:0004715(non-membrane spanning protein tyrosine kinase activity);GO:0005524(ATP binding);GO:0005856(cytoskeleton);GO:0006468(protein phosphorylation);GO:0016020(membrane);GO:0016301(kinase activity);GO:0016310(phosphorylation);GO:0016740(transferase activity);GO:0018108(peptidyl-tyros…	04062(Chemokine signaling pathway);04151(PI3K-Akt signaling pathway);04217(Necroptosis);04550(Signaling pathways regulating pluripotency of stem cells);04630(Jak-STAT signaling pathway);04658(Th1 and Th2 cell differentiation);04659(Th17 cell differentiation);05161(Hepatitis B);05162(Measles);05166(Human T-cell leukemia virus 1 infection);05169(Epstein-Barr virus infection);05200(Pathways in cance…	K11218	EC:2.7.10.2	Janus kinase 3 [Source:RGD Symbol;Acc:2940]	protein_coding	5.51445	9.37603	7.30943	1.48833	1.64343	1.52877	4.76339	2.25199	2.62933e-18	4.35283e-16	up
ENSRNOG00000016496	Ctsc	ENSRNOT00000022342	GO:0001913(T cell mediated cytotoxicity);GO:0004197(cysteine-type endopeptidase activity);GO:0004252(serine-type endopeptidase activity);GO:0005615(extracellular space);GO:0005654(nucleoplasm);GO:0005737(cytoplasm);GO:0005764(lysosome);GO:0005783(endoplasmic reticulum);GO:0005794(Golgi apparatus);GO:0005813(centrosome);GO:0006508(proteolysis);GO:0006915(apoptotic process);GO:0007568(aging);GO:000…	04142(Lysosome);04210(Apoptosis)	K01275	EC:3.4.14.1	cathepsin C [Source:RGD Symbol;Acc:2445]	protein_coding	17.7992	15.2032	17.1973	4.89825	4.35899	4.18993	3.7331	1.90038	3.00507e-18	4.92081e-16	up
ENSRNOG00000015746	Kcng4	ENSRNOT00000021271	GO:0005216(ion channel activity);GO:0005244(voltage-gated ion channel activity);GO:0005249(voltage-gated potassium channel activity);GO:0005251(delayed rectifier potassium channel activity);GO:0005267(potassium channel activity);GO:0005886(plasma membrane);GO:0006811(ion transport);GO:0006813(potassium ion transport);GO:0008076(voltage-gated potassium channel complex);GO:0016020(membrane);GO:0016…		K04903		potassium voltage-gated channel modifier subfamily G member 4 [Source:RGD Symbol;Acc:1308553]	protein_coding	5.61746	14.1602	7.83136	1.51673	0.977438	1.06234	7.76296	2.95661	3.32179e-18	5.38094e-16	up
ENSRNOG00000047931	Tmsb4x	ENSRNOT00000071708	GO:0001649(osteoblast differentiation);GO:0003779(actin binding);GO:0003785(actin monomer binding);GO:0005634(nucleus);GO:0005737(cytoplasm);GO:0005829(cytosol);GO:0005856(cytoskeleton);GO:0007015(actin filament organization);GO:0007253(cytoplasmic sequestering of NF-kappaB);GO:0019899(enzyme binding);GO:0030334(regulation of cell migration);GO:0032088(negative regulation of NF-kappaB transcripti…	04810(Regulation of actin cytoskeleton)	K05764		thymosin beta 4, X-linked [Source:RGD Symbol;Acc:621622]	protein_coding	677.73	807.619	701.735	358.29	355.049	340.902	2.07456	1.0528	3.46355e-18	5.55089e-16	up
ENSRNOG00000002610	Carhsp1	ENSRNOT00000003514	GO:0000177(cytoplasmic exosome (RNase complex));GO:0000932(P-body);GO:0003676(nucleic acid binding);GO:0003723(RNA binding);GO:0003730(mRNA 3'-UTR binding);GO:0005737(cytoplasm);GO:0005829(cytosol);GO:0019722(calcium-mediated signaling);GO:0043186(P granule);GO:0043488(regulation of mRNA stability)				calcium regulated heat stable protein 1 [Source:RGD Symbol;Acc:708415]	protein_coding	16.5617	32.6168	28.4609	6.26063	5.38577	7.77351	3.99793	1.99925	4.5554e-18	7.22391e-16	up
ENSRNOG00000032871	Mlc1	ENSRNOT00000055879	GO:0005737(cytoplasm);GO:0005764(lysosome);GO:0005768(endosome);GO:0005769(early endosome);GO:0005783(endoplasmic reticulum);GO:0005886(plasma membrane);GO:0005901(caveola);GO:0005911(cell-cell junction);GO:0015031(protein transport);GO:0016020(membrane);GO:0016021(integral component of membrane);GO:0016192(vesicle-mediated transport);GO:0016323(basolateral plasma membrane);GO:0016324(apical plas…		K20070		modulator of VRAC current 1 [Source:RGD Symbol;Acc:1308552]	protein_coding	55.8906	71.8374	85.1367	28.3354	29.5777	28.4189	2.46565	1.30197	4.63506e-18	7.27367e-16	up
ENSRNOG00000011796	C1r	ENSRNOT00000078349;ENSRNOT00000056051	GO:0003674(molecular_function);GO:0004252(serine-type endopeptidase activity);GO:0005509(calcium ion binding);GO:0005575(cellular_component);GO:0005615(extracellular space);GO:0006508(proteolysis);GO:0006958(complement activation, classical pathway);GO:0008150(biological_process);GO:0008236(serine-type peptidase activity);GO:0031638(zymogen activation);GO:0042802(identical protein binding);GO:004…	04145(Phagosome);04610(Complement and coagulation cascades);05133(Pertussis);05150(Staphylococcus aureus infection);05322(Systemic lupus erythematosus);05322(Systemic lupus erythematosus)	K01330	EC:3.4.21.41	complement C1r [Source:RGD Symbol;Acc:1309091]	protein_coding	13.5732	22.9365	16.7906	5.03349	4.63969	4.84286	3.67183	1.8765	4.68628e-18	7.27823e-16	up
ENSRNOG00000046663	Fcgr2a	ENSRNOT00000073643;ENSRNOT00000091821;ENSRNOT00000071728;ENSRNOT00000071897	GO:0016020(membrane);GO:0016021(integral component of membrane);GO:0016021(integral component of membrane)	04145(Phagosome);04380(Osteoclast differentiation);04611(Platelet activation);04650(Natural killer cell mediated cytotoxicity);04666(Fc gamma R-mediated phagocytosis);05140(Leishmaniasis);05150(Staphylococcus aureus infection);05152(Tuberculosis);05322(Systemic lupus erythematosus);05322(Systemic lupus erythematosus)	K06463;K06472;K16824		Fc fragment of IgG receptor IIa [Source:RGD Symbol;Acc:71069]	protein_coding	4.15962	2.95268	3.40915	0.17036	0.317981	0.484519	10.815	3.43496	6.3478e-18	9.75812e-16	up
ENSRNOG00000033215	RT1-Db1	ENSRNOT00000000522;ENSRNOT00000078507;ENSRNOT00000090791;ENSRNOT00000089182;ENSRNOT00000086298;ENSRNOT00000080590;ENSRNOT00000080091;ENSRNOT00000060327	GO:0002250(adaptive immune response);GO:0002504(antigen processing and presentation of peptide or polysaccharide antigen via MHC class II);GO:0006955(immune response);GO:0016020(membrane);GO:0016021(integral component of membrane);GO:0019882(antigen processing and presentation);GO:0042613(MHC class II protein complex);GO:0042613(MHC class II protein complex)	04145(Phagosome);04514(Cell adhesion molecules (CAMs));04612(Antigen processing and presentation);04640(Hematopoietic cell lineage);04658(Th1 and Th2 cell differentiation);04659(Th17 cell differentiation);04672(Intestinal immune network for IgA production);04940(Type I diabetes mellitus);05140(Leishmaniasis);05145(Toxoplasmosis);05150(Staphylococcus aureus infection);05152(Tuberculosis);05164(Inf…	K06752		RT1 class II, locus Db1 [Source:RGD Symbol;Acc:1593282]	protein_coding;retained_intron	14.5342	3.81883	2.76386	0.152672	0.050666	0.0193629	94.8215	6.56714	6.58339e-18	1.00181e-15	up
ENSRNOG00000032708	RT1-Bb	ENSRNOT00000000525;ENSRNOT00000086283;ENSRNOT00000084246;ENSRNOT00000079126;ENSRNOT00000083231;ENSRNOT00000082136	GO:0002250(adaptive immune response);GO:0002344(B cell affinity maturation);GO:0002504(antigen processing and presentation of peptide or polysaccharide antigen via MHC class II);GO:0002579(positive regulation of antigen processing and presentation);GO:0002827(positive regulation of T-helper 1 type immune response);GO:0005769(early endosome);GO:0005771(multivesicular body);GO:0005794(Golgi apparat…	04145(Phagosome);04514(Cell adhesion molecules (CAMs));04612(Antigen processing and presentation);04640(Hematopoietic cell lineage);04658(Th1 and Th2 cell differentiation);04659(Th17 cell differentiation);04672(Intestinal immune network for IgA production);04940(Type I diabetes mellitus);05140(Leishmaniasis);05145(Toxoplasmosis);05150(Staphylococcus aureus infection);05152(Tuberculosis);05164(Inf…	K06752		RT1 class II, locus Bb [Source:RGD Symbol;Acc:3469]	protein_coding;retained_intron	9.2002	3.08625	2.14572	0.227955	0.0983858	0.146411	30.528	4.93206	8.45641e-18	1.27396e-15	up
ENSRNOG00000031090	RT1-CE7	ENSRNOT00000084971;ENSRNOT00000061114;ENSRNOT00000047527	GO:0002476(antigen processing and presentation of endogenous peptide antigen via MHC class Ib);GO:0005615(extracellular space);GO:0009897(external side of plasma membrane);GO:0016020(membrane);GO:0016021(integral component of membrane);GO:0016021(integral component of membrane)	04144(Endocytosis);04145(Phagosome);04218(Cellular senescence);04514(Cell adhesion molecules (CAMs));04612(Antigen processing and presentation);04650(Natural killer cell mediated cytotoxicity);04940(Type I diabetes mellitus);05163(Human cytomegalovirus infection);05165(Human papillomavirus infection);05166(Human T-cell leukemia virus 1 infection);05167(Kaposi sarcoma-associated herpesvirus infect…	K06751		RT1 class I, locus CE7 [Source:RGD Symbol;Acc:1595786]	retained_intron;protein_coding	9.78931	11.9656	8.43557	2.23731	1.45199	2.23104	5.09946	2.35035	9.64084e-18	1.43801e-15	up
ENSRNOG00000014064	Ctsh	ENSRNOT00000019285;ENSRNOT00000080142	GO:0002250(adaptive immune response);GO:0002764(immune response-regulating signaling pathway);GO:0004175(endopeptidase activity);GO:0004177(aminopeptidase activity);GO:0004197(cysteine-type endopeptidase activity);GO:0005615(extracellular space);GO:0005764(lysosome);GO:0005829(cytosol);GO:0006508(proteolysis);GO:0006919(activation of cysteine-type endopeptidase activity involved in apoptotic proc…	04142(Lysosome);04210(Apoptosis);04210(Apoptosis)	K01366	EC:3.4.22.16	cathepsin H [Source:RGD Symbol;Acc:2447]	protein_coding	39.7854	55.0759	48.1629	20.9127	19.1872	20.4724	2.36121	1.23953	9.84476e-18	1.45403e-15	up
ENSRNOG00000024382	Fcgr3a	ENSRNOT00000086223;ENSRNOT00000047434	GO:0003674(molecular_function);GO:0004888(transmembrane signaling receptor activity);GO:0005887(integral component of plasma membrane);GO:0007166(cell surface receptor signaling pathway);GO:0009897(external side of plasma membrane);GO:0009986(cell surface);GO:0016020(membrane);GO:0016021(integral component of membrane);GO:0019767(IgE receptor activity);GO:0019770(IgG receptor activity);GO:0038094…	04145(Phagosome);04380(Osteoclast differentiation);04650(Natural killer cell mediated cytotoxicity);05140(Leishmaniasis);05150(Staphylococcus aureus infection);05152(Tuberculosis);05322(Systemic lupus erythematosus);05322(Systemic lupus erythematosus)	K06463		Fc fragment of IgG receptor IIIa [Source:RGD Symbol;Acc:1303067]	protein_coding	9.9813	6.85199	4.93598	0.080978	0.417533	0.457496	22.771	4.50913	1.0778e-17	1.57642e-15	up
ENSRNOG00000000457	Tap1	ENSRNOT00000000529;ENSRNOT00000085225;ENSRNOT00000091362;ENSRNOT00000088615	GO:0000166(nucleotide binding);GO:0002250(adaptive immune response);GO:0002376(immune system process);GO:0002479(antigen processing and presentation of exogenous peptide antigen via MHC class I, TAP-dependent);GO:0005524(ATP binding);GO:0005783(endoplasmic reticulum);GO:0006952(defense response);GO:0015433(ATPase-coupled peptide antigen transmembrane transporter activity);GO:0015833(peptide trans…	02010(ABC transporters);04145(Phagosome);04612(Antigen processing and presentation);05163(Human cytomegalovirus infection);05168(Herpes simplex virus 1 infection);05169(Epstein-Barr virus infection);05170(Human immunodeficiency virus 1 infection);05340(Primary immunodeficiency);05340(Primary immunodeficiency)	K05653		transporter 1, ATP binding cassette subfamily B member [Source:RGD Symbol;Acc:3817]	protein_coding;retained_intron	5.73632	5.6428	2.4639	0.282716	0.358705	0.572936	11.3995	3.51089	1.24819e-17	1.79085e-15	up
ENSRNOG00000042139	Clec4a1	ENSRNOT00000029072	GO:0016020(membrane);GO:0016021(integral component of membrane);GO:0030246(carbohydrate binding)		K10057		C-type lectin domain family 4, member A1 [Source:RGD Symbol;Acc:1359109]	protein_coding	3.91345	4.06145	3.53479	0.309806	0.395038	0.334984	11.0688	3.46843	1.33608e-17	1.89887e-15	up
ENSRNOG00000057092	Slfn4	ENSRNOT00000079325;ENSRNOT00000078046;ENSRNOT00000078946	GO:0009617(response to bacterium);GO:0016020(membrane);GO:0016021(integral component of membrane);GO:0048286(lung alveolus development);GO:0048286(lung alveolus development)				schlafen 4 [Source:RGD Symbol;Acc:620455]	protein_coding;processed_transcript	7.15202	12.1941	3.58568	0.926506	0.479424	0.704016	10.8684	3.44207	1.49039e-17	2.09838e-15	up
ENSRNOG00000048088	Mest	ENSRNOT00000072698	GO:0003824(catalytic activity)				mesoderm specific transcript [Source:RGD Symbol;Acc:1594589]	protein_coding	64.1241	126.2	69.6552	24.9234	24.2211	22.2461	3.64165	1.86459	2.16138e-17	3.01492e-15	up
ENSRNOG00000039891	Adgrg5	ENSRNOT00000061270	GO:0004888(transmembrane signaling receptor activity);GO:0004930(G protein-coupled receptor activity);GO:0005887(integral component of plasma membrane);GO:0007166(cell surface receptor signaling pathway);GO:0007186(G protein-coupled receptor signaling pathway);GO:0007189(adenylate cyclase-activating G protein-coupled receptor signaling pathway);GO:0016020(membrane);GO:0016021(integral component o…		K08459		adhesion G protein-coupled receptor G5 [Source:RGD Symbol;Acc:1305559]	protein_coding	0.669412	0.593499	0.348202	0.0001	0.0001	0.0001	5370.38	12.3908	2.44318e-17	3.37674e-15	up
ENSRNOG00000007159	Ccl2	ENSRNOT00000009448	GO:0000165(MAPK cascade);GO:0001664(G protein-coupled receptor binding);GO:0001666(response to hypoxia);GO:0001912(positive regulation of leukocyte mediated cytotoxicity);GO:0001938(positive regulation of endothelial cell proliferation);GO:0002523(leukocyte migration involved in inflammatory response);GO:0002544(chronic inflammatory response);GO:0002548(monocyte chemotaxis);GO:0002687(positive re…	04060(Cytokine-cytokine receptor interaction);04062(Chemokine signaling pathway);04621(NOD-like receptor signaling pathway);04657(IL-17 signaling pathway);04668(TNF signaling pathway);04933(AGE-RAGE signaling pathway in diabetic complications);05142(Chagas disease (American trypanosomiasis));05144(Malaria);05163(Human cytomegalovirus infection);05164(Influenza A);05168(Herpes simplex virus 1 infe…	K14624		C-C motif chemokine ligand 2 [Source:RGD Symbol;Acc:3645]	protein_coding	3.78919	8.73264	10.7214	0.124608	0.0001	0.227555	65.9826	6.04401	2.60834e-17	3.57224e-15	up
ENSRNOG00000010018	Clec4a3	ENSRNOT00000013308	GO:0001818(negative regulation of cytokine production);GO:0002470(plasmacytoid dendritic cell antigen processing and presentation);GO:0005509(calcium ion binding);GO:0005537(mannose binding);GO:0016020(membrane);GO:0016021(integral component of membrane);GO:0030246(carbohydrate binding);GO:0032720(negative regulation of tumor necrosis factor production);GO:0036037(CD8-positive, alpha-beta T cell …		K10057		C-type lectin domain family 4, member A3 [Source:RGD Symbol;Acc:1359528]	protein_coding	9.38409	12.6946	7.24295	0.0001	0.094496	0.457591	53.1008	5.73066	2.72194e-17	3.69424e-15	up
ENSRNOG00000013220	Arhgap45	ENSRNOT00000060648	GO:0005096(GTPase activator activity);GO:0007165(signal transduction);GO:0035556(intracellular signal transduction);GO:0090630(activation of GTPase activity)		K20644		Rho GTPase activating protein 45 [Source:RGD Symbol;Acc:1308662]	protein_coding	2.74568	2.41326	2.02954	0.29265	0.210174	0.343037	8.49842	3.08719	3.27112e-17	4.39995e-15	up
ENSRNOG00000038539	Lrrc15	ENSRNOT00000002348	GO:0001968(fibronectin binding);GO:0005515(protein binding);GO:0005518(collagen binding);GO:0016020(membrane);GO:0016021(integral component of membrane);GO:0030335(positive regulation of cell migration);GO:0043236(laminin binding);GO:0046813(receptor-mediated virion attachment to host cell);GO:0062023(collagen-containing extracellular matrix);GO:1903077(negative regulation of protein localization…				leucine rich repeat containing 15 [Source:RGD Symbol;Acc:70551]	protein_coding	11.6825	10.9587	15.0829	2.55532	2.84553	2.78756	4.60701	2.20383	3.52066e-17	4.6937e-15	up
ENSRNOG00000004725	Cela1	ENSRNOT00000006351	GO:0000122(negative regulation of transcription by RNA polymerase II);GO:0004252(serine-type endopeptidase activity);GO:0006508(proteolysis);GO:0006954(inflammatory response);GO:0008233(peptidase activity);GO:0008236(serine-type peptidase activity);GO:0009791(post-embryonic development);GO:0016055(Wnt signaling pathway);GO:0016787(hydrolase activity);GO:0031017(exocrine pancreas development);GO:0…		K01326	EC:3.4.21.36	chymotrypsin like elastase 1 [Source:RGD Symbol;Acc:2547]	protein_coding	1.29025	1.35933	0.898456	0.0001	0.0001	0.0001	11826.8	13.5298	3.74329e-17	4.94672e-15	up
ENSRNOG00000014117	Hmox1	ENSRNOT00000019192	GO:0001525(angiogenesis);GO:0001666(response to hypoxia);GO:0002246(wound healing involved in inflammatory response);GO:0004392(heme oxygenase (decyclizing) activity);GO:0004630(phospholipase D activity);GO:0005198(structural molecule activity);GO:0005515(protein binding);GO:0005634(nucleus);GO:0005730(nucleolus);GO:0005783(endoplasmic reticulum);GO:0005789(endoplasmic reticulum membrane);GO:0005…	00860(Porphyrin and chlorophyll metabolism);04066(HIF-1 signaling pathway);04216(Ferroptosis);04978(Mineral absorption);05200(Pathways in cancer);05206(MicroRNAs in cancer);05225(Hepatocellular carcinoma);05418(Fluid shear stress and atherosclerosis)	K00510	EC:1.14.14.18	heme oxygenase 1 [Source:RGD Symbol;Acc:2806]	protein_coding	3.58035	4.95261	7.25578	0.470259	0.481116	0.366893	11.9769	3.58218	3.98099e-17	5.21509e-15	up
ENSRNOG00000001959	Mx1	ENSRNOT00000039876	GO:0000166(nucleotide binding);GO:0003924(GTPase activity);GO:0005525(GTP binding)				myxovirus (influenza virus) resistance 1 [Source:RGD Symbol;Acc:3127]	protein_coding	6.32551	11.7796	7.44294	0.250059	0.190092	0.877413	19.3904	4.27727	4.20173e-17	5.45681e-15	up
ENSRNOG00000018509	Cx3cr1	ENSRNOT00000025019	GO:0002052(positive regulation of neuroblast proliferation);GO:0002282(microglial cell activation involved in immune response);GO:0002931(response to ischemia);GO:0004896(cytokine receptor activity);GO:0004930(G protein-coupled receptor activity);GO:0004950(chemokine receptor activity);GO:0005886(plasma membrane);GO:0006935(chemotaxis);GO:0006955(immune response);GO:0007155(cell adhesion);GO:0007…	04060(Cytokine-cytokine receptor interaction);04062(Chemokine signaling pathway)	K04192		C-X3-C motif chemokine receptor 1 [Source:RGD Symbol;Acc:620137]	protein_coding	10.6656	11.7186	8.87429	1.66264	2.05904	1.7969	5.66424	2.50188	4.37276e-17	5.6304e-15	up
ENSRNOG00000012660	Postn	ENSRNOT00000017453;ENSRNOT00000084527	GO:0001666(response to hypoxia);GO:0001953(negative regulation of cell-matrix adhesion);GO:0003073(regulation of systemic arterial blood pressure);GO:0003674(molecular_function);GO:0005515(protein binding);GO:0005615(extracellular space);GO:0005737(cytoplasm);GO:0005802(trans-Golgi network);GO:0007155(cell adhesion);GO:0008201(heparin binding);GO:0008593(regulation of Notch signaling pathway);GO:…				periostin [Source:RGD Symbol;Acc:1305285]	protein_coding	32.3337	46.2946	37.402	17.8145	15.4766	13.6908	2.46968	1.30432	4.57141e-17	5.8363e-15	up
ENSRNOG00000057125	Ddr1	ENSRNOT00000089417;ENSRNOT00000088130;ENSRNOT00000090080;ENSRNOT00000085946;ENSRNOT00000085380;ENSRNOT00000085635;ENSRNOT00000083223	GO:0001558(regulation of cell growth);GO:0001952(regulation of cell-matrix adhesion);GO:0004672(protein kinase activity);GO:0004713(protein tyrosine kinase activity);GO:0004714(transmembrane receptor protein tyrosine kinase activity);GO:0005518(collagen binding);GO:0005524(ATP binding);GO:0005886(plasma membrane);GO:0005887(integral component of plasma membrane);GO:0006468(protein phosphorylation…		K05124	EC:2.7.10.1	discoidin domain receptor tyrosine kinase 1 [Source:RGD Symbol;Acc:2252]	protein_coding;nonsense_mediated_decay	59.2986	56.4211	62.2854	30.5744	28.4952	30.7281	1.98229	0.987168	6.06643e-17	7.6799e-15	up
ENSRNOG00000019041	Psme1	ENSRNOT00000025887	GO:0000502(proteasome complex);GO:0008537(proteasome activator complex)	03050(Proteasome);04612(Antigen processing and presentation)			proteasome activator subunit 1 [Source:RGD Symbol;Acc:3429]	protein_coding	66.4694	71.5122	57.3168	25.3457	26.1796	29.5625	2.40848	1.26812	6.86644e-17	8.62024e-15	up
ENSRNOG00000027811	Lilrb4	ENSRNOT00000077186;ENSRNOT00000038898	GO:0016020(membrane);GO:0016021(integral component of membrane);GO:0045591(positive regulation of regulatory T cell differentiation);GO:0045671(negative regulation of osteoclast differentiation);GO:0050860(negative regulation of T cell receptor signaling pathway);GO:1900181(negative regulation of protein localization to nucleus);GO:1902894(negative regulation of pri-miRNA transcription by RNA pol…	04380(Osteoclast differentiation);04380(Osteoclast differentiation)	K06512		leukocyte immunoglobulin like receptor B4 [Source:RGD Symbol;Acc:1359090]	protein_coding	2.50259	1.43473	1.7175	0.0001	0.083997	0.036321	46.9599	5.55336	7.28522e-17	9.0704e-15	up
ENSRNOG00000023463	Parp9	ENSRNOT00000030975	GO:0000122(negative regulation of transcription by RNA polymerase II);GO:0002230(positive regulation of defense response to virus by host);GO:0003674(molecular_function);GO:0003714(transcription corepressor activity);GO:0003950(NAD+ ADP-ribosyltransferase activity);GO:0004857(enzyme inhibitor activity);GO:0005575(cellular_component);GO:0005634(nucleus);GO:0005654(nucleoplasm);GO:0005737(cytoplasm…		K15260	EC:2.4.2.30	poly (ADP-ribose) polymerase family, member 9 [Source:RGD Symbol;Acc:1307534]	protein_coding	11.7891	13.0064	8.20442	3.1549	2.32806	2.31959	4.22938	2.08045	7.84553e-17	9.68794e-15	up
ENSRNOG00000003486	Mnda	ENSRNOT00000036040	GO:0002218(activation of innate immune response);GO:0003690(double-stranded DNA binding);GO:0003712(transcription coregulator activity);GO:0005634(nucleus);GO:0005730(nucleolus);GO:0006357(regulation of transcription by RNA polymerase II);GO:0006974(cellular response to DNA damage stimulus);GO:0009617(response to bacterium);GO:0030889(negative regulation of B cell proliferation);GO:0032731(positi…				myeloid cell nuclear differentiation antigen [Source:RGD Symbol;Acc:1306089]	protein_coding	1.4373	0.723665	0.685861	0.0001	0.0001	0.0001	9489.43	13.2121	8.31751e-17	1.01873e-14	up
ENSRNOG00000000187	Csf2rb	ENSRNOT00000000203	GO:0003674(molecular_function);GO:0004896(cytokine receptor activity);GO:0005515(protein binding);GO:0005575(cellular_component);GO:0005886(plasma membrane);GO:0016020(membrane);GO:0016021(integral component of membrane);GO:0019221(cytokine-mediated signaling pathway);GO:0032496(response to lipopolysaccharide)	04060(Cytokine-cytokine receptor interaction);04210(Apoptosis);04630(Jak-STAT signaling pathway);05200(Pathways in cancer)	K04738		colony stimulating factor 2 receptor beta common subunit [Source:RGD Symbol;Acc:620189]	protein_coding	3.22931	2.45819	1.74953	0.158799	0.236236	0.08164	15.6019	3.96365	9.08028e-17	1.10318e-14	up
ENSRNOG00000003538	Adamts4	ENSRNOT00000004713	GO:0002020(protease binding);GO:0004222(metalloendopeptidase activity);GO:0005576(extracellular region);GO:0005615(extracellular space);GO:0006508(proteolysis);GO:0008233(peptidase activity);GO:0008237(metallopeptidase activity);GO:0016607(nuclear speck);GO:0016787(hydrolase activity);GO:0046872(metal ion binding)		K07764	EC:3.4.24.82	ADAM metallopeptidase with thrombospondin type 1 motif, 4 [Source:RGD Symbol;Acc:621242]	protein_coding	3.45435	6.85879	3.94611	0.774757	0.699718	0.975476	5.82022	2.54107	1.03183e-16	1.24356e-14	up
ENSRNOG00000002134	Gbp6	ENSRNOT00000040985;ENSRNOT00000071877;ENSRNOT00000074889	GO:0003924(GTPase activity);GO:0005525(GTP binding);GO:0020005(symbiont-containing vacuole membrane);GO:0031410(cytoplasmic vesicle);GO:0042832(defense response to protozoan);GO:0050830(defense response to Gram-positive bacterium);GO:0071346(cellular response to interferon-gamma);GO:0071346(cellular response to interferon-gamma)		K20908		guanylate binding protein family member 6 [Source:RGD Symbol;Acc:1561523]	protein_coding	6.90196	2.72724	3.66178	0.1274	0.326626	0.186911	20.7368	4.37412	1.87123e-16	2.23731e-14	up
ENSRNOG00000036703	Itgax	ENSRNOT00000054983	GO:0007155(cell adhesion);GO:0007229(integrin-mediated signaling pathway);GO:0008284(positive regulation of cell population proliferation);GO:0008305(integrin complex);GO:0009897(external side of plasma membrane);GO:0009986(cell surface);GO:0010628(positive regulation of gene expression);GO:0016020(membrane);GO:0016021(integral component of membrane);GO:0030335(positive regulation of cell migrati…	04610(Complement and coagulation cascades);04810(Regulation of actin cytoskeleton);05152(Tuberculosis)	K06462		integrin subunit alpha X [Source:RGD Symbol;Acc:1561123]	protein_coding	0.72462	0.927154	0.698213	0.04651	0.034681	0.047446	18.2684	4.19128	2.2753e-16	2.699e-14	up
ENSRNOG00000003809	Sat1	ENSRNOT00000068078;ENSRNOT00000086311	GO:0001525(angiogenesis);GO:0004145(diamine N-acetyltransferase activity);GO:0005515(protein binding);GO:0005737(cytoplasm);GO:0005829(cytosol);GO:0006595(polyamine metabolic process);GO:0006598(polyamine catabolic process);GO:0008080(N-acetyltransferase activity);GO:0009447(putrescine catabolic process);GO:0016740(transferase activity);GO:0019809(spermidine binding);GO:0032918(spermidine acetyla…	00330(Arginine and proline metabolism);04216(Ferroptosis);04216(Ferroptosis)	K00657	EC:2.3.1.57	spermidine/spermine N1-acetyl transferase 1 [Source:RGD Symbol;Acc:1586174]	protein_coding	79.2254	88.6836	87.9773	41.4815	43.5199	42.4641	2.00749	1.0054	2.52437e-16	2.97107e-14	up
ENSRNOG00000007726	Mcam	ENSRNOT00000010463;ENSRNOT00000090780	GO:0001525(angiogenesis);GO:0003094(glomerular filtration);GO:0003674(molecular_function);GO:0005615(extracellular space);GO:0005634(nucleus);GO:0005886(plasma membrane);GO:0007155(cell adhesion);GO:0009897(external side of plasma membrane);GO:0016020(membrane);GO:0016021(integral component of membrane);GO:0030335(positive regulation of cell migration);GO:0043204(perikaryon);GO:0061042(vascular w…		K06534		melanoma cell adhesion molecule [Source:RGD Symbol;Acc:620463]	protein_coding	15.8211	13.7306	15.9245	5.34183	5.01697	5.71776	2.82873	1.50015	2.86548e-16	3.34639e-14	up
ENSRNOG00000016117	Myof	ENSRNOT00000089456;ENSRNOT00000021546	GO:0001778(plasma membrane repair);GO:0005543(phospholipid binding);GO:0005886(plasma membrane);GO:0005901(caveola);GO:0006071(glycerol metabolic process);GO:0007009(plasma membrane organization);GO:0007520(myoblast fusion);GO:0016020(membrane);GO:0016021(integral component of membrane);GO:0030659(cytoplasmic vesicle membrane);GO:0030947(regulation of vascular endothelial growth factor receptor s…		K22125		myoferlin [Source:RGD Symbol;Acc:1564216]	protein_coding	2.2902	5.17404	4.42641	0.765302	0.65258	0.56954	5.98295	2.58086	3.47652e-16	3.998e-14	up
ENSRNOG00000048881	RGD1563400	ENSRNOT00000074057	GO:0016020(membrane);GO:0016021(integral component of membrane);GO:0042288(MHC class I protein binding)				similar to paired immunoglobin-like type 2 receptor beta [Source:RGD Symbol;Acc:1563400]	protein_coding	1.10109	0.832675	0.932479	0.0001	0.0001	0.0001	9554.16	13.2219	4.32442e-16	4.93376e-14	up
ENSRNOG00000013674	Megf10	ENSRNOT00000037901	GO:0001849(complement component C1q complex binding);GO:0001891(phagocytic cup);GO:0005044(scavenger receptor activity);GO:0005112(Notch binding);GO:0005515(protein binding);GO:0005886(plasma membrane);GO:0014719(skeletal muscle satellite cell activation);GO:0014816(skeletal muscle satellite cell differentiation);GO:0014841(skeletal muscle satellite cell proliferation);GO:0016020(membrane);GO:001…				multiple EGF-like domains 10 [Source:RGD Symbol;Acc:735084]	protein_coding	21.0201	18.0203	18.4866	10.2339	9.00164	8.45319	2.07763	1.05494	4.35572e-16	4.93376e-14	up
ENSRNOG00000050395	Ms4a6e	ENSRNOT00000074127	GO:0016020(membrane);GO:0016021(integral component of membrane)		K22191		membrane spanning 4-domains A6E [Source:RGD Symbol;Acc:6486317]	protein_coding	1.16783	0.601557	0.821027	0.0001	0.0001	0.0001	8634.71	13.0759	6.51153e-16	7.32061e-14	up
ENSRNOG00000046452	Fcgr2b	ENSRNOT00000035400;ENSRNOT00000091541;ENSRNOT00000058497	GO:0001540(amyloid-beta binding);GO:0001811(negative regulation of type I hypersensitivity);GO:0002434(immune complex clearance);GO:0002638(negative regulation of immunoglobulin production);GO:0002862(negative regulation of inflammatory response to antigenic stimulus);GO:0002865(negative regulation of acute inflammatory response to antigenic stimulus);GO:0002924(negative regulation of humoral imm…	04145(Phagosome);04380(Osteoclast differentiation);04662(B cell receptor signaling pathway);04666(Fc gamma R-mediated phagocytosis);05150(Staphylococcus aureus infection);05152(Tuberculosis);05162(Measles);05162(Measles)	K12560		Fc fragment of IgG receptor IIb [Source:RGD Symbol;Acc:631331]	protein_coding	1.81881	3.13286	2.51978	0.313477	0.259627	0.15049	10.3255	3.36813	7.00079e-16	7.81236e-14	up
ENSRNOG00000016257	Cotl1	ENSRNOT00000021954	GO:0003779(actin binding);GO:0005634(nucleus);GO:0005737(cytoplasm);GO:0005829(cytosol);GO:0005856(cytoskeleton);GO:0005884(actin filament);GO:0005886(plasma membrane);GO:0019899(enzyme binding);GO:0030833(regulation of actin filament polymerization);GO:0030864(cortical actin cytoskeleton);GO:0050832(defense response to fungus);GO:0051015(actin filament binding)				coactosin-like F-actin binding protein 1 [Source:RGD Symbol;Acc:1305498]	protein_coding	49.5741	53.8905	47.5735	26.5739	21.6999	23.4342	2.10629	1.07471	8.38731e-16	9.2908e-14	up
ENSRNOG00000049422	LOC108348047	ENSRNOT00000004204;ENSRNOT00000047349	GO:0001788(antibody-dependent cellular cytotoxicity);GO:0001798(positive regulation of type IIa hypersensitivity);GO:0001805(positive regulation of type III hypersensitivity);GO:0001812(positive regulation of type I hypersensitivity);GO:0001813(regulation of antibody-dependent cellular cytotoxicity);GO:0001820(serotonin secretion);GO:0004888(transmembrane signaling receptor activity);GO:0005886(p…	04145(Phagosome);04380(Osteoclast differentiation);04650(Natural killer cell mediated cytotoxicity);04666(Fc gamma R-mediated phagocytosis);05140(Leishmaniasis);05150(Staphylococcus aureus infection);05152(Tuberculosis);05322(Systemic lupus erythematosus);05322(Systemic lupus erythematosus)	K06463		low affinity immunoglobulin gamma Fc region receptor III [Source:RGD Symbol;Acc:11390928]	protein_coding	2.7191	1.54045	1.68587	0.103574	0.105044	0.0744707	21.002	4.39245	1.36854e-15	1.5049e-13	up
ENSRNOG00000000528	Fgd2	ENSRNOT00000041665	GO:0001726(ruffle);GO:0005085(guanyl-nucleotide exchange factor activity);GO:0005089(Rho guanyl-nucleotide exchange factor activity);GO:0005634(nucleus);GO:0005737(cytoplasm);GO:0005769(early endosome);GO:0005856(cytoskeleton);GO:0007010(cytoskeleton organization);GO:0043507(positive regulation of JUN kinase activity);GO:0046847(filopodium assembly);GO:0046872(metal ion binding);GO:1901981(phosph…		K05721		FYVE, RhoGEF and PH domain containing 2 [Source:RGD Symbol;Acc:1309840]	protein_coding	2.98675	1.72837	1.90476	0.156788	0.211962	0.171193	12.2603	3.61592	1.54336e-15	1.68484e-13	up
ENSRNOG00000030689	Ms4a6bl	ENSRNOT00000049574;ENSRNOT00000032937	GO:0016020(membrane);GO:0016021(integral component of membrane);GO:0016021(integral component of membrane)		K22191		membrane-spanning 4-domains, subfamily A, member 6B-like [Source:RGD Symbol;Acc:1359381]	protein_coding	0.870677	0.881342	0.879418	0.0480002	0.0001	0.0001	54.5939	5.77067	2.83692e-15	3.07469e-13	up
ENSRNOG00000051307	Aoc3	ENSRNOT00000076820	GO:0002523(leukocyte migration involved in inflammatory response);GO:0002675(positive regulation of acute inflammatory response);GO:0002687(positive regulation of leukocyte migration);GO:0005507(copper ion binding);GO:0005509(calcium ion binding);GO:0005615(extracellular space);GO:0005737(cytoplasm);GO:0005769(early endosome);GO:0005783(endoplasmic reticulum);GO:0005794(Golgi apparatus);GO:000588…	00260(Glycine, serine and threonine metabolism);00350(Tyrosine metabolism);00360(Phenylalanine metabolism);00410(beta-Alanine metabolism)	K00276	EC:1.4.3.21	amine oxidase, copper containing 3 [Source:RGD Symbol;Acc:62058]	protein_coding	0.406289	0.202858	0.251548	0.0001	0.0001	0.0001	2868.98	11.4863	3.68744e-15	3.96795e-13	up
ENSRNOG00000012062	Npc2	ENSRNOT00000016076	GO:0003674(molecular_function);GO:0005575(cellular_component);GO:0005576(extracellular region);GO:0005615(extracellular space);GO:0005764(lysosome);GO:0008150(biological_process);GO:0009615(response to virus);GO:0015485(cholesterol binding);GO:0015918(sterol transport);GO:0019899(enzyme binding);GO:0030301(cholesterol transport);GO:0032366(intracellular sterol transport);GO:0032367(intracellular …	04142(Lysosome);04979(Cholesterol metabolism)	K13443		NPC intracellular cholesterol transporter 2 [Source:RGD Symbol;Acc:628756]	protein_coding	50.8914	62.7623	62.6886	26.8896	26.2876	28.9853	2.14627	1.10183	3.93483e-15	4.20412e-13	up
ENSRNOG00000007178	Cd8a	ENSRNOT00000009515	GO:0002250(adaptive immune response);GO:0002376(immune system process);GO:0002456(T cell mediated immunity);GO:0005886(plasma membrane);GO:0006954(inflammatory response);GO:0007166(cell surface receptor signaling pathway);GO:0009897(external side of plasma membrane);GO:0009986(cell surface);GO:0016020(membrane);GO:0016021(integral component of membrane);GO:0019901(protein kinase binding);GO:00230…	04514(Cell adhesion molecules (CAMs));04612(Antigen processing and presentation);04640(Hematopoietic cell lineage);04660(T cell receptor signaling pathway);05340(Primary immunodeficiency)	K06458		CD8a molecule [Source:RGD Symbol;Acc:2316]	protein_coding	1.41227	0.457077	1.05213	0.0001	0.0001	0.0001	9738.25	13.2494	4.72513e-15	5.01297e-13	up
ENSRNOG00000061739	Klrk1	ENSRNOT00000088151;ENSRNOT00000091890	GO:0002223(stimulatory C-type lectin receptor signaling pathway);GO:0002250(adaptive immune response);GO:0002376(immune system process);GO:0002860(positive regulation of natural killer cell mediated cytotoxicity directed against tumor cell target);GO:0005515(protein binding);GO:0005886(plasma membrane);GO:0009897(external side of plasma membrane);GO:0009986(cell surface);GO:0016020(membrane);GO:0…	04650(Natural killer cell mediated cytotoxicity);05144(Malaria);05144(Malaria)	K06728		killer cell lectin like receptor K1 [Source:RGD Symbol;Acc:3180]	protein_coding	2.70604	2.12194	1.21743	0.0001	0.0001	0.0912371	66.1155	6.04692	5.92141e-15	6.23818e-13	up
ENSRNOG00000015788	Adora3	ENSRNOT00000021236	GO:0001609(G protein-coupled adenosine receptor activity);GO:0001973(G protein-coupled adenosine receptor signaling pathway);GO:0002553(histamine secretion by mast cell);GO:0002687(positive regulation of leukocyte migration);GO:0004930(G protein-coupled receptor activity);GO:0005886(plasma membrane);GO:0005887(integral component of plasma membrane);GO:0007165(signal transduction);GO:0007186(G pro…	04022(cGMP-PKG signaling pathway);04071(Sphingolipid signaling pathway);04080(Neuroactive ligand-receptor interaction)	K04268		adenosine A3 receptor [Source:RGD Symbol;Acc:2051]	protein_coding	0.647684	0.39212	0.65318	0.0001	0.0001	0.0001	5643.28	12.4623	7.34052e-15	7.62655e-13	up
ENSRNOG00000050743	LOC100911796	ENSRNOT00000082943;ENSRNOT00000050538	GO:0001609(G protein-coupled adenosine receptor activity);GO:0001973(G protein-coupled adenosine receptor signaling pathway);GO:0002553(histamine secretion by mast cell);GO:0002687(positive regulation of leukocyte migration);GO:0004930(G protein-coupled receptor activity);GO:0005886(plasma membrane);GO:0005887(integral component of plasma membrane);GO:0007165(signal transduction);GO:0007186(G pro…	04022(cGMP-PKG signaling pathway);04071(Sphingolipid signaling pathway);04080(Neuroactive ligand-receptor interaction);04080(Neuroactive ligand-receptor interaction)	K04268		adenosine receptor A3-like [Source:RGD Symbol;Acc:6491091]	protein_coding	0.617141	0.392592	0.602559	0.0001	0.0001	0.0001	5374.31	12.3919	8.20956e-15	8.47103e-13	up
ENSRNOG00000029682	Clic1	ENSRNOT00000068435	GO:0005244(voltage-gated ion channel activity);GO:0005247(voltage-gated chloride channel activity);GO:0005254(chloride channel activity);GO:0005515(protein binding);GO:0005634(nucleus);GO:0005635(nuclear envelope);GO:0005737(cytoplasm);GO:0005739(mitochondrion);GO:0005886(plasma membrane);GO:0006811(ion transport);GO:0006821(chloride transport);GO:0016020(membrane);GO:0016021(integral component o…		K05021		chloride intracellular channel 1 [Source:RGD Symbol;Acc:1303043]	protein_coding	34.5364	39.4992	40.0961	12.06	15.221	14.3759	2.7398	1.45407	9.87335e-15	1.01185e-12	up
ENSRNOG00000032922	Dclk1	ENSRNOT00000072110;ENSRNOT00000093407;ENSRNOT00000019748;ENSRNOT00000078337;ENSRNOT00000093284	GO:0000166(nucleotide binding);GO:0001764(neuron migration);GO:0004672(protein kinase activity);GO:0004674(protein serine/threonine kinase activity);GO:0005524(ATP binding);GO:0006468(protein phosphorylation);GO:0007275(multicellular organism development);GO:0007399(nervous system development);GO:0007409(axonogenesis);GO:0007420(brain development);GO:0009615(response to virus);GO:0014069(postsyna…		K08805	EC:2.7.11.1	doublecortin-like kinase 1 [Source:RGD Symbol;Acc:68437]	protein_coding	10.1543	12.2457	9.21791	5.24278	4.39627	5.05321	2.15201	1.10568	1.09877e-14	1.11845e-12	up
ENSRNOG00000013820	Tnfrsf14	ENSRNOT00000018494	GO:0002720(positive regulation of cytokine production involved in immune response);GO:0003674(molecular_function);GO:0005515(protein binding);GO:0005575(cellular_component);GO:0005886(plasma membrane);GO:0008150(biological_process);GO:0009897(external side of plasma membrane);GO:0016020(membrane);GO:0016021(integral component of membrane);GO:0019955(cytokine binding);GO:0031295(T cell costimulati…	04060(Cytokine-cytokine receptor interaction);05168(Herpes simplex virus 1 infection)	K05152		TNF receptor superfamily member 14 [Source:RGD Symbol;Acc:1310115]	protein_coding	2.55276	1.03025	0.315211	0.0001	0.0001	0.0001	12994.1	13.6656	1.11046e-14	1.12276e-12	up
ENSRNOG00000006094	Cd44	ENSRNOT00000009073;ENSRNOT00000009000;ENSRNOT00000008760	GO:0004896(cytokine receptor activity);GO:0005540(hyaluronic acid binding);GO:0005794(Golgi apparatus);GO:0005829(cytosol);GO:0005886(plasma membrane);GO:0005902(microvillus);GO:0007155(cell adhesion);GO:0009986(cell surface);GO:0016020(membrane);GO:0016021(integral component of membrane);GO:0016324(apical plasma membrane);GO:0016477(cell migration);GO:0019221(cytokine-mediated signaling pathway)…	04512(ECM-receptor interaction);04640(Hematopoietic cell lineage);05169(Epstein-Barr virus infection);05205(Proteoglycans in cancer);05206(MicroRNAs in cancer);05206(MicroRNAs in cancer)	K06256		CD44 molecule (Indian blood group) [Source:RGD Symbol;Acc:2307]	protein_coding	18.1204	20.0357	20.917	10.6548	9.06692	8.81299	2.07022	1.04978	1.49568e-14	1.50216e-12	up
ENSRNOG00000048222	Nlrc5	ENSRNOT00000073239	GO:0000978(RNA polymerase II cis-regulatory region sequence-specific DNA binding);GO:0005515(protein binding);GO:0005634(nucleus);GO:0005737(cytoplasm);GO:0005813(centrosome);GO:0005829(cytosol);GO:0009617(response to bacterium);GO:0032088(negative regulation of NF-kappaB transcription factor activity);GO:0035556(intracellular signal transduction);GO:0043549(regulation of kinase activity);GO:0045…		K22615		NLR family, CARD domain containing 5 [Source:RGD Symbol;Acc:1309166]	protein_coding	2.01127	2.66185	1.62536	0.196005	0.040106	0.202188	14.3703	3.84502	1.52115e-14	1.51763e-12	up
ENSRNOG00000014797	Tmbim1	ENSRNOT00000019848;ENSRNOT00000084610;ENSRNOT00000089985;ENSRNOT00000077336;ENSRNOT00000089952;ENSRNOT00000086146	GO:0005123(death receptor binding);GO:0005765(lysosomal membrane);GO:0005794(Golgi apparatus);GO:0010008(endosome membrane);GO:0016020(membrane);GO:0016021(integral component of membrane);GO:0043086(negative regulation of catalytic activity);GO:0043231(intracellular membrane-bounded organelle);GO:1902042(negative regulation of extrinsic apoptotic signaling pathway via death domain receptors);GO:1…		K06890		transmembrane BAX inhibitor motif containing 1 [Source:RGD Symbol;Acc:1359409]	protein_coding;retained_intron;nonsense_mediated_decay;processed_transcript	8.50391	7.70348	9.0171	2.96529	2.67324	2.30167	3.17681	1.66758	1.55348e-14	1.53968e-12	up
ENSRNOG00000020673	Pbxip1	ENSRNOT00000028057	GO:0003714(transcription corepressor activity);GO:0005634(nucleus);GO:0005737(cytoplasm);GO:0005856(cytoskeleton);GO:0005874(microtubule);GO:0016020(membrane);GO:0030154(cell differentiation);GO:0045892(negative regulation of transcription, DNA-templated);GO:2001106(regulation of Rho guanyl-nucleotide exchange factor activity)				PBX homeobox interacting protein 1 [Source:RGD Symbol;Acc:1305180]	protein_coding	22.4987	27.481	27.388	11.5375	12.8314	12.8926	2.07634	1.05404	2.04299e-14	2.01161e-12	up
ENSRNOG00000029658	Rnf213	ENSRNOT00000044983	GO:0001525(angiogenesis);GO:0002040(sprouting angiogenesis);GO:0004842(ubiquitin-protein transferase activity);GO:0005730(nucleolus);GO:0005737(cytoplasm);GO:0005829(cytosol);GO:0006511(ubiquitin-dependent protein catabolic process);GO:0016567(protein ubiquitination);GO:0016887(ATPase activity);GO:0046872(metal ion binding);GO:0051260(protein homooligomerization);GO:0051865(protein autoubiquitina…		K22754	EC:2.3.2.27	ring finger protein 213 [Source:RGD Symbol;Acc:1308168]	protein_coding	4.14454	5.98835	3.27935	1.45166	1.24197	1.64128	3.094	1.62947	2.10005e-14	2.05437e-12	up
ENSRNOG00000032240	Gbp5	ENSRNOT00000037339	GO:0003924(GTPase activity);GO:0005525(GTP binding);GO:0005737(cytoplasm);GO:0005794(Golgi apparatus);GO:0009617(response to bacterium);GO:0031410(cytoplasmic vesicle);GO:0032611(interleukin-1 beta production);GO:0032621(interleukin-18 production);GO:0034067(protein localization to Golgi apparatus);GO:0042802(identical protein binding);GO:0042803(protein homodimerization activity);GO:0045089(posi…	04621(NOD-like receptor signaling pathway)	K20898		guanylate binding protein 5 [Source:RGD Symbol;Acc:1311040]	protein_coding	5.1643	3.99958	2.28635	0.218595	0.283889	0.561245	10.7642	3.42817	2.14705e-14	2.0868e-12	up
ENSRNOG00000050210	RT1-CE10	ENSRNOT00000084461;ENSRNOT00000079494;ENSRNOT00000048858	GO:0002476(antigen processing and presentation of endogenous peptide antigen via MHC class Ib);GO:0005615(extracellular space);GO:0006955(immune response);GO:0009897(external side of plasma membrane);GO:0016020(membrane);GO:0016021(integral component of membrane);GO:0019882(antigen processing and presentation);GO:0019882(antigen processing and presentation)	04144(Endocytosis);04145(Phagosome);04218(Cellular senescence);04514(Cell adhesion molecules (CAMs));04612(Antigen processing and presentation);04650(Natural killer cell mediated cytotoxicity);04940(Type I diabetes mellitus);05163(Human cytomegalovirus infection);05165(Human papillomavirus infection);05166(Human T-cell leukemia virus 1 infection);05167(Kaposi sarcoma-associated herpesvirus infect…	K06751		RT1 class I, locus CE10 [Source:RGD Symbol;Acc:1359292]	protein_coding	12.6797	7.80552	11.9396	2.54666	1.44885	1.50399	5.89595	2.55972	2.20201e-14	2.12632e-12	up
ENSRNOG00000022884	Cd84	ENSRNOT00000078162;ENSRNOT00000050547	GO:0005886(plasma membrane);GO:0016020(membrane);GO:0016021(integral component of membrane);GO:0031664(regulation of lipopolysaccharide-mediated signaling pathway);GO:0032685(negative regulation of granulocyte macrophage colony-stimulating factor production);GO:0032701(negative regulation of interleukin-18 production);GO:0033004(negative regulation of mast cell activation);GO:0042802(identical pr…		K06511		CD84 molecule [Source:RGD Symbol;Acc:1564553]	protein_coding	4.4498	5.10306	4.49579	0.637502	0.545573	0.332394	9.27017	3.2126	2.21594e-14	2.12632e-12	up
ENSRNOG00000014835	Il1rl1	ENSRNOT00000020144;ENSRNOT00000020108	GO:0002113(interleukin-33 binding);GO:0002826(negative regulation of T-helper 1 type immune response);GO:0004908(interleukin-1 receptor activity);GO:0005515(protein binding);GO:0005829(cytosol);GO:0005886(plasma membrane);GO:0005925(focal adhesion);GO:0007165(signal transduction);GO:0009897(external side of plasma membrane);GO:0016020(membrane);GO:0016021(integral component of membrane);GO:001922…	04060(Cytokine-cytokine receptor interaction);04060(Cytokine-cytokine receptor interaction)	K05171		interleukin 1 receptor-like 1 [Source:RGD Symbol;Acc:2894]	protein_coding	0.402549	0.153957	0.380332	0.0001	0.0001	0.0001	3122.79	11.6086	2.26953e-14	2.16395e-12	up
ENSRNOG00000020300	Lsp1	ENSRNOT00000054864	GO:0003779(actin binding);GO:0006935(chemotaxis);GO:0006952(defense response);GO:0007165(signal transduction);GO:0098761(cellular response to interleukin-7)	04625(C-type lectin receptor signaling pathway);05152(Tuberculosis)	K14957		lymphocyte-specific protein 1 [Source:RGD Symbol;Acc:1306133]	protein_coding	9.63549	10.7475	7.33741	1.74962	1.60814	1.87811	5.29433	2.40445	2.33103e-14	2.20861e-12	up
ENSRNOG00000031312	Tnfrsf1a	ENSRNOT00000048529	GO:0000139(Golgi membrane);GO:0003176(aortic valve development);GO:0003177(pulmonary valve development);GO:0003332(negative regulation of extracellular matrix constituent secretion);GO:0005031(tumor necrosis factor-activated receptor activity);GO:0005515(protein binding);GO:0005615(extracellular space);GO:0005794(Golgi apparatus);GO:0005886(plasma membrane);GO:0006693(prostaglandin metabolic proc…	04010(MAPK signaling pathway);04060(Cytokine-cytokine receptor interaction);04064(NF-kappa B signaling pathway);04071(Sphingolipid signaling pathway);04150(mTOR signaling pathway);04210(Apoptosis);04215(Apoptosis - multiple species);04217(Necroptosis);04380(Osteoclast differentiation);04668(TNF signaling pathway);04920(Adipocytokine signaling pathway);04931(Insulin resistance);04932(Non-alcoholic…	K03158		TNF receptor superfamily member 1A [Source:RGD Symbol;Acc:621237]	protein_coding	9.73373	12.4206	10.7712	3.37724	3.25386	3.01811	3.41226	1.77073	2.44824e-14	2.30517e-12	up
ENSRNOG00000022975	Nfam1	ENSRNOT00000037681	GO:0001819(positive regulation of cytokine production);GO:0004888(transmembrane signaling receptor activity);GO:0007165(signal transduction);GO:0009986(cell surface);GO:0016020(membrane);GO:0016021(integral component of membrane);GO:0030183(B cell differentiation);GO:0035556(intracellular signal transduction);GO:0045121(membrane raft);GO:0045577(regulation of B cell differentiation);GO:0050853(B …				NFAT activating protein with ITAM motif 1 [Source:RGD Symbol;Acc:1308316]	protein_coding	3.95158	2.78788	2.32219	0.395743	0.524127	0.461958	6.55773	2.7132	2.53658e-14	2.35886e-12	up
ENSRNOG00000018681	Nes	ENSRNOT00000025384;ENSRNOT00000025314	GO:0005882(intermediate filament);GO:0019215(intermediate filament binding);GO:0019215(intermediate filament binding)		K07609		nestin [Source:RGD Symbol;Acc:3162]	protein_coding	2.27504	3.10989	3.5271	0.497713	0.719633	0.424675	5.42747	2.44028	2.75679e-14	2.54792e-12	up
ENSRNOG00000017980	Itgal	ENSRNOT00000024404	GO:0001772(immunological synapse);GO:0002291(T cell activation via T cell receptor contact with antigen bound to MHC molecule on antigen presenting cell);GO:0005911(cell-cell junction);GO:0007155(cell adhesion);GO:0007157(heterophilic cell-cell adhesion via plasma membrane cell adhesion molecules);GO:0007159(leukocyte cell-cell adhesion);GO:0007160(cell-matrix adhesion);GO:0007166(cell surface re…	04015(Rap1 signaling pathway);04514(Cell adhesion molecules (CAMs));04650(Natural killer cell mediated cytotoxicity);04670(Leukocyte transendothelial migration);04810(Regulation of actin cytoskeleton);05144(Malaria);05150(Staphylococcus aureus infection);05166(Human T-cell leukemia virus 1 infection);05169(Epstein-Barr virus infection);05323(Rheumatoid arthritis);05416(Viral myocarditis)	K05718		integrin subunit alpha L [Source:RGD Symbol;Acc:631424]	protein_coding	5.17307	2.76628	1.93856	0.067264	0.290825	0.280135	15.4772	3.95207	2.91497e-14	2.67769e-12	up
ENSRNOG00000017392	Fgf2	ENSRNOT00000023388	GO:0000186(activation of MAPKK activity);GO:0001525(angiogenesis);GO:0001658(branching involved in ureteric bud morphogenesis);GO:0001759(organ induction);GO:0001934(positive regulation of protein phosphorylation);GO:0001938(positive regulation of endothelial cell proliferation);GO:0002042(cell migration involved in sprouting angiogenesis);GO:0005104(fibroblast growth factor receptor binding);GO:…	01521(EGFR tyrosine kinase inhibitor resistance);04010(MAPK signaling pathway);04014(Ras signaling pathway);04015(Rap1 signaling pathway);04151(PI3K-Akt signaling pathway);04550(Signaling pathways regulating pluripotency of stem cells);04810(Regulation of actin cytoskeleton);05167(Kaposi sarcoma-associated herpesvirus infection);05200(Pathways in cancer);05205(Proteoglycans in cancer);05218(Melan…	K18497		fibroblast growth factor 2 [Source:RGD Symbol;Acc:2609]	protein_coding	6.1613	6.68758	6.03484	1.06453	0.714778	0.461785	8.42611	3.07487	2.95891e-14	2.70158e-12	up
ENSRNOG00000008409	Myo1f	ENSRNOT00000011513	GO:0000146(microfilament motor activity);GO:0000166(nucleotide binding);GO:0002446(neutrophil mediated immunity);GO:0003774(motor activity);GO:0003779(actin binding);GO:0005515(protein binding);GO:0005524(ATP binding);GO:0005737(cytoplasm);GO:0005886(plasma membrane);GO:0005902(microvillus);GO:0007015(actin filament organization);GO:0007162(negative regulation of cell adhesion);GO:0009617(respons…		K10356		myosin IF [Source:RGD Symbol;Acc:1309750]	protein_coding	4.81824	2.63013	3.54568	0.695882	0.624907	0.659351	5.55215	2.47305	3.56198e-14	3.2326e-12	up
ENSRNOG00000011947	Tifab	ENSRNOT00000015878	GO:0005515(protein binding);GO:0007249(I-kappaB kinase/NF-kappaB signaling);GO:0007356(thorax and anterior abdomen determination);GO:0021559(trigeminal nerve development);GO:0021650(vestibulocochlear nerve formation);GO:0030432(peristalsis);GO:0031223(auditory behavior);GO:0035112(genitalia morphogenesis);GO:0042472(inner ear morphogenesis);GO:0048634(regulation of muscle organ development);GO:00…				TIFA inhibitor [Source:RGD Symbol;Acc:1311681]	protein_coding	5.93464	5.27013	3.73553	0.591773	0.57591	0.676893	8.09958	3.01785	3.64136e-14	3.28485e-12	up
ENSRNOG00000005214	Plek	ENSRNOT00000007044;ENSRNOT00000079167	GO:0002244(hematopoietic progenitor cell differentiation);GO:0002576(platelet degranulation);GO:0005080(protein kinase C binding);GO:0005737(cytoplasm);GO:0005886(plasma membrane);GO:0006904(vesicle docking involved in exocytosis);GO:0007229(integrin-mediated signaling pathway);GO:0010572(positive regulation of platelet activation);GO:0010920(negative regulation of inositol phosphate biosynthetic…		K19993		pleckstrin [Source:RGD Symbol;Acc:1308269]	protein_coding	6.08311	4.77075	4.24693	0.956018	0.973477	0.695508	5.75267	2.52423	4.45093e-14	3.99126e-12	up
ENSRNOG00000052064	Parvg	ENSRNOT00000085216	GO:0003779(actin binding);GO:0005515(protein binding);GO:0005737(cytoplasm);GO:0005856(cytoskeleton);GO:0005886(plasma membrane);GO:0005925(focal adhesion);GO:0007155(cell adhesion);GO:0007163(establishment or maintenance of cell polarity);GO:0015629(actin cytoskeleton);GO:0030031(cell projection assembly);GO:0031532(actin cytoskeleton reorganization);GO:0034446(substrate adhesion-dependent cell …	04510(Focal adhesion)	K06275		parvin, gamma [Source:RGD Symbol;Acc:1597417]	protein_coding	2.23352	1.6712	1.04964	0.042092	0.09069	0.12538	19.1909	4.26235	4.57528e-14	4.07849e-12	up
ENSRNOG00000029662	Wdfy4	ENSRNOT00000043811	GO:0005515(protein binding);GO:0019882(antigen processing and presentation);GO:0036037(CD8-positive, alpha-beta T cell activation);GO:0098586(cellular response to virus)				WDFY family member 4 [Source:RGD Symbol;Acc:1564142]	protein_coding	0.71425	0.551445	0.546792	0.053899	0.008038	0.037539	18.2203	4.18748	4.75815e-14	4.21656e-12	up
ENSRNOG00000026989	Gapt	ENSRNOT00000039720	GO:0001782(B cell homeostasis);GO:0002322(B cell proliferation involved in immune response);GO:0002381(immunoglobulin production involved in immunoglobulin mediated immune response);GO:0016021(integral component of membrane)				Grb2-binding adaptor protein, transmembrane [Source:RGD Symbol;Acc:1586621]	protein_coding	0.893615	0.56641	0.298782	0.0001	0.0001	0.0001	5862.69	12.5173	5.37729e-14	4.73736e-12	up
ENSRNOG00000012840	Sparc	ENSRNOT00000017486	GO:0001503(ossification);GO:0001937(negative regulation of endothelial cell proliferation);GO:0005509(calcium ion binding);GO:0005515(protein binding);GO:0005518(collagen binding);GO:0005576(extracellular region);GO:0005604(basement membrane);GO:0005615(extracellular space);GO:0005634(nucleus);GO:0005737(cytoplasm);GO:0007507(heart development);GO:0009629(response to gravity);GO:0009986(cell surf…				secreted protein acidic and cysteine rich [Source:RGD Symbol;Acc:3742]	protein_coding	386.948	583.815	518.803	211.801	211.36	243.853	2.23319	1.1591	6.08868e-14	5.33291e-12	up
ENSRNOG00000015498	Il17rb	ENSRNOT00000072778;ENSRNOT00000020823	GO:0005737(cytoplasm);GO:0009986(cell surface);GO:0016020(membrane);GO:0016021(integral component of membrane);GO:0019221(cytokine-mediated signaling pathway);GO:0030368(interleukin-17 receptor activity);GO:0050729(positive regulation of inflammatory response);GO:0050729(positive regulation of inflammatory response)	04060(Cytokine-cytokine receptor interaction);04657(IL-17 signaling pathway);04657(IL-17 signaling pathway)	K05165		interleukin 17 receptor B [Source:RGD Symbol;Acc:1311392]	protein_coding	2.66633	3.58878	4.55142	0.378755	0.700503	0.53874	6.67896	2.73962	7.42453e-14	6.42819e-12	up
ENSRNOG00000019478	Irf9	ENSRNOT00000026364	GO:0000976(transcription regulatory region sequence-specific DNA binding);GO:0000978(RNA polymerase II cis-regulatory region sequence-specific DNA binding);GO:0000981(DNA-binding transcription factor activity, RNA polymerase II-specific);GO:0002376(immune system process);GO:0003677(DNA binding);GO:0003700(DNA-binding transcription factor activity);GO:0005515(protein binding);GO:0005634(nucleus);G…	04217(Necroptosis);04380(Osteoclast differentiation);04621(NOD-like receptor signaling pathway);04625(C-type lectin receptor signaling pathway);04630(Jak-STAT signaling pathway);05160(Hepatitis C);05162(Measles);05164(Influenza A);05165(Human papillomavirus infection);05167(Kaposi sarcoma-associated herpesvirus infection);05168(Herpes simplex virus 1 infection);05169(Epstein-Barr virus infection)…	K04693		interferon regulatory factor 9 [Source:RGD Symbol;Acc:1308766]	protein_coding	24.6034	39.4253	24.2959	9.56917	9.63858	8.4574	3.19263	1.67474	7.56173e-14	6.49297e-12	up
ENSRNOG00000049115	Ccr5	ENSRNOT00000082774;ENSRNOT00000075564	GO:0000165(MAPK cascade);GO:0003779(actin binding);GO:0004930(G protein-coupled receptor activity);GO:0004950(chemokine receptor activity);GO:0005768(endosome);GO:0005886(plasma membrane);GO:0006816(calcium ion transport);GO:0006935(chemotaxis);GO:0006952(defense response);GO:0006954(inflammatory response);GO:0006955(immune response);GO:0007165(signal transduction);GO:0007186(G protein-coupled re…	04060(Cytokine-cytokine receptor interaction);04062(Chemokine signaling pathway);04144(Endocytosis);05145(Toxoplasmosis);05163(Human cytomegalovirus infection);05167(Kaposi sarcoma-associated herpesvirus infection);05170(Human immunodeficiency virus 1 infection);05203(Viral carcinogenesis);05203(Viral carcinogenesis)	K04180		C-C motif chemokine receptor 5 [Source:RGD Symbol;Acc:620596]	protein_coding	6.93941	5.54564	5.28811	1.54552	1.02847	0.831318	5.21925	2.38384	7.58555e-14	6.49297e-12	up
ENSRNOG00000023410	Apol9a	ENSRNOT00000031951	GO:0005576(extracellular region);GO:0006869(lipid transport);GO:0008289(lipid binding);GO:0042157(lipoprotein metabolic process)		K14480		apolipoprotein L 9a [Source:RGD Symbol;Acc:1562332]	protein_coding	2.5701	2.84646	2.19364	0.283969	0.175869	0.195936	11.6049	3.53666	7.95267e-14	6.76875e-12	up
ENSRNOG00000021161	Fermt3	ENSRNOT00000028737	GO:0002102(podosome);GO:0003674(molecular_function);GO:0005178(integrin binding);GO:0005575(cellular_component);GO:0007155(cell adhesion);GO:0007159(leukocyte cell-cell adhesion);GO:0007160(cell-matrix adhesion);GO:0007229(integrin-mediated signaling pathway);GO:0008150(biological_process);GO:0030055(cell-substrate junction);GO:0030335(positive regulation of cell migration);GO:0033622(integrin ac…	04611(Platelet activation)	K17084		fermitin family member 3 [Source:RGD Symbol;Acc:1310168]	protein_coding	4.12126	3.61395	3.41723	0.618933	0.428745	0.723344	6.29717	2.6547	8.02084e-14	6.78843e-12	up
ENSRNOG00000053260	Lilrb3a	ENSRNOT00000080820;ENSRNOT00000087957;ENSRNOT00000080799;ENSRNOT00000087669	GO:0005886(plasma membrane);GO:0016020(membrane);GO:0016021(integral component of membrane);GO:0016021(integral component of membrane)	04380(Osteoclast differentiation);04380(Osteoclast differentiation)	K06512		leukocyte immunoglobulin-like receptor, subfamily B (with TM and ITIM domains), member 3A [Source:RGD Symbol;Acc:1586827]	protein_coding	0.790225	0.461226	0.817056	0.0392304	0.0236971	0.0001	32.8191	5.03647	9.22436e-14	7.76341e-12	up
ENSRNOG00000005195	Cst3	ENSRNOT00000007175	GO:0001540(amyloid-beta binding);GO:0001654(eye development);GO:0001666(response to hypoxia);GO:0001775(cell activation);GO:0002020(protease binding);GO:0004866(endopeptidase inhibitor activity);GO:0004869(cysteine-type endopeptidase inhibitor activity);GO:0005576(extracellular region);GO:0005604(basement membrane);GO:0005615(extracellular space);GO:0005737(cytoplasm);GO:0005764(lysosome);GO:0005…	04970(Salivary secretion)	K13899		cystatin C [Source:RGD Symbol;Acc:2432]	protein_coding	850.95	971.403	969.497	495.57	462.219	517.979	1.89179	0.919755	1.05734e-13	8.84931e-12	up
ENSRNOG00000004273	Ifitm1	ENSRNOT00000005645	GO:0001756(somitogenesis);GO:0003674(molecular_function);GO:0005575(cellular_component);GO:0005886(plasma membrane);GO:0007507(heart development);GO:0009615(response to virus);GO:0009952(anterior/posterior pattern specification);GO:0016020(membrane);GO:0016021(integral component of membrane);GO:0034341(response to interferon-gamma);GO:0035455(response to interferon-alpha);GO:0035456(response to i…	04662(B cell receptor signaling pathway)	K19831		interferon induced transmembrane protein 1 [Source:RGD Symbol;Acc:1307601]	protein_coding	8.19348	32.2046	25.4939	1.06178	1.98918	1.80937	13.5571	3.76098	1.07478e-13	8.94558e-12	up
ENSRNOG00000050215	AABR07044375	ENSRNOT00000071981						processed_pseudogene	4.98296	4.80735	5.16997	0.740679	0.20599	0.262512	12.3722	3.62904	1.09082e-13	9.02923e-12	up
ENSRNOG00000009385	Pik3cg	ENSRNOT00000012487	GO:0000166(nucleotide binding);GO:0001932(regulation of protein phosphorylation);GO:0002675(positive regulation of acute inflammatory response);GO:0005524(ATP binding);GO:0005737(cytoplasm);GO:0005829(cytosol);GO:0005886(plasma membrane);GO:0005942(phosphatidylinositol 3-kinase complex);GO:0005943(phosphatidylinositol 3-kinase complex, class IA);GO:0005944(phosphatidylinositol 3-kinase complex, c…	00562(Inositol phosphate metabolism);04022(cGMP-PKG signaling pathway);04062(Chemokine signaling pathway);04072(Phospholipase D signaling pathway);04151(PI3K-Akt signaling pathway);04261(Adrenergic signaling in cardiomyocytes);04371(Apelin signaling pathway);04611(Platelet activation);04725(Cholinergic synapse);04921(Oxytocin signaling pathway);05145(Toxoplasmosis);05167(Kaposi sarcoma-associated…	K21289	EC:2.7.1.153	phosphatidylinositol-4,5-bisphosphate 3-kinase, catalytic subunit gamma [Source:RGD Symbol;Acc:1306468]	protein_coding	1.51807	1.56691	1.3559	0.242477	0.318848	0.280241	5.27692	2.3997	1.63039e-13	1.34218e-11	up
ENSRNOG00000020652	Tgfb1	ENSRNOT00000028051	GO:0000122(negative regulation of transcription by RNA polymerase II);GO:0000165(MAPK cascade);GO:0001558(regulation of cell growth);GO:0001570(vasculogenesis);GO:0001657(ureteric bud development);GO:0001666(response to hypoxia);GO:0001763(morphogenesis of a branching structure);GO:0001775(cell activation);GO:0001837(epithelial to mesenchymal transition);GO:0001843(neural tube closure);GO:0001933…	04010(MAPK signaling pathway);04060(Cytokine-cytokine receptor interaction);04068(FoxO signaling pathway);04110(Cell cycle);04218(Cellular senescence);04350(TGF-beta signaling pathway);04380(Osteoclast differentiation);04390(Hippo signaling pathway);04659(Th17 cell differentiation);04672(Intestinal immune network for IgA production);04926(Relaxin signaling pathway);04932(Non-alcoholic fatty liver…	K13375		transforming growth factor, beta 1 [Source:RGD Symbol;Acc:69051]	protein_coding	4.98127	7.64537	8.83399	1.52884	1.17504	1.50862	5.09452	2.34895	1.74282e-13	1.42693e-11	up
ENSRNOG00000009037	Sulf1	ENSRNOT00000072411;ENSRNOT00000012610	GO:0001822(kidney development);GO:0001937(negative regulation of endothelial cell proliferation);GO:0002063(chondrocyte development);GO:0003094(glomerular filtration);GO:0003824(catalytic activity);GO:0004065(arylsulfatase activity);GO:0005509(calcium ion binding);GO:0005615(extracellular space);GO:0005783(endoplasmic reticulum);GO:0005794(Golgi apparatus);GO:0005795(Golgi stack);GO:0005886(plasm…		K14607	EC:3.1.6.-	sulfatase 1 [Source:RGD Symbol;Acc:708554]	protein_coding	21.0345	29.3746	28.1605	12.9185	12.7641	12.6479	2.04979	1.03548	1.91926e-13	1.5629e-11	up
ENSRNOG00000031930	Bin2	ENSRNOT00000048262	GO:0001891(phagocytic cup);GO:0002102(podosome);GO:0005515(protein binding);GO:0005543(phospholipid binding);GO:0005737(cytoplasm);GO:0005886(plasma membrane);GO:0005938(cell cortex);GO:0006911(phagocytosis, engulfment);GO:0016020(membrane);GO:0030054(cell junction);GO:0042995(cell projection);GO:0060326(cell chemotaxis);GO:0071800(podosome assembly);GO:0097320(plasma membrane tubulation)		K20119		bridging integrator 2 [Source:RGD Symbol;Acc:1306789]	protein_coding	6.80134	6.53331	5.43192	1.5703	0.911062	0.863465	5.61063	2.48816	2.46528e-13	1.98607e-11	up
ENSRNOG00000046699	Slpi	ENSRNOT00000076191	GO:0003674(molecular_function);GO:0003677(DNA binding);GO:0003729(mRNA binding);GO:0004866(endopeptidase inhibitor activity);GO:0004867(serine-type endopeptidase inhibitor activity);GO:0005575(cellular_component);GO:0005576(extracellular region);GO:0005615(extracellular space);GO:0006955(immune response);GO:0010466(negative regulation of peptidase activity);GO:0010951(negative regulation of endop…				secretory leukocyte peptidase inhibitor [Source:RGD Symbol;Acc:621768]	protein_coding	1.42976	3.43631	0.61514	0.0001	0.0001	0.0001	18270.7	14.1572	2.49211e-13	1.997e-11	up
ENSRNOG00000034254	Actb	ENSRNOT00000042459;ENSRNOT00000080216	GO:0000079(regulation of cyclin-dependent protein serine/threonine kinase activity);GO:0000166(nucleotide binding);GO:0001725(stress fiber);GO:0001738(morphogenesis of a polarized epithelium);GO:0002102(podosome);GO:0005515(protein binding);GO:0005524(ATP binding);GO:0005634(nucleus);GO:0005737(cytoplasm);GO:0005829(cytosol);GO:0005856(cytoskeleton);GO:0005884(actin filament);GO:0005886(plasma me…	04015(Rap1 signaling pathway);04145(Phagosome);04210(Apoptosis);04390(Hippo signaling pathway);04510(Focal adhesion);04520(Adherens junction);04530(Tight junction);04611(Platelet activation);04670(Leukocyte transendothelial migration);04714(Thermogenesis);04810(Regulation of actin cytoskeleton);04919(Thyroid hormone signaling pathway);04921(Oxytocin signaling pathway);04971(Gastric acid secretion…	K05692		actin, beta [Source:RGD Symbol;Acc:628837]	protein_coding	396.807	442.856	437.753	219.73	222.256	246.794	1.85461	0.891114	2.68766e-13	2.1423e-11	up
ENSRNOG00000009471	Epsti1	ENSRNOT00000012632					epithelial stromal interaction 1 [Source:RGD Symbol;Acc:1563207]	protein_coding	3.69576	3.65287	2.64718	0.13567	0.276048	0.407148	12.2069	3.60962	2.75647e-13	2.18559e-11	up
ENSRNOG00000016592	Gnai2	ENSRNOT00000022550;ENSRNOT00000078720	GO:0000166(nucleotide binding);GO:0001664(G protein-coupled receptor binding);GO:0001973(G protein-coupled adenosine receptor signaling pathway);GO:0003924(GTPase activity);GO:0005515(protein binding);GO:0005525(GTP binding);GO:0005634(nucleus);GO:0005654(nucleoplasm);GO:0005737(cytoplasm);GO:0005813(centrosome);GO:0005815(microtubule organizing center);GO:0005829(cytosol);GO:0005834(heterotrimer…	04015(Rap1 signaling pathway);04022(cGMP-PKG signaling pathway);04024(cAMP signaling pathway);04062(Chemokine signaling pathway);04071(Sphingolipid signaling pathway);04261(Adrenergic signaling in cardiomyocytes);04360(Axon guidance);04371(Apelin signaling pathway);04540(Gap junction);04611(Platelet activation);04670(Leukocyte transendothelial migration);04713(Circadian entrainment);04723(Retrogr…	K04630		G protein subunit alpha i2 [Source:RGD Symbol;Acc:620243]	protein_coding	84.3063	96.0828	97.5001	49.4218	51.076	51.2096	1.83175	0.873219	2.94763e-13	2.32492e-11	up
ENSRNOG00000051885	LOC100360413	ENSRNOT00000089027	GO:0000166(nucleotide binding);GO:0003746(translation elongation factor activity);GO:0003924(GTPase activity);GO:0005525(GTP binding);GO:0006412(translation);GO:0006414(translational elongation)				eukaryotic translation elongation factor 1 alpha 1-like [Source:RGD Symbol;Acc:2322143]	protein_coding	161.516	220.077	165.284	97.5464	84.8975	76.3493	2.11318	1.07942	3.31707e-13	2.60269e-11	up
ENSRNOG00000013578	Trem2	ENSRNOT00000018351	GO:0001530(lipopolysaccharide binding);GO:0001540(amyloid-beta binding);GO:0001774(microglial cell activation);GO:0001934(positive regulation of protein phosphorylation);GO:0002282(microglial cell activation involved in immune response);GO:0002588(positive regulation of antigen processing and presentation of peptide antigen via MHC class II);GO:0002931(response to ischemia);GO:0005543(phospholipi…	04380(Osteoclast differentiation)	K14378		triggering receptor expressed on myeloid cells 2 [Source:RGD Symbol;Acc:1309841]	protein_coding	3.61704	6.62968	5.52334	0.684125	0.410833	0.548563	9.59529	3.26233	3.46929e-13	2.70802e-11	up
ENSRNOG00000021424	Cd300lf	ENSRNOT00000039284;ENSRNOT00000064284	GO:0016020(membrane);GO:0016021(integral component of membrane);GO:0016021(integral component of membrane)		K20395		Cd300 molecule-like family member F [Source:RGD Symbol;Acc:1309733]	protein_coding	1.52932	1.71257	1.39479	0.166378	0.0864808	0.104897	12.9605	3.69605	3.82349e-13	2.96911e-11	up
ENSRNOG00000008937	Csrp1	ENSRNOT00000011991	GO:0005634(nucleus);GO:0005737(cytoplasm);GO:0007399(nervous system development);GO:0008307(structural constituent of muscle);GO:0030018(Z disc);GO:0030036(actin cytoskeleton organization);GO:0042805(actinin binding);GO:0045214(sarcomere organization);GO:0046872(metal ion binding);GO:0060537(muscle tissue development)				cysteine and glycine-rich protein 1 [Source:RGD Symbol;Acc:62053]	protein_coding	25.9769	26.3506	33.1931	12.4521	11.3103	11.7305	2.40951	1.26874	4.65523e-13	3.59646e-11	up
ENSRNOG00000013526	Rassf4	ENSRNOT00000018101	GO:0007049(cell cycle);GO:0007165(signal transduction)	04392(Hippo signaling pathway - multiple species)	K09851		Ras association domain family member 4 [Source:RGD Symbol;Acc:1307785]	protein_coding	36.4532	28.8967	26.8583	15.8246	11.6377	11.6299	2.35873	1.23801	5.19436e-13	3.9925e-11	up
ENSRNOG00000001235	Gna12	ENSRNOT00000001654;ENSRNOT00000093029	GO:0000166(nucleotide binding);GO:0001664(G protein-coupled receptor binding);GO:0001701(in utero embryonic development);GO:0003924(GTPase activity);GO:0005525(GTP binding);GO:0005737(cytoplasm);GO:0005834(heterotrimeric G-protein complex);GO:0005886(plasma membrane);GO:0007165(signal transduction);GO:0007186(G protein-coupled receptor signaling pathway);GO:0007188(adenylate cyclase-modulating G …	04010(MAPK signaling pathway);04022(cGMP-PKG signaling pathway);04071(Sphingolipid signaling pathway);04072(Phospholipase D signaling pathway);04270(Vascular smooth muscle contraction);04730(Long-term depression);04810(Regulation of actin cytoskeleton);04928(Parathyroid hormone synthesis, secretion and action);05163(Human cytomegalovirus infection);05200(Pathways in cancer);05200(Pathways in canc…	K04346		G protein subunit alpha 12 [Source:RGD Symbol;Acc:71018]	protein_coding;retained_intron	21.8993	23.3948	24.7571	10.3065	11.4191	13.3505	1.99712	0.997923	5.36256e-13	4.10086e-11	up
ENSRNOG00000051487	Kremen1	ENSRNOT00000083770	GO:0005886(plasma membrane);GO:0006915(apoptotic process);GO:0016020(membrane);GO:0016021(integral component of membrane);GO:0016055(Wnt signaling pathway);GO:0030279(negative regulation of ossification);GO:0043025(neuronal cell body);GO:0048681(negative regulation of axon regeneration);GO:0060173(limb development);GO:0090090(negative regulation of canonical Wnt signaling pathway)		K23091		kringle containing transmembrane protein 1 [Source:RGD Symbol;Acc:620789]	protein_coding	16.5377	26.6511	16.79	9.04416	6.91224	7.5333	2.55341	1.35242	5.56294e-13	4.23261e-11	up
ENSRNOG00000027008	Igtp	ENSRNOT00000039335;ENSRNOT00000077764	GO:0003924(GTPase activity);GO:0005525(GTP binding);GO:0005789(endoplasmic reticulum membrane);GO:0006952(defense response);GO:0016020(membrane);GO:0016021(integral component of membrane);GO:0035458(cellular response to interferon-beta);GO:0035458(cellular response to interferon-beta)	05145(Toxoplasmosis);05145(Toxoplasmosis)	K14140		interferon gamma induced GTPase [Source:RGD Symbol;Acc:1306896]	protein_coding	7.48529	6.62996	3.61644	1.32187	1.36691	1.42035	4.3152	2.10943	6.13507e-13	4.64446e-11	up
ENSRNOG00000007060	Plin2	ENSRNOT00000009749	GO:0003674(molecular_function);GO:0005634(nucleus);GO:0005737(cytoplasm);GO:0005811(lipid droplet);GO:0005829(cytosol);GO:0005886(plasma membrane);GO:0010890(positive regulation of sequestering of triglyceride);GO:0014070(response to organic cyclic compound);GO:0015909(long-chain fatty acid transport);GO:0019915(lipid storage);GO:0042493(response to drug)	03320(PPAR signaling pathway)	K17284		perilipin 2 [Source:RGD Symbol;Acc:728889]	protein_coding	13.3851	19.5015	19.3039	4.61823	4.50272	6.32715	3.37844	1.75636	6.33599e-13	4.77258e-11	up
ENSRNOG00000054860	Clec12a	ENSRNOT00000087113	GO:0016020(membrane);GO:0016021(integral component of membrane)		K17516		C-type lectin domain family 12, member A [Source:RGD Symbol;Acc:1592991]	protein_coding	8.0844	3.78707	5.70685	0.0001	0.315099	0.0001	55.7513	5.80093	6.56503e-13	4.92051e-11	up
ENSRNOG00000018126	Abca1	ENSRNOT00000024564	GO:0000166(nucleotide binding);GO:0002790(peptide secretion);GO:0005102(signaling receptor binding);GO:0005319(lipid transporter activity);GO:0005524(ATP binding);GO:0005548(phospholipid transporter activity);GO:0005768(endosome);GO:0005794(Golgi apparatus);GO:0005886(plasma membrane);GO:0005887(integral component of plasma membrane);GO:0006497(protein lipidation);GO:0006869(lipid transport);GO:0…	02010(ABC transporters);04975(Fat digestion and absorption);04979(Cholesterol metabolism)	K05641		ATP binding cassette subfamily A member 1 [Source:RGD Symbol;Acc:631344]	protein_coding	5.57901	11.6733	5.66541	2.26343	2.37265	2.0886	3.40799	1.76892	7.60127e-13	5.66897e-11	up
ENSRNOG00000030715	Cfh	ENSRNOT00000086572;ENSRNOT00000017749;ENSRNOT00000060111	GO:0001525(angiogenesis);GO:0001780(neutrophil homeostasis);GO:0001822(kidney development);GO:0001851(complement component C3b binding);GO:0001905(activation of membrane attack complex);GO:0002021(response to dietary excess);GO:0002251(organ or tissue specific immune response);GO:0002434(immune complex clearance);GO:0003406(retinal pigment epithelium development);GO:0003674(molecular_function);GO…	04610(Complement and coagulation cascades);05150(Staphylococcus aureus infection);05150(Staphylococcus aureus infection)	K04004		complement factor H [Source:RGD Symbol;Acc:620428]	protein_coding	11.7987	18.315	11.2905	5.90806	4.77926	5.00703	2.63816	1.39953	8.3084e-13	6.16582e-11	up
ENSRNOG00000033192	Osmr	ENSRNOT00000080677;ENSRNOT00000040847	GO:0004896(cytokine receptor activity);GO:0004924(oncostatin-M receptor activity);GO:0005515(protein binding);GO:0005900(oncostatin-M receptor complex);GO:0008284(positive regulation of cell population proliferation);GO:0016020(membrane);GO:0016021(integral component of membrane);GO:0016324(apical plasma membrane);GO:0019221(cytokine-mediated signaling pathway);GO:0019838(growth factor binding);G…	04060(Cytokine-cytokine receptor interaction);04151(PI3K-Akt signaling pathway);04630(Jak-STAT signaling pathway);04630(Jak-STAT signaling pathway)	K05057		oncostatin M receptor [Source:RGD Symbol;Acc:1302983]	protein_coding	5.13675	4.54644	5.58837	0.926202	1.09158	0.415901	6.27509	2.64964	8.39283e-13	6.19794e-11	up
ENSRNOG00000021243	Siglec1	ENSRNOT00000028855;ENSRNOT00000091493	GO:0005769(early endosome);GO:0005770(late endosome);GO:0005886(plasma membrane);GO:0016020(membrane);GO:0016021(integral component of membrane);GO:0030246(carbohydrate binding);GO:0046790(virion binding);GO:0070234(positive regulation of T cell apoptotic process);GO:0075512(clathrin-dependent endocytosis of virus by host cell);GO:2001238(positive regulation of extrinsic apoptotic signaling pathw…	04514(Cell adhesion molecules (CAMs));04514(Cell adhesion molecules (CAMs))	K06548		sialic acid binding Ig like lectin 1 [Source:RGD Symbol;Acc:1311953]	protein_coding	0.31224	0.655087	0.299649	0.0151289	0.0224822	0.0001	33.5969	5.07026	8.52403e-13	6.26412e-11	up
ENSRNOG00000031475	Col16a1	ENSRNOT00000067663	GO:0005178(integrin binding);GO:0005201(extracellular matrix structural constituent);GO:0005588(collagen type V trimer);GO:0005615(extracellular space);GO:0007155(cell adhesion);GO:0030198(extracellular matrix organization);GO:0031012(extracellular matrix);GO:0033622(integrin activation);GO:0033627(cell adhesion mediated by integrin);GO:0051894(positive regulation of focal adhesion assembly);GO:0…				collagen type XVI alpha 1 chain [Source:RGD Symbol;Acc:1310982]	protein_coding	9.83749	8.45315	10.3133	4.15209	4.19894	4.45948	2.23285	1.15889	1.19298e-12	8.66316e-11	up
ENSRNOG00000010897	Nek6	ENSRNOT00000086147;ENSRNOT00000082561;ENSRNOT00000014630	GO:0000166(nucleotide binding);GO:0000287(magnesium ion binding);GO:0000922(spindle pole);GO:0001222(transcription corepressor binding);GO:0004672(protein kinase activity);GO:0004674(protein serine/threonine kinase activity);GO:0005524(ATP binding);GO:0005634(nucleus);GO:0005654(nucleoplasm);GO:0005737(cytoplasm);GO:0005813(centrosome);GO:0005815(microtubule organizing center);GO:0005829(cytosol)…		K20875	EC:2.7.11.1	NIMA-related kinase 6 [Source:RGD Symbol;Acc:727779]	protein_coding	18.1698	20.1302	20.089	8.79147	8.00984	8.1805	2.33726	1.22482	1.19611e-12	8.66316e-11	up
ENSRNOG00000021199	Fcgr1a	ENSRNOT00000028780;ENSRNOT00000082450	GO:0001788(antibody-dependent cellular cytotoxicity);GO:0001798(positive regulation of type IIa hypersensitivity);GO:0001805(positive regulation of type III hypersensitivity);GO:0004888(transmembrane signaling receptor activity);GO:0005515(protein binding);GO:0005886(plasma membrane);GO:0005887(integral component of plasma membrane);GO:0006898(receptor-mediated endocytosis);GO:0006910(phagocytosi…	04145(Phagosome);04380(Osteoclast differentiation);04640(Hematopoietic cell lineage);04666(Fc gamma R-mediated phagocytosis);05140(Leishmaniasis);05150(Staphylococcus aureus infection);05152(Tuberculosis);05202(Transcriptional misregulation in cancer);05221(Acute myeloid leukemia);05322(Systemic lupus erythematosus);05322(Systemic lupus erythematosus)	K06498		Fc fragment of IgG receptor Ia [Source:RGD Symbol;Acc:1309912]	protein_coding	4.57744	3.19875	3.10138	0.326154	0.523691	0.375301	8.87858	3.15033	1.2028e-12	8.66993e-11	up
ENSRNOG00000000459	Psmb9	ENSRNOT00000000532;ENSRNOT00000081162	GO:0000502(proteasome complex);GO:0002376(immune system process);GO:0004175(endopeptidase activity);GO:0004298(threonine-type endopeptidase activity);GO:0005634(nucleus);GO:0005737(cytoplasm);GO:0005829(cytosol);GO:0005839(proteasome core complex);GO:0006508(proteolysis);GO:0008233(peptidase activity);GO:0016787(hydrolase activity);GO:0051603(proteolysis involved in cellular protein catabolic pro…	03050(Proteasome);03050(Proteasome)	K02741	EC:3.4.25.1	proteasome 20S subunit beta 9 [Source:RGD Symbol;Acc:3427]	protein_coding;retained_intron	7.38523	5.85945	3.98148	0.672354	0.760717	1.06083	6.90731	2.78812	1.21778e-12	8.73611e-11	up
ENSRNOG00000000195	LOC108348048	ENSRNOT00000015986					von Willebrand factor A domain-containing protein 5A [Source:RGD Symbol;Acc:11476240]	protein_coding	3.99327	7.80793	6.48292	1.35376	1.46307	1.73355	4.01815	2.00653	1.24602e-12	8.89635e-11	up
ENSRNOG00000000456	Psmb8	ENSRNOT00000089996;ENSRNOT00000000528;ENSRNOT00000083291;ENSRNOT00000082047	GO:0000502(proteasome complex);GO:0002376(immune system process);GO:0004175(endopeptidase activity);GO:0004298(threonine-type endopeptidase activity);GO:0005634(nucleus);GO:0005737(cytoplasm);GO:0005839(proteasome core complex);GO:0006508(proteolysis);GO:0008233(peptidase activity);GO:0010498(proteasomal protein catabolic process);GO:0010499(proteasomal ubiquitin-independent protein catabolic pro…	03050(Proteasome);03050(Proteasome)	K02740	EC:3.4.25.1	proteasome 20S subunit beta 8 [Source:RGD Symbol;Acc:3426]	retained_intron;protein_coding	6.18083	4.40328	3.44407	0.575338	0.597205	0.931238	6.66807	2.73727	1.28427e-12	9.12622e-11	up
ENSRNOG00000059900	Bst2	ENSRNOT00000091906;ENSRNOT00000087162	GO:0016020(membrane);GO:0016021(integral component of membrane);GO:0051607(defense response to virus);GO:0051607(defense response to virus)	05168(Herpes simplex virus 1 infection);05170(Human immunodeficiency virus 1 infection);05170(Human immunodeficiency virus 1 infection)	K06731		bone marrow stromal cell antigen 2 [Source:RGD Symbol;Acc:727849]	protein_coding	14.436	12.7905	8.61758	2.57365	1.67399	1.7831	5.94356	2.57133	1.68007e-12	1.18827e-10	up
ENSRNOG00000015078	Ifitm3	ENSRNOT00000020265	GO:0005737(cytoplasm);GO:0005764(lysosome);GO:0005765(lysosomal membrane);GO:0005768(endosome);GO:0005886(plasma membrane);GO:0016020(membrane);GO:0016021(integral component of membrane);GO:0031902(late endosome membrane);GO:0034341(response to interferon-gamma);GO:0035455(response to interferon-alpha);GO:0035456(response to interferon-beta);GO:0045071(negative regulation of viral genome replicat…		K06566		interferon induced transmembrane protein 3 [Source:RGD Symbol;Acc:1595844]	protein_coding	39.7246	84.3146	62.5039	15.1497	12.9762	19.579	3.91036	1.9673	1.79544e-12	1.26394e-10	up
ENSRNOG00000061595	Tfec	ENSRNOT00000086810	GO:0000122(negative regulation of transcription by RNA polymerase II);GO:0000978(RNA polymerase II cis-regulatory region sequence-specific DNA binding);GO:0001227(DNA-binding transcription repressor activity, RNA polymerase II-specific);GO:0001228(DNA-binding transcription activator activity, RNA polymerase II-specific);GO:0003677(DNA binding);GO:0005634(nucleus);GO:0005654(nucleoplasm);GO:000635…		K15591		transcription factor EC [Source:RGD Symbol;Acc:3846]	protein_coding	1.37808	0.71866	0.246709	0.0001	0.0001	0.0001	7811.48	12.9314	1.84021e-12	1.28943e-10	up
ENSRNOG00000018454	Apoe	ENSRNOT00000091574;ENSRNOT00000041891;ENSRNOT00000080453	GO:0001540(amyloid-beta binding);GO:0001937(negative regulation of endothelial cell proliferation);GO:0002021(response to dietary excess);GO:0005102(signaling receptor binding);GO:0005319(lipid transporter activity);GO:0005543(phospholipid binding);GO:0005576(extracellular region);GO:0005615(extracellular space);GO:0005635(nuclear envelope);GO:0005737(cytoplasm);GO:0005764(lysosome);GO:0005768(en…	04979(Cholesterol metabolism);05010(Alzheimer disease);05010(Alzheimer disease)	K04524		apolipoprotein E [Source:RGD Symbol;Acc:2138]	protein_coding	446.46	500.005	457.678	273.726	213.661	250.428	1.90311	0.928359	2.15035e-12	1.49977e-10	up
ENSRNOG00000043416	Bcl3	ENSRNOT00000025913	GO:0000978(RNA polymerase II cis-regulatory region sequence-specific DNA binding);GO:0002268(follicular dendritic cell differentiation);GO:0002315(marginal zone B cell differentiation);GO:0002455(humoral immune response mediated by circulating immunoglobulin);GO:0002467(germinal center formation);GO:0003700(DNA-binding transcription factor activity);GO:0005515(protein binding);GO:0005634(nucleus)…	04625(C-type lectin receptor signaling pathway);04668(TNF signaling pathway)	K09258		BCL3, transcription coactivator [Source:RGD Symbol;Acc:1589465]	protein_coding	6.48691	24.9398	8.43063	0.873628	0.521215	0.101464	26.6371	4.73537	2.28806e-12	1.58443e-10	up
ENSRNOG00000016687	Ssc5d	ENSRNOT00000022480	GO:0001968(fibronectin binding);GO:0005044(scavenger receptor activity);GO:0005615(extracellular space);GO:0006897(endocytosis);GO:0006952(defense response);GO:0016020(membrane);GO:0031012(extracellular matrix);GO:0032677(regulation of interleukin-8 production);GO:0032717(negative regulation of interleukin-8 production);GO:0042494(detection of bacterial lipoprotein);GO:0043236(laminin binding);GO…				scavenger receptor cysteine rich family member with 5 domains [Source:RGD Symbol;Acc:1565772]	protein_coding	20.0078	19.5312	22.5458	12.1789	10.1177	10.2726	1.90625	0.930734	2.29277e-12	1.58443e-10	up
ENSRNOG00000042499	LOC100364435	ENSRNOT00000022846;ENSRNOT00000041880	GO:0003779(actin binding);GO:0003785(actin monomer binding);GO:0005737(cytoplasm);GO:0005856(cytoskeleton);GO:0007015(actin filament organization);GO:0007286(spermatid development);GO:0030036(actin cytoskeleton organization);GO:0030334(regulation of cell migration);GO:0042989(sequestering of actin monomers);GO:0042989(sequestering of actin monomers)		K13785		thymosin, beta 10-like [Source:RGD Symbol;Acc:2321025]	protein_coding	243.15	307.698	310.967	150.915	151.148	155.363	1.88405	0.91384	2.33091e-12	1.60343e-10	up
ENSRNOG00000019556	Cd9	ENSRNOT00000026633	GO:0005178(integrin binding);GO:0005515(protein binding);GO:0005576(extracellular region);GO:0005886(plasma membrane);GO:0005887(integral component of plasma membrane);GO:0007155(cell adhesion);GO:0007338(single fertilization);GO:0007342(fusion of sperm to egg plasma membrane involved in single fertilization);GO:0007420(brain development);GO:0008285(negative regulation of cell population prolifer…	04640(Hematopoietic cell lineage)	K06460		CD9 molecule [Source:RGD Symbol;Acc:2318]	protein_coding	48.6264	68.7648	76.0877	28.6899	25.4675	30.8051	2.27723	1.18728	2.53618e-12	1.73671e-10	up
ENSRNOG00000019018	Plat	ENSRNOT00000025763	GO:0001666(response to hypoxia);GO:0003674(molecular_function);GO:0004252(serine-type endopeptidase activity);GO:0005102(signaling receptor binding);GO:0005576(extracellular region);GO:0005615(extracellular space);GO:0005737(cytoplasm);GO:0006508(proteolysis);GO:0008233(peptidase activity);GO:0008236(serine-type peptidase activity);GO:0009986(cell surface);GO:0014909(smooth muscle cell migration)…	04371(Apelin signaling pathway);04610(Complement and coagulation cascades);05202(Transcriptional misregulation in cancer);05215(Prostate cancer);05418(Fluid shear stress and atherosclerosis)	K01343	EC:3.4.21.68	plasminogen activator, tissue type [Source:RGD Symbol;Acc:3342]	protein_coding	16.2019	19.2691	19.277	7.40362	8.02654	7.82225	2.35451	1.23543	2.56671e-12	1.74966e-10	up
ENSRNOG00000059338	LOC102549714	ENSRNOT00000086821					uncharacterized LOC102549714 [Source:RGD Symbol;Acc:7644373]	lincRNA	6.99314	4.28811	4	0.47491	0.54397	0.475161	10.2281	3.35447	2.79189e-12	1.89459e-10	up
ENSRNOG00000018087	Vim	ENSRNOT00000024430	GO:0003725(double-stranded RNA binding);GO:0005200(structural constituent of cytoskeleton);GO:0005212(structural constituent of eye lens);GO:0005737(cytoplasm);GO:0005777(peroxisome);GO:0005829(cytosol);GO:0005844(polysome);GO:0005856(cytoskeleton);GO:0005882(intermediate filament);GO:0005886(plasma membrane);GO:0010628(positive regulation of gene expression);GO:0010977(negative regulation of neu…	05169(Epstein-Barr virus infection);05206(MicroRNAs in cancer)	K07606		vimentin [Source:RGD Symbol;Acc:621646]	protein_coding	193.682	359.14	374.003	116.657	100.858	125.339	2.70326	1.4347	2.83713e-12	1.91665e-10	up
ENSRNOG00000056855	LOC100911991	ENSRNOT00000085224	GO:0000166(nucleotide binding);GO:0003746(translation elongation factor activity);GO:0003924(GTPase activity);GO:0005525(GTP binding);GO:0006412(translation);GO:0006414(translational elongation)				elongation factor 1-alpha 1-like [Source:RGD Symbol;Acc:6489209]	protein_coding	158.363	215.697	163.779	99.7114	85.1324	75.3177	2.06733	1.04777	4.0178e-12	2.67823e-10	up
ENSRNOG00000006778	Mmp19	ENSRNOT00000008909	GO:0001541(ovarian follicle development);GO:0001542(ovulation from ovarian follicle);GO:0001554(luteolysis);GO:0003674(molecular_function);GO:0004222(metalloendopeptidase activity);GO:0005575(cellular_component);GO:0005615(extracellular space);GO:0006508(proteolysis);GO:0008233(peptidase activity);GO:0008237(metallopeptidase activity);GO:0008270(zinc ion binding);GO:0009725(response to hormone);G…		K07998	EC:3.4.24.-	matrix metallopeptidase 19 [Source:RGD Symbol;Acc:1311376]	protein_coding	2.81454	2.46693	3.74416	0.295604	0.098045	0.389979	11.5177	3.52579	4.45326e-12	2.95543e-10	up
ENSRNOG00000059463	Slc39a1	ENSRNOT00000089016	GO:0001701(in utero embryonic development);GO:0005102(signaling receptor binding);GO:0005385(zinc ion transmembrane transporter activity);GO:0005886(plasma membrane);GO:0006829(zinc ion transport);GO:0016020(membrane);GO:0016021(integral component of membrane);GO:0030001(metal ion transport);GO:0046873(metal ion transmembrane transporter activity);GO:0048701(embryonic cranial skeleton morphogenes…		K14709		solute carrier family 39 member 1 [Source:RGD Symbol;Acc:1305241]	protein_coding	18.2243	22.9654	23.1571	10.4596	9.86329	9.89619	2.12935	1.09041	6.51128e-12	4.3023e-10	up
ENSRNOG00000031515	Klra2	ENSRNOT00000082207;ENSRNOT00000035522	GO:0003674(molecular_function);GO:0005575(cellular_component);GO:0008150(biological_process);GO:0016020(membrane);GO:0016021(integral component of membrane);GO:0016021(integral component of membrane)				killer cell lectin-like receptor, subfamily A, member 2 [Source:RGD Symbol;Acc:1359667]	protein_coding	1.42559	1.82691	1.36413	0.0454564	0.205375	0.134777	11.9723	3.58163	6.95754e-12	4.57709e-10	up
ENSRNOG00000043098	Mt2A	ENSRNOT00000067391	GO:0005575(cellular_component);GO:0005634(nucleus);GO:0005737(cytoplasm);GO:0006882(cellular zinc ion homeostasis);GO:0007263(nitric oxide mediated signal transduction);GO:0008144(drug binding);GO:0008270(zinc ion binding);GO:0009617(response to bacterium);GO:0010273(detoxification of copper ion);GO:0035690(cellular response to drug);GO:0036016(cellular response to interleukin-3);GO:0036018(cellu…	04978(Mineral absorption)	K14739		metallothionein 2A [Source:RGD Symbol;Acc:1592345]	protein_coding	26.7131	31.663	33.0225	8.59851	6.55636	6.7683	4.16904	2.05972	7.28859e-12	4.77403e-10	up
ENSRNOG00000012881	Fgl2	ENSRNOT00000017232	GO:0002291(T cell activation via T cell receptor contact with antigen bound to MHC molecule on antigen presenting cell);GO:0002381(immunoglobulin production involved in immunoglobulin mediated immune response);GO:0002605(negative regulation of dendritic cell antigen processing and presentation);GO:0002617(negative regulation of macrophage antigen processing and presentation);GO:0005102(signaling …				fibrinogen-like 2 [Source:RGD Symbol;Acc:620170]	protein_coding	1.79771	1.68843	1.70045	0.187767	0.358289	0.224934	6.72718	2.75	8.5046e-12	5.5464e-10	up
ENSRNOG00000017703	Unc93b1	ENSRNOT00000083942;ENSRNOT00000024018	GO:0000902(cell morphogenesis);GO:0002224(toll-like receptor signaling pathway);GO:0003674(molecular_function);GO:0005575(cellular_component);GO:0005764(lysosome);GO:0005768(endosome);GO:0005783(endoplasmic reticulum);GO:0006886(intracellular protein transport);GO:0008150(biological_process);GO:0016020(membrane);GO:0016021(integral component of membrane);GO:0019882(antigen processing and presenta…				unc-93 homolog B1, TLR signaling regulator [Source:RGD Symbol;Acc:1311984]	protein_coding	6.12039	6.1256	4.77669	1.48676	1.61813	1.51905	3.68142	1.88026	9.02683e-12	5.8616e-10	up
ENSRNOG00000017020	Inpp5d	ENSRNOT00000051338	GO:0002376(immune system process);GO:0005829(cytosol);GO:0005856(cytoskeleton);GO:0008340(determination of adult lifespan);GO:0009968(negative regulation of signal transduction);GO:0016020(membrane);GO:0016064(immunoglobulin mediated immune response);GO:0016787(hydrolase activity);GO:0017124(SH3 domain binding);GO:0030853(negative regulation of granulocyte differentiation);GO:0030889(negative reg…	00562(Inositol phosphate metabolism);04070(Phosphatidylinositol signaling system);04662(B cell receptor signaling pathway);04664(Fc epsilon RI signaling pathway);04666(Fc gamma R-mediated phagocytosis)	K03084	EC:3.1.3.86	inositol polyphosphate-5-phosphatase D [Source:RGD Symbol;Acc:2914]	protein_coding	3.04143	2.7295	1.8778	0.195732	0.396148	0.563224	6.62168	2.7272	9.54353e-12	6.17053e-10	up
ENSRNOG00000004249	Tlr7	ENSRNOT00000005620	GO:0001774(microglial cell activation);GO:0001932(regulation of protein phosphorylation);GO:0002224(toll-like receptor signaling pathway);GO:0002376(immune system process);GO:0002755(MyD88-dependent toll-like receptor signaling pathway);GO:0003725(double-stranded RNA binding);GO:0003727(single-stranded RNA binding);GO:0004888(transmembrane signaling receptor activity);GO:0005515(protein binding);…	04620(Toll-like receptor signaling pathway);05162(Measles);05164(Influenza A)	K05404		toll-like receptor 7 [Source:RGD Symbol;Acc:1563357]	protein_coding	1.91783	1.5639	1.46309	0.20177	0.315265	0.302682	6.03235	2.59272	9.76138e-12	6.28441e-10	up
ENSRNOG00000013190	Rnaset2	ENSRNOT00000017601;ENSRNOT00000084628	GO:0003723(RNA binding);GO:0004521(endoribonuclease activity);GO:0004540(ribonuclease activity);GO:0005576(extracellular region);GO:0005615(extracellular space);GO:0005764(lysosome);GO:0005788(endoplasmic reticulum lumen);GO:0006401(RNA catabolic process);GO:0033897(ribonuclease T2 activity);GO:0043202(lysosomal lumen);GO:0090501(RNA phosphodiester bond hydrolysis);GO:0090502(RNA phosphodiester b…		K01166	EC:4.6.1.19	ribonuclease T2 [Source:RGD Symbol;Acc:1309918]	protein_coding	37.0213	44.3737	44.328	14.381	16.2899	20.3703	2.46317	1.30051	9.99784e-12	6.40925e-10	up
ENSRNOG00000012228	Skap2	ENSRNOT00000016608	GO:0005515(protein binding);GO:0005654(nucleoplasm);GO:0005737(cytoplasm);GO:0005829(cytosol);GO:0005886(plasma membrane);GO:0008285(negative regulation of cell population proliferation);GO:0042113(B cell activation)				src kinase associated phosphoprotein 2 [Source:RGD Symbol;Acc:620159]	protein_coding	7.47085	7.39389	6.7378	1.85957	1.77139	1.89112	3.91203	1.96792	1.00847e-11	6.43754e-10	up
ENSRNOG00000014125	Evi2b	ENSRNOT00000018898	GO:0016020(membrane);GO:0016021(integral component of membrane);GO:0030854(positive regulation of granulocyte differentiation);GO:0045660(positive regulation of neutrophil differentiation);GO:2000035(regulation of stem cell division)		K16854		ecotropic viral integration site 2B [Source:RGD Symbol;Acc:6495961]	protein_coding	5.28213	2.89187	3.49529	0.46391	0.500508	0.636605	7.28865	2.86565	1.02774e-11	6.50541e-10	up
ENSRNOG00000014312	AC109737	ENSRNOT00000064892	GO:0003823(antigen binding);GO:0006910(phagocytosis, recognition);GO:0006911(phagocytosis, engulfment);GO:0006958(complement activation, classical pathway);GO:0009897(external side of plasma membrane);GO:0016020(membrane);GO:0016021(integral component of membrane);GO:0034987(immunoglobulin receptor binding);GO:0042571(immunoglobulin complex, circulating);GO:0042742(defense response to bacterium);…					protein_coding	3.94703	2.15571	0.593138	0.0001	0.0001	0.0001	22319.6	14.446	1.12963e-11	7.12048e-10	up
ENSRNOG00000008134	Mefv	ENSRNOT00000081191;ENSRNOT00000084004;ENSRNOT00000011073	GO:0008270(zinc ion binding);GO:0008270(zinc ion binding)	04621(NOD-like receptor signaling pathway);04621(NOD-like receptor signaling pathway)	K12803		MEFV innate immuity regulator, pyrin [Source:RGD Symbol;Acc:61889]	protein_coding	0.8328	0.687591	0.463296	0.0615356	0.0453966	0.0358429	13.8938	3.79637	1.17641e-11	7.37178e-10	up
ENSRNOG00000029191	LOC685067	ENSRNOT00000037181	GO:0003924(GTPase activity);GO:0005525(GTP binding);GO:0020005(symbiont-containing vacuole membrane);GO:0031410(cytoplasmic vesicle);GO:0042832(defense response to protozoan);GO:0044406(adhesion of symbiont to host);GO:0050830(defense response to Gram-positive bacterium);GO:0071346(cellular response to interferon-gamma)	04621(NOD-like receptor signaling pathway)	K20899		similar to guanylate binding protein family, member 6 [Source:RGD Symbol;Acc:1583235]	protein_coding	3.90802	3.71019	1.94322	0.0001	0.194167	0.184484	25.2446	4.6579	1.17929e-11	7.37178e-10	up
ENSRNOG00000008759	Csf3r	ENSRNOT00000011694	GO:0003674(molecular_function);GO:0004896(cytokine receptor activity);GO:0005515(protein binding);GO:0005575(cellular_component);GO:0009897(external side of plasma membrane);GO:0016020(membrane);GO:0016021(integral component of membrane);GO:0019221(cytokine-mediated signaling pathway);GO:0019955(cytokine binding);GO:0030593(neutrophil chemotaxis);GO:0043235(receptor complex);GO:0045637(regulation…	04060(Cytokine-cytokine receptor interaction);04151(PI3K-Akt signaling pathway);04630(Jak-STAT signaling pathway);04640(Hematopoietic cell lineage);05200(Pathways in cancer)	K05061		colony stimulating factor 3 receptor [Source:RGD Symbol;Acc:1309114]	protein_coding	1.06995	1.30613	1.04927	0.106005	0.071458	0.179652	9.59173	3.26179	1.26374e-11	7.86704e-10	up
ENSRNOG00000001963	Mx2	ENSRNOT00000083067;ENSRNOT00000002695;ENSRNOT00000087603	GO:0000166(nucleotide binding);GO:0003924(GTPase activity);GO:0005525(GTP binding);GO:0009615(response to virus);GO:0034340(response to type I interferon);GO:0045071(negative regulation of viral genome replication);GO:0045071(negative regulation of viral genome replication)	05160(Hepatitis C);05162(Measles);05164(Influenza A);05165(Human papillomavirus infection);05165(Human papillomavirus infection)	K14754		MX dynamin like GTPase 2 [Source:RGD Symbol;Acc:628821]	protein_coding	12.588	28.5312	14.8432	5.40893	2.7029	4.439	4.45887	2.15668	1.28395e-11	7.95997e-10	up
ENSRNOG00000013805	Tnip2	ENSRNOT00000018477	GO:0005654(nucleoplasm);GO:0005737(cytoplasm);GO:0005829(cytosol);GO:0007249(I-kappaB kinase/NF-kappaB signaling);GO:0019901(protein kinase binding);GO:0023035(CD40 signaling pathway);GO:0031593(polyubiquitin modification-dependent protein binding);GO:0034134(toll-like receptor 2 signaling pathway);GO:0034138(toll-like receptor 3 signaling pathway);GO:0034162(toll-like receptor 9 signaling pathwa…				TNFAIP3 interacting protein 2 [Source:RGD Symbol;Acc:1307717]	protein_coding	39.0451	55.8184	41.4408	20.8366	22.241	22.1656	2.08918	1.06293	1.31347e-11	8.10963e-10	up
ENSRNOG00000006963	Ctse	ENSRNOT00000048391;ENSRNOT00000009241	GO:0004190(aspartic-type endopeptidase activity);GO:0005768(endosome);GO:0006508(proteolysis);GO:0008233(peptidase activity);GO:0016540(protein autoprocessing);GO:0016787(hydrolase activity);GO:0019886(antigen processing and presentation of exogenous peptide antigen via MHC class II);GO:0042802(identical protein binding);GO:0042802(identical protein binding)	04142(Lysosome);04142(Lysosome)	K01382	EC:3.4.23.34	cathepsin E [Source:RGD Symbol;Acc:2446]	protein_coding	1.03099	0.846792	0.458166	0.0490401	0.0001	0.0288195	29.9636	4.90514	1.38006e-11	8.48596e-10	up
ENSRNOG00000007350	Rac2	ENSRNOT00000009994	GO:0003924(GTPase activity);GO:0005525(GTP binding);GO:0005635(nuclear envelope);GO:0005737(cytoplasm);GO:0005829(cytosol);GO:0005856(cytoskeleton);GO:0005884(actin filament);GO:0005886(plasma membrane);GO:0005938(cell cortex);GO:0006935(chemotaxis);GO:0007015(actin filament organization);GO:0007186(G protein-coupled receptor signaling pathway);GO:0007264(small GTPase mediated signal transduction…	04010(MAPK signaling pathway);04014(Ras signaling pathway);04015(Rap1 signaling pathway);04024(cAMP signaling pathway);04062(Chemokine signaling pathway);04071(Sphingolipid signaling pathway);04310(Wnt signaling pathway);04360(Axon guidance);04370(VEGF signaling pathway);04510(Focal adhesion);04520(Adherens junction);04650(Natural killer cell mediated cytotoxicity);04662(B cell receptor signaling…	K07860		Rac family small GTPase 2 [Source:RGD Symbol;Acc:1307568]	protein_coding	10.6774	6.10077	5.56015	0.31542	0.114349	0.913361	16.6315	4.05585	1.4064e-11	8.61279e-10	up
ENSRNOG00000030712	RT1-A2	ENSRNOT00000052270;ENSRNOT00000038660	GO:0001916(positive regulation of T cell mediated cytotoxicity);GO:0002476(antigen processing and presentation of endogenous peptide antigen via MHC class Ib);GO:0002485(antigen processing and presentation of endogenous peptide antigen via MHC class I via ER pathway, TAP-dependent);GO:0005515(protein binding);GO:0005615(extracellular space);GO:0005886(plasma membrane);GO:0006955(immune response);…	04144(Endocytosis);04145(Phagosome);04218(Cellular senescence);04514(Cell adhesion molecules (CAMs));04612(Antigen processing and presentation);04650(Natural killer cell mediated cytotoxicity);04940(Type I diabetes mellitus);05163(Human cytomegalovirus infection);05165(Human papillomavirus infection);05166(Human T-cell leukemia virus 1 infection);05167(Kaposi sarcoma-associated herpesvirus infect…	K06751		RT1 class Ia, locus A2 [Source:RGD Symbol;Acc:1595923]	protein_coding;retained_intron	54.3415	35.5194	48.8345	16.3127	12.471	5.78639	4.012	2.00432	1.49275e-11	9.10458e-10	up
ENSRNOG00000008144	Irf1	ENSRNOT00000010968	GO:0000790(nuclear chromatin);GO:0000976(transcription regulatory region sequence-specific DNA binding);GO:0000978(RNA polymerase II cis-regulatory region sequence-specific DNA binding);GO:0000981(DNA-binding transcription factor activity, RNA polymerase II-specific);GO:0001228(DNA-binding transcription activator activity, RNA polymerase II-specific);GO:0003677(DNA binding);GO:0003700(DNA-binding…	04625(C-type lectin receptor signaling pathway);04668(TNF signaling pathway);04917(Prolactin signaling pathway);05133(Pertussis);05165(Human papillomavirus infection)	K09444		interferon regulatory factor 1 [Source:RGD Symbol;Acc:2920]	protein_coding	25.3457	22.1513	16.9679	8.12865	8.26622	8.79266	2.5594	1.35581	1.72896e-11	1.05027e-09	up
ENSRNOG00000050794	Pdlim4	ENSRNOT00000074616	GO:0001725(stress fiber);GO:0005515(protein binding);GO:0005634(nucleus);GO:0005737(cytoplasm);GO:0005856(cytoskeleton);GO:0019903(protein phosphatase binding);GO:0030027(lamellipodium);GO:0031532(actin cytoskeleton reorganization);GO:0031941(filamentous actin);GO:0042803(protein homodimerization activity);GO:0046872(metal ion binding);GO:0048471(perinuclear region of cytoplasm);GO:0051393(alpha-…				PDZ and LIM domain 4 [Source:RGD Symbol;Acc:3575]	protein_coding	7.95319	8.77823	10.1455	2.45989	1.56062	1.86895	4.56354	2.19015	1.81394e-11	1.09747e-09	up
ENSRNOG00000000040	RGD1304622	ENSRNOT00000093471;ENSRNOT00000004704;ENSRNOT00000093726;ENSRNOT00000093563;ENSRNOT00000093309	GO:0005080(protein kinase C binding);GO:0005515(protein binding);GO:0005634(nucleus);GO:0005938(cell cortex);GO:0007098(centrosome cycle);GO:0007163(establishment or maintenance of cell polarity);GO:0016324(apical plasma membrane);GO:0017048(Rho GTPase binding);GO:0060341(regulation of cellular localization);GO:0060341(regulation of cellular localization)				similar to 6820428L09 protein [Source:RGD Symbol;Acc:1304622]	retained_intron;protein_coding;processed_transcript	63.3869	85.651	66.8705	41.721	29.5806	32.4079	2.08186	1.05787	1.92201e-11	1.1582e-09	up
ENSRNOG00000017803	Apbb1ip	ENSRNOT00000024272	GO:0002291(T cell activation via T cell receptor contact with antigen bound to MHC molecule on antigen presenting cell);GO:0005829(cytosol);GO:0005886(plasma membrane);GO:0007165(signal transduction);GO:0042101(T cell receptor complex);GO:0045785(positive regulation of cell adhesion)	04015(Rap1 signaling pathway);04611(Platelet activation)	K17704		amyloid beta precursor protein binding family B member 1 interacting protein [Source:RGD Symbol;Acc:1304795]	protein_coding	2.40655	1.97883	1.85728	0.412984	0.344947	0.346177	5.65404	2.49928	2.18338e-11	1.31046e-09	up
ENSRNOG00000006314	Zbp1	ENSRNOT00000008365;ENSRNOT00000081036	GO:0003677(DNA binding);GO:0060340(positive regulation of type I interferon-mediated signaling pathway);GO:0060340(positive regulation of type I interferon-mediated signaling pathway)	04217(Necroptosis);04623(Cytosolic DNA-sensing pathway);04623(Cytosolic DNA-sensing pathway)	K12965		Z-DNA binding protein 1 [Source:RGD Symbol;Acc:619956]	protein_coding	1.10703	1.10037	0.697138	0.0524879	0.0001	0.0721091	23.2928	4.54181	2.54699e-11	1.52264e-09	up
ENSRNOG00000014294	Ptpn6	ENSRNOT00000082739;ENSRNOT00000065416;ENSRNOT00000079947	GO:0001784(phosphotyrosine residue binding);GO:0002244(hematopoietic progenitor cell differentiation);GO:0002924(negative regulation of humoral immune response mediated by circulating immunoglobulin);GO:0004721(phosphoprotein phosphatase activity);GO:0004725(protein tyrosine phosphatase activity);GO:0005001(transmembrane receptor protein tyrosine phosphatase activity);GO:0005634(nucleus);GO:00056…	04520(Adherens junction);04630(Jak-STAT signaling pathway);04650(Natural killer cell mediated cytotoxicity);04660(T cell receptor signaling pathway);04662(B cell receptor signaling pathway);05140(Leishmaniasis);05205(Proteoglycans in cancer);05205(Proteoglycans in cancer)	K05697	EC:3.1.3.48	protein tyrosine phosphatase, non-receptor type 6 [Source:RGD Symbol;Acc:620660]	protein_coding	7.50432	5.55783	4.64888	1.61177	1.11679	1.4284	4.26057	2.09105	3.0016e-11	1.78731e-09	up
ENSRNOG00000019387	Ifi30	ENSRNOT00000026225	GO:0002376(immune system process);GO:0005576(extracellular region);GO:0005764(lysosome);GO:0005829(cytosol);GO:0016491(oxidoreductase activity);GO:0016667(oxidoreductase activity, acting on a sulfur group of donors);GO:0019886(antigen processing and presentation of exogenous peptide antigen via MHC class II);GO:0030054(cell junction);GO:0042590(antigen processing and presentation of exogenous pep…	04612(Antigen processing and presentation)	K08059		IFI30, lysosomal thiol reductase [Source:RGD Symbol;Acc:1310758]	protein_coding	22.5234	18.6792	18.2941	5.98119	5.8977	7.88977	3.00965	1.58959	3.40015e-11	2.00893e-09	up
ENSRNOG00000028505	Rps18	ENSRNOT00000037499;ENSRNOT00000092476;ENSRNOT00000092262;ENSRNOT00000092625;ENSRNOT00000092273	GO:0003676(nucleic acid binding);GO:0003723(RNA binding);GO:0003735(structural constituent of ribosome);GO:0005515(protein binding);GO:0005634(nucleus);GO:0005737(cytoplasm);GO:0005829(cytosol);GO:0005840(ribosome);GO:0006412(translation);GO:0008150(biological_process);GO:0014069(postsynaptic density);GO:0015935(small ribosomal subunit);GO:0019843(rRNA binding);GO:0019901(protein kinase binding);…	03010(Ribosome);03010(Ribosome)	K02964		ribosomal protein S18 [Source:RGD Symbol;Acc:3595]	protein_coding;retained_intron	68.6411	87.0777	84.2517	41.2727	44.3895	45.8581	1.82459	0.867572	3.51579e-11	2.06896e-09	up
ENSRNOG00000048302	LOC100910979	ENSRNOT00000073388	GO:0005525(GTP binding);GO:0016020(membrane)				interferon-inducible GTPase 1-like [Source:RGD Symbol;Acc:6495625]	protein_coding	5.78481	3.12405	2.43309	0.375226	0.295774	0.106313	14.5912	3.86703	3.56945e-11	2.08845e-09	up
ENSRNOG00000054890	Flna	ENSRNOT00000079889	GO:0001525(angiogenesis);GO:0001664(G protein-coupled receptor binding);GO:0001837(epithelial to mesenchymal transition);GO:0001974(blood vessel remodeling);GO:0003007(heart morphogenesis);GO:0003779(actin binding);GO:0005080(protein kinase C binding);GO:0005515(protein binding);GO:0005634(nucleus);GO:0005730(nucleolus);GO:0005737(cytoplasm);GO:0005802(trans-Golgi network);GO:0005829(cytosol);GO:…	04010(MAPK signaling pathway);04510(Focal adhesion);05132(Salmonella infection);05205(Proteoglycans in cancer)	K04437		filamin A [Source:RGD Symbol;Acc:1560614]	protein_coding	23.4558	30.2284	27.8898	15.1981	14.8638	15.0755	1.80723	0.853784	3.57663e-11	2.08845e-09	up
ENSRNOG00000045829	Thbs1	ENSRNOT00000083351;ENSRNOT00000070912	GO:0000187(activation of MAPK activity);GO:0001786(phosphatidylserine binding);GO:0001937(negative regulation of endothelial cell proliferation);GO:0001953(negative regulation of cell-matrix adhesion);GO:0001968(fibronectin binding);GO:0002040(sprouting angiogenesis);GO:0002544(chronic inflammatory response);GO:0002581(negative regulation of antigen processing and presentation of peptide or polys…	04015(Rap1 signaling pathway);04115(p53 signaling pathway);04145(Phagosome);04151(PI3K-Akt signaling pathway);04350(TGF-beta signaling pathway);04510(Focal adhesion);04512(ECM-receptor interaction);05144(Malaria);05165(Human papillomavirus infection);05205(Proteoglycans in cancer);05206(MicroRNAs in cancer);05219(Bladder cancer);05219(Bladder cancer)	K16857		thrombospondin 1 [Source:RGD Symbol;Acc:1588455]	protein_coding	2.01364	6.36613	7.55666	0.704725	0.782375	0.690324	7.31894	2.87163	3.62844e-11	2.11052e-09	up
ENSRNOG00000018434	Stab1	ENSRNOT00000025394	GO:0005041(low-density lipoprotein particle receptor activity);GO:0005044(scavenger receptor activity);GO:0005509(calcium ion binding);GO:0005540(hyaluronic acid binding);GO:0005887(integral component of plasma membrane);GO:0006897(endocytosis);GO:0007155(cell adhesion);GO:0007267(cell-cell signaling);GO:0016020(membrane);GO:0016525(negative regulation of angiogenesis);GO:0030169(low-density lipo…		K19020		stabilin 1 [Source:RGD Symbol;Acc:2324745]	protein_coding	0.437907	1.19506	1.02891	0.051963	0.106112	0.096572	10.4532	3.38587	3.69456e-11	2.14071e-09	up
ENSRNOG00000037113	Slfn2	ENSRNOT00000055957;ENSRNOT00000076536	GO:0008285(negative regulation of cell population proliferation);GO:0009617(response to bacterium);GO:0009617(response to bacterium)				schlafen 2 [Source:RGD Symbol;Acc:1308645]	protein_coding	6.42592	5.73648	4.75919	1.5197	1.01513	0.862361	4.98106	2.31645	3.78064e-11	2.1822e-09	up
ENSRNOG00000013194	Rps6ka2	ENSRNOT00000017809	GO:0000166(nucleotide binding);GO:0000287(magnesium ion binding);GO:0001556(oocyte maturation);GO:0002035(brain renin-angiotensin system);GO:0004672(protein kinase activity);GO:0004674(protein serine/threonine kinase activity);GO:0004711(ribosomal protein S6 kinase activity);GO:0004712(protein serine/threonine/tyrosine kinase activity);GO:0005524(ATP binding);GO:0005634(nucleus);GO:0005737(cytopl…	04010(MAPK signaling pathway);04114(Oocyte meiosis);04150(mTOR signaling pathway);04714(Thermogenesis);04720(Long-term potentiation);04722(Neurotrophin signaling pathway);04914(Progesterone-mediated oocyte maturation);04931(Insulin resistance)	K04373	EC:2.7.11.1	ribosomal protein S6 kinase A2 [Source:RGD Symbol;Acc:620676]	protein_coding	60.7258	72.2371	58.1615	38.9642	31.4013	29.6285	1.91136	0.934597	3.84469e-11	2.20877e-09	up
ENSRNOG00000008182	Htra3	ENSRNOT00000010852	GO:0004175(endopeptidase activity);GO:0004252(serine-type endopeptidase activity);GO:0005515(protein binding);GO:0005520(insulin-like growth factor binding);GO:0005576(extracellular region);GO:0006508(proteolysis);GO:0008233(peptidase activity);GO:0008236(serine-type peptidase activity);GO:0016787(hydrolase activity);GO:0030512(negative regulation of transforming growth factor beta receptor signa…		K08785	EC:3.4.21.-	HtrA serine peptidase 3 [Source:RGD Symbol;Acc:1308120]	protein_coding	2.82394	17.5476	14.224	1.09307	0.878062	1.30248	10.568	3.40163	3.856e-11	2.20877e-09	up
ENSRNOG00000059538	Clec2g	ENSRNOT00000083188;ENSRNOT00000090939	GO:0005886(plasma membrane);GO:0009897(external side of plasma membrane);GO:0016020(membrane);GO:0016021(integral component of membrane);GO:0030246(carbohydrate binding);GO:0046703(natural killer cell lectin-like receptor binding);GO:0046703(natural killer cell lectin-like receptor binding)				C-type lectin domain family 2, member G [Source:RGD Symbol;Acc:1563148]	protein_coding	11.6482	17.3035	11.5153	4.30311	4.46802	4.52467	3.04359	1.60577	3.97529e-11	2.26848e-09	up
ENSRNOG00000026235	Hk3	ENSRNOT00000031935;ENSRNOT00000079850	GO:0000166(nucleotide binding);GO:0001678(cellular glucose homeostasis);GO:0004396(hexokinase activity);GO:0005524(ATP binding);GO:0005536(glucose binding);GO:0005975(carbohydrate metabolic process);GO:0006096(glycolytic process);GO:0016301(kinase activity);GO:0016310(phosphorylation);GO:0016740(transferase activity);GO:0016773(phosphotransferase activity, alcohol group as acceptor);GO:0019318(he…	00010(Glycolysis / Gluconeogenesis);00051(Fructose and mannose metabolism);00052(Galactose metabolism);00500(Starch and sucrose metabolism);00520(Amino sugar and nucleotide sugar metabolism);00524(Neomycin, kanamycin and gentamicin biosynthesis);04066(HIF-1 signaling pathway);04910(Insulin signaling pathway);04930(Type II diabetes mellitus);04973(Carbohydrate digestion and absorption);05230(Centr…	K00844	EC:2.7.1.1	hexokinase 3 [Source:RGD Symbol;Acc:2798]	protein_coding	2.39812	0.273348	0.693495	0.0001	0.0239147	0.0193505	77.596	6.27791	4.1143e-11	2.33894e-09	up
ENSRNOG00000000704	Cmklr1	ENSRNOT00000000893	GO:0004930(G protein-coupled receptor activity);GO:0005886(plasma membrane);GO:0006935(chemotaxis);GO:0007165(signal transduction);GO:0007186(G protein-coupled receptor signaling pathway);GO:0010759(positive regulation of macrophage chemotaxis);GO:0016020(membrane);GO:0016021(integral component of membrane);GO:0032088(negative regulation of NF-kappaB transcription factor activity);GO:0032695(nega…		K04245		chemerin chemokine-like receptor 1 [Source:RGD Symbol;Acc:69359]	protein_coding	1.00466	1.57512	1.37093	0.159608	0.110737	0.168644	8.99956	3.16985	4.75494e-11	2.68289e-09	up
ENSRNOG00000015411	Apobec1	ENSRNOT00000020735	GO:0003723(RNA binding);GO:0003729(mRNA binding);GO:0003824(catalytic activity);GO:0004126(cytidine deaminase activity);GO:0004131(cytosine deaminase activity);GO:0005515(protein binding);GO:0005634(nucleus);GO:0005737(cytoplasm);GO:0006397(mRNA processing);GO:0006641(triglyceride metabolic process);GO:0006970(response to osmotic stress);GO:0008047(enzyme activator activity);GO:0008270(zinc ion b…		K16932	EC:3.5.4.36	apolipoprotein B mRNA editing enzyme catalytic subunit 1 [Source:RGD Symbol;Acc:2133]	protein_coding	1.66275	2.83005	2.14219	0.085434	0.267921	0.041268	16.8135	4.07155	5.05819e-11	2.84334e-09	up
ENSRNOG00000007281	Flnc	ENSRNOT00000027237;ENSRNOT00000088149	GO:0003779(actin binding);GO:0005515(protein binding);GO:0005737(cytoplasm);GO:0005829(cytosol);GO:0005856(cytoskeleton);GO:0005886(plasma membrane);GO:0008092(cytoskeletal protein binding);GO:0016020(membrane);GO:0016528(sarcoplasm);GO:0030018(Z disc);GO:0030506(ankyrin binding);GO:0042383(sarcolemma);GO:0042802(identical protein binding);GO:0043034(costamere);GO:0048747(muscle fiber development…	04010(MAPK signaling pathway);04510(Focal adhesion);05132(Salmonella infection);05205(Proteoglycans in cancer);05205(Proteoglycans in cancer)	K04437		filamin C [Source:RGD Symbol;Acc:1308807]	protein_coding	0.560921	1.17958	1.65102	0.1559	0.0400484	0.104144	11.3016	3.49845	5.26745e-11	2.94997e-09	up
ENSRNOG00000019270	P2ry6	ENSRNOT00000050227	GO:0001621(G protein-coupled ADP receptor activity);GO:0004930(G protein-coupled receptor activity);GO:0005886(plasma membrane);GO:0006909(phagocytosis);GO:0007165(signal transduction);GO:0007186(G protein-coupled receptor signaling pathway);GO:0014911(positive regulation of smooth muscle cell migration);GO:0016020(membrane);GO:0016021(integral component of membrane);GO:0016323(basolateral plasma…	04080(Neuroactive ligand-receptor interaction)	K04272		pyrimidinergic receptor P2Y6 [Source:RGD Symbol;Acc:620269]	protein_coding	1.79175	2.08244	1.93058	0.326459	0.246432	0.298192	6.66385	2.73636	5.85247e-11	3.25341e-09	up
ENSRNOG00000005620	Lcp2	ENSRNOT00000046135	GO:0005515(protein binding);GO:0005829(cytosol);GO:0005911(cell-cell junction);GO:0007169(transmembrane receptor protein tyrosine kinase signaling pathway);GO:0035556(intracellular signal transduction);GO:0036398(TCR signalosome);GO:0044853(plasma membrane raft);GO:0045576(mast cell activation);GO:0045860(positive regulation of protein kinase activity);GO:0050663(cytokine secretion);GO:0050852(T …	04015(Rap1 signaling pathway);04380(Osteoclast differentiation);04611(Platelet activation);04650(Natural killer cell mediated cytotoxicity);04660(T cell receptor signaling pathway);04664(Fc epsilon RI signaling pathway)	K07361		lymphocyte cytosolic protein 2 [Source:RGD Symbol;Acc:619743]	protein_coding	3.30967	1.9526	2.29584	0.44934	0.380129	0.569574	5.40235	2.43359	6.38271e-11	3.53513e-09	up
ENSRNOG00000005378	Gna15	ENSRNOT00000007202	GO:0001664(G protein-coupled receptor binding);GO:0003924(GTPase activity);GO:0007165(signal transduction);GO:0007186(G protein-coupled receptor signaling pathway);GO:0007200(phospholipase C-activating G protein-coupled receptor signaling pathway);GO:0019001(guanyl nucleotide binding);GO:0031683(G-protein beta/gamma-subunit complex binding);GO:0051482(positive regulation of cytosolic calcium ion …	04020(Calcium signaling pathway);04926(Relaxin signaling pathway);05142(Chagas disease (American trypanosomiasis));05146(Amoebiasis)	K04637		G protein subunit alpha 15 [Source:RGD Symbol;Acc:619751]	protein_coding	1.2531	1.16943	0.821415	0.157996	0.077485	0.139023	8.66196	3.11469	6.70792e-11	3.70164e-09	up
ENSRNOG00000046889	Dbi	ENSRNOT00000074685;ENSRNOT00000072295	GO:0000062(fatty-acyl-CoA binding);GO:0001662(behavioral fear response);GO:0001942(hair follicle development);GO:0005515(protein binding);GO:0005615(extracellular space);GO:0005634(nucleus);GO:0005737(cytoplasm);GO:0005783(endoplasmic reticulum);GO:0005794(Golgi apparatus);GO:0005886(plasma membrane);GO:0006637(acyl-CoA metabolic process);GO:0006641(triglyceride metabolic process);GO:0006694(ster…	03320(PPAR signaling pathway);03320(PPAR signaling pathway)	K08762		diazepam binding inhibitor, acyl-CoA binding protein [Source:RGD Symbol;Acc:2490]	protein_coding	31.4445	39.4869	46.5158	21.0381	19.03	19.4105	1.97461	0.981569	7.05254e-11	3.87063e-09	up
ENSRNOG00000006946	Arhgap9	ENSRNOT00000035382;ENSRNOT00000057833	GO:0005096(GTPase activator activity);GO:0005515(protein binding);GO:0005547(phosphatidylinositol-3,4,5-trisphosphate binding);GO:0005737(cytoplasm);GO:0007165(signal transduction);GO:0043087(regulation of GTPase activity);GO:0043547(positive regulation of GTPase activity);GO:0043547(positive regulation of GTPase activity)		K20634		Rho GTPase activating protein 9 [Source:RGD Symbol;Acc:1305342]	protein_coding	1.48136	1.47675	0.817858	0.134569	0.153599	0.135054	8.92195	3.15736	7.06554e-11	3.87063e-09	up
ENSRNOG00000021201	Txnip	ENSRNOT00000028793	GO:0000122(negative regulation of transcription by RNA polymerase II);GO:0003674(molecular_function);GO:0004857(enzyme inhibitor activity);GO:0005634(nucleus);GO:0005737(cytoplasm);GO:0005758(mitochondrial intermembrane space);GO:0006606(protein import into nucleus);GO:0006979(response to oxidative stress);GO:0007049(cell cycle);GO:0009612(response to mechanical stimulus);GO:0009749(response to g…	04621(NOD-like receptor signaling pathway)	K20910		thioredoxin interacting protein [Source:RGD Symbol;Acc:620886]	protein_coding	17.1776	26.781	25.6134	9.79695	9.14966	11.0922	2.31607	1.21168	7.71456e-11	4.21086e-09	up
ENSRNOG00000012827	Mlf1	ENSRNOT00000017151	GO:0002318(myeloid progenitor cell differentiation);GO:0003674(molecular_function);GO:0003677(DNA binding);GO:0005575(cellular_component);GO:0005634(nucleus);GO:0005737(cytoplasm);GO:0005929(cilium);GO:0006351(transcription, DNA-templated);GO:0006355(regulation of transcription, DNA-templated);GO:0007050(cell cycle arrest);GO:0008150(biological_process);GO:0019904(protein domain specific binding)…	05202(Transcriptional misregulation in cancer)	K15622		myeloid leukemia factor 1 [Source:RGD Symbol;Acc:1306854]	protein_coding	8.99745	24.0104	13.4252	3.20103	2.92568	2.07713	5.65991	2.50078	7.86345e-11	4.27664e-09	up
ENSRNOG00000014963	Adgrg1	ENSRNOT00000081223;ENSRNOT00000088048;ENSRNOT00000020921	GO:0001525(angiogenesis);GO:0004888(transmembrane signaling receptor activity);GO:0004930(G protein-coupled receptor activity);GO:0005518(collagen binding);GO:0005576(extracellular region);GO:0005886(plasma membrane);GO:0007155(cell adhesion);GO:0007165(signal transduction);GO:0007166(cell surface receptor signaling pathway);GO:0007186(G protein-coupled receptor signaling pathway);GO:0007266(Rho …		K08450		adhesion G protein-coupled receptor G1 [Source:RGD Symbol;Acc:628617]	protein_coding	16.0333	17.4379	17.6145	8.81911	9.15762	9.63081	1.85042	0.887855	9.09245e-11	4.92726e-09	up
ENSRNOG00000052444	Samd9	ENSRNOT00000084021	GO:0002244(hematopoietic progenitor cell differentiation);GO:0005515(protein binding);GO:0005737(cytoplasm);GO:0005769(early endosome);GO:0005829(cytosol);GO:0017145(stem cell division);GO:0034058(endosomal vesicle fusion);GO:0035726(common myeloid progenitor cell proliferation);GO:0042176(regulation of protein catabolic process);GO:0043231(intracellular membrane-bounded organelle);GO:0048536(spl…				sterile alpha motif domain containing 9 [Source:RGD Symbol;Acc:1563091]	protein_coding	4.35051	8.27632	4.26952	1.63211	1.45996	1.50716	3.67373	1.87724	9.24923e-11	4.99425e-09	up
ENSRNOG00000009325	Fuca1	ENSRNOT00000012455	GO:0004560(alpha-L-fucosidase activity);GO:0005764(lysosome);GO:0005975(carbohydrate metabolic process);GO:0006004(fucose metabolic process);GO:0008152(metabolic process);GO:0016139(glycoside catabolic process);GO:0016787(hydrolase activity);GO:0016798(hydrolase activity, acting on glycosyl bonds)	00511(Other glycan degradation);04142(Lysosome)	K01206	EC:3.2.1.51	alpha-L-fucosidase 1 [Source:RGD Symbol;Acc:2636]	protein_coding	36.1367	41.5351	40.3849	19.7676	21.2095	22.1926	1.86888	0.902177	1.0506e-10	5.65261e-09	up
ENSRNOG00000001296	P2rx7	ENSRNOT00000001746;ENSRNOT00000079201	GO:0000187(activation of MAPK activity);GO:0000287(magnesium ion binding);GO:0000902(cell morphogenesis);GO:0001530(lipopolysaccharide binding);GO:0001614(purinergic nucleotide receptor activity);GO:0001845(phagolysosome assembly);GO:0001916(positive regulation of T cell mediated cytotoxicity);GO:0001934(positive regulation of protein phosphorylation);GO:0002028(regulation of sodium ion transport…	04020(Calcium signaling pathway);04080(Neuroactive ligand-receptor interaction);04621(NOD-like receptor signaling pathway);04621(NOD-like receptor signaling pathway)			purinergic receptor P2X 7 [Source:RGD Symbol;Acc:3241]	protein_coding	1.55888	1.39897	1.66287	0.315246	0.287546	0.222852	5.5965	2.48453	1.14259e-10	6.12569e-09	up
ENSRNOG00000018566	Ctsl	ENSRNOT00000025462	GO:0001968(fibronectin binding);GO:0002250(adaptive immune response);GO:0004175(endopeptidase activity);GO:0004177(aminopeptidase activity);GO:0004197(cysteine-type endopeptidase activity);GO:0005518(collagen binding);GO:0005576(extracellular region);GO:0005615(extracellular space);GO:0005634(nucleus);GO:0005730(nucleolus);GO:0005737(cytoplasm);GO:0005764(lysosome);GO:0005771(multivesicular body)…	04140(Autophagy - animal);04142(Lysosome);04145(Phagosome);04210(Apoptosis);04612(Antigen processing and presentation);05205(Proteoglycans in cancer);05323(Rheumatoid arthritis);05418(Fluid shear stress and atherosclerosis)	K01365	EC:3.4.22.15	cathepsin L [Source:RGD Symbol;Acc:2448]	protein_coding	149.345	238.747	218.131	97.547	95.8793	104.592	2.03419	1.02445	1.16649e-10	6.23164e-09	up
ENSRNOG00000007650	Cd63	ENSRNOT00000010180;ENSRNOT00000090381	GO:0002092(positive regulation of receptor internalization);GO:0005515(protein binding);GO:0005576(extracellular region);GO:0005615(extracellular space);GO:0005737(cytoplasm);GO:0005764(lysosome);GO:0005765(lysosomal membrane);GO:0005768(endosome);GO:0005770(late endosome);GO:0005771(multivesicular body);GO:0005886(plasma membrane);GO:0005887(integral component of plasma membrane);GO:0007160(cell…	04142(Lysosome);05205(Proteoglycans in cancer);05205(Proteoglycans in cancer)			Cd63 molecule [Source:RGD Symbol;Acc:62080]	protein_coding	78.1111	118.823	111.199	53.8404	48.3448	50.9278	2.01245	1.00896	1.17717e-10	6.26647e-09	up
ENSRNOG00000018417	Naa35	ENSRNOT00000025096;ENSRNOT00000090032	GO:0004596(peptide alpha-N-acetyltransferase activity);GO:0005737(cytoplasm);GO:0005844(polysome);GO:0006474(N-terminal protein amino acid acetylation);GO:0017196(N-terminal peptidyl-methionine acetylation);GO:0031417(NatC complex);GO:0043066(negative regulation of apoptotic process);GO:0048659(smooth muscle cell proliferation);GO:0048659(smooth muscle cell proliferation)		K20823		N(alpha)-acetyltransferase 35, NatC auxiliary subunit [Source:RGD Symbol;Acc:621771]	protein_coding	104.538	176.871	111.769	62.875	58.7706	57.5975	2.19354	1.13326	1.1977e-10	6.3533e-09	up
ENSRNOG00000020679	Icam1	ENSRNOT00000028066	GO:0001541(ovarian follicle development);GO:0001666(response to hypoxia);GO:0001772(immunological synapse);GO:0001975(response to amphetamine);GO:0002291(T cell activation via T cell receptor contact with antigen bound to MHC molecule on antigen presenting cell);GO:0002438(acute inflammatory response to antigenic stimulus);GO:0002457(T cell antigen processing and presentation);GO:0002693(positive…	04064(NF-kappa B signaling pathway);04514(Cell adhesion molecules (CAMs));04650(Natural killer cell mediated cytotoxicity);04668(TNF signaling pathway);04670(Leukocyte transendothelial migration);04933(AGE-RAGE signaling pathway in diabetic complications);05143(African trypanosomiasis);05144(Malaria);05150(Staphylococcus aureus infection);05164(Influenza A);05166(Human T-cell leukemia virus 1 inf…	K06490		intercellular adhesion molecule 1 [Source:RGD Symbol;Acc:2857]	protein_coding	4.16828	5.90101	4.10757	1.2825	0.78094	1.19876	4.3458	2.11962	1.23286e-10	6.51685e-09	up
ENSRNOG00000003170	Nlrp3	ENSRNOT00000004280;ENSRNOT00000086710	GO:0000139(Golgi membrane);GO:0000166(nucleotide binding);GO:0002374(cytokine secretion involved in immune response);GO:0002376(immune system process);GO:0002523(leukocyte migration involved in inflammatory response);GO:0002674(negative regulation of acute inflammatory response);GO:0002830(positive regulation of type 2 immune response);GO:0003674(molecular_function);GO:0005515(protein binding);GO…	04217(Necroptosis);04621(NOD-like receptor signaling pathway);04625(C-type lectin receptor signaling pathway);05133(Pertussis);05164(Influenza A);05164(Influenza A)	K12800		NLR family, pyrin domain containing 3 [Source:RGD Symbol;Acc:1308314]	protein_coding	1.24112	1.04683	0.882302	0.154181	0.170075	0.11561	7.20732	2.84946	1.41667e-10	7.43627e-09	up
ENSRNOG00000015894	Dock8	ENSRNOT00000015668;ENSRNOT00000093105;ENSRNOT00000092934;ENSRNOT00000093090;ENSRNOT00000092734;ENSRNOT00000093102;ENSRNOT00000093049	GO:0001771(immunological synapse formation);GO:0005085(guanyl-nucleotide exchange factor activity);GO:0005737(cytoplasm);GO:0007264(small GTPase mediated signal transduction);GO:0031252(cell leading edge);GO:0031256(leading edge membrane);GO:0036336(dendritic cell migration);GO:0043547(positive regulation of GTPase activity);GO:0061485(memory T cell proliferation);GO:0070233(negative regulation o…		K21852		dedicator of cytokinesis 8 [Source:RGD Symbol;Acc:1561588]	protein_coding;retained_intron	1.41548	1.64578	0.978707	0.36984	0.360854	0.296	3.93492	1.97633	1.49506e-10	7.82051e-09	up
ENSRNOG00000005731	Birc3	ENSRNOT00000090774;ENSRNOT00000007702	GO:0004842(ubiquitin-protein transferase activity);GO:0005634(nucleus);GO:0005654(nucleoplasm);GO:0005737(cytoplasm);GO:0005829(cytosol);GO:0006915(apoptotic process);GO:0007283(spermatogenesis);GO:0016567(protein ubiquitination);GO:0016740(transferase activity);GO:0031398(positive regulation of protein ubiquitination);GO:0032991(protein-containing complex);GO:0042326(negative regulation of phosp…	01524(Platinum drug resistance);04064(NF-kappa B signaling pathway);04120(Ubiquitin mediated proteolysis);04210(Apoptosis);04215(Apoptosis - multiple species);04217(Necroptosis);04510(Focal adhesion);04621(NOD-like receptor signaling pathway);04668(TNF signaling pathway);05145(Toxoplasmosis);05168(Herpes simplex virus 1 infection);05200(Pathways in cancer);05202(Transcriptional misregulation in c…	K16060		baculoviral IAP repeat-containing 3 [Source:RGD Symbol;Acc:621282]	protein_coding	1.56583	1.45545	0.924485	0.187593	0.0624523	0.0564421	12.8741	3.6864	1.53019e-10	7.97657e-09	up
ENSRNOG00000037331	Cd33	ENSRNOT00000047473	GO:0002765(immune response-inhibiting signal transduction);GO:0005777(peroxisome);GO:0005794(Golgi apparatus);GO:0005886(plasma membrane);GO:0007155(cell adhesion);GO:0009897(external side of plasma membrane);GO:0009986(cell surface);GO:0016020(membrane);GO:0016021(integral component of membrane);GO:0019903(protein phosphatase binding);GO:0032691(negative regulation of interleukin-1 beta producti…	04640(Hematopoietic cell lineage)	K06473		CD33 molecule [Source:RGD Symbol;Acc:1596020]	protein_coding	5.4813	6.31521	4.5755	0.574614	1.05732	0.606354	7.31453	2.87076	1.67958e-10	8.72514e-09	up
ENSRNOG00000000137	Ly86	ENSRNOT00000000149	GO:0006955(immune response);GO:0031666(positive regulation of lipopolysaccharide-mediated signaling pathway)				lymphocyte antigen 86 [Source:RGD Symbol;Acc:1309936]	protein_coding	7.17421	5.22062	3.94707	0.48875	0.425623	1.01465	8.47159	3.08263	1.80076e-10	9.32248e-09	up
ENSRNOG00000051280	AABR07064502	ENSRNOT00000072892						processed_pseudogene	5.07064	2.5107	5.83414	0.427507	0.475648	0.472932	9.749	3.28525	1.83029e-10	9.44294e-09	up
ENSRNOG00000005809	Arhgdib	ENSRNOT00000007779	GO:0003924(GTPase activity);GO:0005094(Rho GDP-dissociation inhibitor activity);GO:0005096(GTPase activator activity);GO:0005737(cytoplasm);GO:0005829(cytosol);GO:0007266(Rho protein signal transduction);GO:0016020(membrane);GO:0035023(regulation of Rho protein signal transduction);GO:0043547(positive regulation of GTPase activity);GO:0048365(Rac GTPase binding);GO:0050790(regulation of catalytic…	04722(Neurotrophin signaling pathway);04962(Vasopressin-regulated water reabsorption)	K12462		Rho GDP dissociation inhibitor beta [Source:RGD Symbol;Acc:1305383]	protein_coding	20.8858	12.1644	8.594	3.32732	2.0984	2.7466	5.09576	2.3493	1.90081e-10	9.7733e-09	up
ENSRNOG00000011821	S100a4	ENSRNOT00000015958	GO:0003779(actin binding);GO:0005509(calcium ion binding);GO:0005515(protein binding);GO:0005634(nucleus);GO:0042802(identical protein binding);GO:0043005(neuron projection);GO:0043123(positive regulation of I-kappaB kinase/NF-kappaB signaling);GO:0044877(protein-containing complex binding);GO:0046872(metal ion binding);GO:0046914(transition metal ion binding);GO:0048306(calcium-dependent protein…				S100 calcium-binding protein A4 [Source:RGD Symbol;Acc:3245]	protein_coding	26.8203	130.897	122.544	12.2667	6.855	15.7201	8.04384	3.00789	1.94306e-10	9.95653e-09	up
ENSRNOG00000047800	C5ar1	ENSRNOT00000073034	GO:0001774(microglial cell activation);GO:0001856(complement component C5a binding);GO:0002430(complement receptor mediated signaling pathway);GO:0004875(complement receptor activity);GO:0004878(complement component C5a receptor activity);GO:0004930(G protein-coupled receptor activity);GO:0005886(plasma membrane);GO:0006915(apoptotic process);GO:0006935(chemotaxis);GO:0006954(inflammatory respons…	04080(Neuroactive ligand-receptor interaction);04610(Complement and coagulation cascades);05150(Staphylococcus aureus infection)	K04010		complement C5a receptor 1 [Source:RGD Symbol;Acc:70553]	protein_coding	2.77635	1.48282	1.24394	0.216	0.165631	0.163755	10.0903	3.3349	2.12444e-10	1.08124e-08	up
ENSRNOG00000012216	Tgfbi	ENSRNOT00000016390	GO:0001525(angiogenesis);GO:0002062(chondrocyte differentiation);GO:0003674(molecular_function);GO:0005178(integrin binding);GO:0005515(protein binding);GO:0005518(collagen binding);GO:0005604(basement membrane);GO:0005615(extracellular space);GO:0005802(trans-Golgi network);GO:0007155(cell adhesion);GO:0008283(cell population proliferation);GO:0030198(extracellular matrix organization);GO:003101…		K19519		transforming growth factor, beta induced [Source:RGD Symbol;Acc:620017]	protein_coding	3.53675	2.51703	3.58648	0.710075	0.682412	0.776749	4.44408	2.15189	2.50069e-10	1.26845e-08	up
ENSRNOG00000017693	Slc2a5	ENSRNOT00000024054;ENSRNOT00000089314	GO:0003044(regulation of systemic arterial blood pressure mediated by a chemical signal);GO:0005353(fructose transmembrane transporter activity);GO:0005355(glucose transmembrane transporter activity);GO:0005886(plasma membrane);GO:0005887(integral component of plasma membrane);GO:0008643(carbohydrate transport);GO:0009750(response to fructose);GO:0015755(fructose transmembrane transport);GO:00160…	04973(Carbohydrate digestion and absorption);04973(Carbohydrate digestion and absorption)	K08143		solute carrier family 2 member 5 [Source:RGD Symbol;Acc:68328]	protein_coding	1.49656	1.99981	1.43465	0.221423	0.269435	0.226118	6.87752	2.78189	2.52956e-10	1.27878e-08	up
ENSRNOG00000009822	Tlr2	ENSRNOT00000013025	GO:0001530(lipopolysaccharide binding);GO:0001540(amyloid-beta binding);GO:0001666(response to hypoxia);GO:0001774(microglial cell activation);GO:0001775(cell activation);GO:0002224(toll-like receptor signaling pathway);GO:0002237(response to molecule of bacterial origin);GO:0002238(response to molecule of fungal origin);GO:0002374(cytokine secretion involved in immune response);GO:0002376(immune…	04145(Phagosome);04151(PI3K-Akt signaling pathway);04620(Toll-like receptor signaling pathway);05134(Legionellosis);05140(Leishmaniasis);05142(Chagas disease (American trypanosomiasis));05144(Malaria);05145(Toxoplasmosis);05146(Amoebiasis);05152(Tuberculosis);05161(Hepatitis B);05162(Measles);05168(Herpes simplex virus 1 infection);05169(Epstein-Barr virus infection);05170(Human immunodeficiency …	K10159		toll-like receptor 2 [Source:RGD Symbol;Acc:735138]	protein_coding	1.89874	2.56563	2.58131	0.372878	0.436287	0.504382	5.36386	2.42327	2.79698e-10	1.40925e-08	up
ENSRNOG00000052407	Btk	ENSRNOT00000077547;ENSRNOT00000086863	GO:0000166(nucleotide binding);GO:0001805(positive regulation of type III hypersensitivity);GO:0001812(positive regulation of type I hypersensitivity);GO:0001818(negative regulation of cytokine production);GO:0002250(adaptive immune response);GO:0002344(B cell affinity maturation);GO:0002376(immune system process);GO:0002553(histamine secretion by mast cell);GO:0004672(protein kinase activity);GO…	04064(NF-kappa B signaling pathway);04380(Osteoclast differentiation);04611(Platelet activation);04662(B cell receptor signaling pathway);04664(Fc epsilon RI signaling pathway);05169(Epstein-Barr virus infection);05340(Primary immunodeficiency);05340(Primary immunodeficiency)	K07370	EC:2.7.10.2	Bruton tyrosine kinase [Source:RGD Symbol;Acc:1359683]	protein_coding	1.37273	0.96651	0.860721	0.0500068	0.108909	0.124508	11.2904	3.49702	3.15483e-10	1.58425e-08	up
ENSRNOG00000005883	Nek10	ENSRNOT00000030991;ENSRNOT00000007795	GO:0004672(protein kinase activity);GO:0004674(protein serine/threonine kinase activity);GO:0005524(ATP binding);GO:0006468(protein phosphorylation);GO:0031954(positive regulation of protein autophosphorylation);GO:0043406(positive regulation of MAP kinase activity);GO:0070372(regulation of ERK1 and ERK2 cascade);GO:1902749(regulation of cell cycle G2/M phase transition);GO:1902911(protein kinase…		K20879	EC:2.7.11.1	NIMA-related kinase 10 [Source:RGD Symbol;Acc:1564342]	protein_coding	0.572497	1.05825	0.575591	0.0956287	0.0321934	0.0456568	12.7182	3.66882	3.41497e-10	1.70919e-08	up
ENSRNOG00000051002	LOC108348139	ENSRNOT00000073474;ENSRNOT00000087782;ENSRNOT00000087520;ENSRNOT00000078309;ENSRNOT00000086240	GO:0002250(adaptive immune response);GO:0002399(MHC class II protein complex assembly);GO:0002503(peptide antigen assembly with MHC class II protein complex);GO:0002504(antigen processing and presentation of peptide or polysaccharide antigen via MHC class II);GO:0005764(lysosome);GO:0005765(lysosomal membrane);GO:0005770(late endosome);GO:0005771(multivesicular body);GO:0006955(immune response);G…	04145(Phagosome);04514(Cell adhesion molecules (CAMs));04612(Antigen processing and presentation);04640(Hematopoietic cell lineage);04658(Th1 and Th2 cell differentiation);04659(Th17 cell differentiation);04672(Intestinal immune network for IgA production);04940(Type I diabetes mellitus);05140(Leishmaniasis);05145(Toxoplasmosis);05150(Staphylococcus aureus infection);05152(Tuberculosis);05164(Inf…	K06752		class II histocompatibility antigen, M beta 1 chain [Source:RGD Symbol;Acc:11469141]	protein_coding;retained_intron	5.10546	3.39418	2.38306	0.250276	0.11815	0.619994	11.0102	3.46077	3.44902e-10	1.72051e-08	up
ENSRNOG00000008180	Lyn	ENSRNOT00000011130	GO:0000166(nucleotide binding);GO:0001782(B cell homeostasis);GO:0001817(regulation of cytokine production);GO:0001933(negative regulation of protein phosphorylation);GO:0001934(positive regulation of protein phosphorylation);GO:0002250(adaptive immune response);GO:0002376(immune system process);GO:0002431(Fc receptor mediated stimulatory signaling pathway);GO:0002513(tolerance induction to self …	04062(Chemokine signaling pathway);04064(NF-kappa B signaling pathway);04611(Platelet activation);04662(B cell receptor signaling pathway);04664(Fc epsilon RI signaling pathway);04666(Fc gamma R-mediated phagocytosis);04730(Long-term depression);05167(Kaposi sarcoma-associated herpesvirus infection);05169(Epstein-Barr virus infection);05203(Viral carcinogenesis)	K05854	EC:2.7.10.2	LYN proto-oncogene, Src family tyrosine kinase [Source:RGD Symbol;Acc:621017]	protein_coding	5.73826	5.29335	3.52797	0.705335	1.41002	1.21594	4.37055	2.12782	4.08795e-10	2.03251e-08	up
ENSRNOG00000007002	Lif	ENSRNOT00000009313	GO:0001974(blood vessel remodeling);GO:0005102(signaling receptor binding);GO:0005125(cytokine activity);GO:0005146(leukemia inhibitory factor receptor binding);GO:0005576(extracellular region);GO:0005829(cytosol);GO:0006955(immune response);GO:0007260(tyrosine phosphorylation of STAT protein);GO:0007566(embryo implantation);GO:0008083(growth factor activity);GO:0008284(positive regulation of cel…	04060(Cytokine-cytokine receptor interaction);04550(Signaling pathways regulating pluripotency of stem cells);04630(Jak-STAT signaling pathway);04668(TNF signaling pathway)	K05419		LIF, interleukin 6 family cytokine [Source:RGD Symbol;Acc:620865]	protein_coding	1.06797	0.917077	1.04648	0.091753	0.145611	0.086274	9.36703	3.22759	4.11399e-10	2.03873e-08	up
ENSRNOG00000036700	Fscn2	ENSRNOT00000054975	GO:0003779(actin binding);GO:0005515(protein binding);GO:0005575(cellular_component);GO:0005737(cytoplasm);GO:0005856(cytoskeleton);GO:0007015(actin filament organization);GO:0007163(establishment or maintenance of cell polarity);GO:0008150(biological_process);GO:0015629(actin cytoskeleton);GO:0016477(cell migration);GO:0030036(actin cytoskeleton organization);GO:0030674(protein-macromolecule ada…		K17455		fascin actin-bundling protein 2, retinal [Source:RGD Symbol;Acc:1308941]	protein_coding	98.8844	115.899	96.4741	64.4945	57.4374	57.7621	1.73216	0.792569	4.1527e-10	2.05116e-08	up
ENSRNOG00000023428	Pik3r5	ENSRNOT00000032785	GO:0005829(cytosol);GO:0005942(phosphatidylinositol 3-kinase complex);GO:0005944(phosphatidylinositol 3-kinase complex, class IB);GO:0007186(G protein-coupled receptor signaling pathway);GO:0034451(centriolar satellite);GO:0043406(positive regulation of MAP kinase activity);GO:0043551(regulation of phosphatidylinositol 3-kinase activity);GO:0046935(1-phosphatidylinositol-3-kinase regulator activi…	04022(cGMP-PKG signaling pathway);04062(Chemokine signaling pathway);04072(Phospholipase D signaling pathway);04151(PI3K-Akt signaling pathway);04261(Adrenergic signaling in cardiomyocytes);04371(Apelin signaling pathway);04611(Platelet activation);04725(Cholinergic synapse);04921(Oxytocin signaling pathway);05145(Toxoplasmosis);05167(Kaposi sarcoma-associated herpesvirus infection)	K21290		phosphoinositide-3-kinase, regulatory subunit 5 [Source:RGD Symbol;Acc:1563261]	protein_coding	0.731449	0.977074	0.985866	0.023028	0.099193	0.128472	10.7478	3.42596	4.17024e-10	2.05309e-08	up
ENSRNOG00000017063	Fcna	ENSRNOT00000023022	GO:0005581(collagen trimer)		K10104		ficolin A [Source:RGD Symbol;Acc:621221]	protein_coding	0.541044	0.912823	0.995304	0.0001	0.062215	0.047412	22.3206	4.4803	4.78626e-10	2.34107e-08	up
ENSRNOG00000028016	AABR07021402	ENSRNOT00000088724;ENSRNOT00000090174;ENSRNOT00000092355;ENSRNOT00000092557;ENSRNOT00000088649;ENSRNOT00000066331		04145(Phagosome);04380(Osteoclast differentiation);04670(Leukocyte transendothelial migration);05140(Leishmaniasis);05418(Fluid shear stress and atherosclerosis);05418(Fluid shear stress and atherosclerosis)	K08010		neutrophil cytosolic factor 2 [Source:NCBI gene;Acc:364018]	processed_transcript	0.890594	0.855455	0.843171	0.0001	0.0791841	0.0864053	15.6269	3.96596	4.84385e-10	2.36157e-08	up
ENSRNOG00000039744	RT1-CE4	ENSRNOT00000041151;ENSRNOT00000047779;ENSRNOT00000082497;ENSRNOT00000064734	GO:0002476(antigen processing and presentation of endogenous peptide antigen via MHC class Ib);GO:0005615(extracellular space);GO:0006955(immune response);GO:0009897(external side of plasma membrane);GO:0016020(membrane);GO:0016021(integral component of membrane);GO:0019882(antigen processing and presentation);GO:0019882(antigen processing and presentation)	04144(Endocytosis);04145(Phagosome);04218(Cellular senescence);04514(Cell adhesion molecules (CAMs));04612(Antigen processing and presentation);04650(Natural killer cell mediated cytotoxicity);04940(Type I diabetes mellitus);05163(Human cytomegalovirus infection);05165(Human papillomavirus infection);05166(Human T-cell leukemia virus 1 infection);05167(Kaposi sarcoma-associated herpesvirus infect…	K06751		RT1 class I, locus CE4 [Source:RGD Symbol;Acc:1598234]	protein_coding	3.39384	4.51052	3.51314	1.33127	1.10299	1.05784	3.26952	1.70908	4.9222e-10	2.39203e-08	up
ENSRNOG00000019689	Vwf	ENSRNOT00000026643	GO:0002020(protease binding);GO:0005178(integrin binding);GO:0005515(protein binding);GO:0005518(collagen binding);GO:0005576(extracellular region);GO:0005783(endoplasmic reticulum);GO:0007155(cell adhesion);GO:0007596(blood coagulation);GO:0007599(hemostasis);GO:0019865(immunoglobulin binding);GO:0030168(platelet activation);GO:0031589(cell-substrate adhesion);GO:0033093(Weibel-Palade body);GO:0…	04151(PI3K-Akt signaling pathway);04510(Focal adhesion);04512(ECM-receptor interaction);04610(Complement and coagulation cascades);04611(Platelet activation);05165(Human papillomavirus infection)	K03900		von Willebrand factor [Source:RGD Symbol;Acc:621759]	protein_coding	4.57192	5.94053	5.87773	2.34355	2.06686	2.75848	2.28629	1.19301	4.99016e-10	2.41726e-08	up
ENSRNOG00000010266	Cd180	ENSRNOT00000013768	GO:0002224(toll-like receptor signaling pathway);GO:0002322(B cell proliferation involved in immune response);GO:0004888(transmembrane signaling receptor activity);GO:0005515(protein binding);GO:0005615(extracellular space);GO:0006955(immune response);GO:0016020(membrane);GO:0016021(integral component of membrane);GO:0031012(extracellular matrix);GO:0031666(positive regulation of lipopolysacchari…		K06555		CD180 molecule [Source:RGD Symbol;Acc:1308170]	protein_coding	3.79574	1.96453	2.89551	0.415787	0.621099	0.519498	5.56147	2.47547	5.10238e-10	2.4637e-08	up
ENSRNOG00000050430	Vav1	ENSRNOT00000073294	GO:0001784(phosphotyrosine residue binding);GO:0005085(guanyl-nucleotide exchange factor activity);GO:0005089(Rho guanyl-nucleotide exchange factor activity);GO:0005515(protein binding);GO:0005911(cell-cell junction);GO:0006909(phagocytosis);GO:0006955(immune response);GO:0007186(G protein-coupled receptor signaling pathway);GO:0007229(integrin-mediated signaling pathway);GO:0007264(small GTPase …	04024(cAMP signaling pathway);04062(Chemokine signaling pathway);04510(Focal adhesion);04650(Natural killer cell mediated cytotoxicity);04660(T cell receptor signaling pathway);04662(B cell receptor signaling pathway);04664(Fc epsilon RI signaling pathway);04666(Fc gamma R-mediated phagocytosis);04670(Leukocyte transendothelial migration);04810(Regulation of actin cytoskeleton)	K05730		vav guanine nucleotide exchange factor 1 [Source:RGD Symbol;Acc:3951]	protein_coding	2.13395	2.01895	1.95007	0.186136	0.309144	0.419169	6.67393	2.73854	5.43296e-10	2.60661e-08	up
ENSRNOG00000006237	Gpr37l1	ENSRNOT00000008282	GO:0003085(negative regulation of systemic arterial blood pressure);GO:0004930(G protein-coupled receptor activity);GO:0005886(plasma membrane);GO:0007165(signal transduction);GO:0007186(G protein-coupled receptor signaling pathway);GO:0007193(adenylate cyclase-inhibiting G protein-coupled receptor signaling pathway);GO:0008528(G protein-coupled peptide receptor activity);GO:0016020(membrane);GO:…		K04244		G protein-coupled receptor 37-like 1 [Source:RGD Symbol;Acc:628835]	protein_coding	2.46521	2.63301	3.14098	0.481228	0.680333	0.478464	5.02383	2.32879	6.04057e-10	2.88893e-08	up
ENSRNOG00000004737	Cd48	ENSRNOT00000006306	GO:0002819(regulation of adaptive immune response);GO:0003823(antigen binding);GO:0005515(protein binding);GO:0005886(plasma membrane);GO:0007165(signal transduction);GO:0009897(external side of plasma membrane);GO:0016020(membrane);GO:0031225(anchored component of membrane);GO:0032991(protein-containing complex);GO:0038023(signaling receptor activity);GO:0042110(T cell activation);GO:0045121(mem…	04650(Natural killer cell mediated cytotoxicity)	K06479		Cd48 molecule [Source:RGD Symbol;Acc:620620]	protein_coding	18.6875	18.0699	18.7137	8.09232	6.49545	7.03569	2.56531	1.35914	6.14634e-10	2.93021e-08	up
ENSRNOG00000031058	Was	ENSRNOT00000073289;ENSRNOT00000051439	GO:0002625(regulation of T cell antigen processing and presentation);GO:0003674(molecular_function);GO:0003779(actin binding);GO:0005575(cellular_component);GO:0005634(nucleus);GO:0005829(cytosol);GO:0005856(cytoskeleton);GO:0005884(actin filament);GO:0005886(plasma membrane);GO:0005911(cell-cell junction);GO:0006955(immune response);GO:0007015(actin filament organization);GO:0008064(regulation o…	04062(Chemokine signaling pathway);04144(Endocytosis);04520(Adherens junction);04530(Tight junction);04666(Fc gamma R-mediated phagocytosis);04810(Regulation of actin cytoskeleton);05100(Bacterial invasion of epithelial cells);05132(Salmonella infection);05231(Choline metabolism in cancer);05231(Choline metabolism in cancer)	K05747		WASP actin nucleation promoting factor [Source:RGD Symbol;Acc:1563567]	protein_coding	2.59054	1.5421	1.0681	0.182787	0.174685	0.105812	11.2258	3.48875	6.21741e-10	2.95474e-08	up
ENSRNOG00000021062	Fxyd5	ENSRNOT00000089474;ENSRNOT00000028597	GO:0003779(actin binding);GO:0006811(ion transport);GO:0016020(membrane);GO:0016021(integral component of membrane);GO:0017080(sodium channel regulator activity);GO:0043269(regulation of ion transport);GO:0045296(cadherin binding);GO:0099106(ion channel regulator activity);GO:2000649(regulation of sodium ion transmembrane transporter activity);GO:2000649(regulation of sodium ion transmembrane tra…		K13362		FXYD domain-containing ion transport regulator 5 [Source:RGD Symbol;Acc:620827]	protein_coding	9.91067	8.70388	8.4641	1.95613	2.28814	2.56484	3.97683	1.99162	6.24639e-10	2.95918e-08	up
ENSRNOG00000009331	Hck	ENSRNOT00000012432	GO:0000166(nucleotide binding);GO:0001784(phosphotyrosine residue binding);GO:0002376(immune system process);GO:0004672(protein kinase activity);GO:0004713(protein tyrosine kinase activity);GO:0004715(non-membrane spanning protein tyrosine kinase activity);GO:0005102(signaling receptor binding);GO:0005515(protein binding);GO:0005524(ATP binding);GO:0005634(nucleus);GO:0005654(nucleoplasm);GO:0005…	04062(Chemokine signaling pathway);04666(Fc gamma R-mediated phagocytosis);05167(Kaposi sarcoma-associated herpesvirus infection)	K08893	EC:2.7.10.2	HCK proto-oncogene, Src family tyrosine kinase [Source:RGD Symbol;Acc:2785]	protein_coding	3.63304	2.2229	1.60777	0.283833	0.341903	0.357196	7.59331	2.92473	7.35711e-10	3.47445e-08	up
ENSRNOG00000010362	Anxa2	ENSRNOT00000038677	GO:0001525(angiogenesis);GO:0001726(ruffle);GO:0001765(membrane raft assembly);GO:0001786(phosphatidylserine binding);GO:0001921(positive regulation of receptor recycling);GO:0001934(positive regulation of protein phosphorylation);GO:0002020(protease binding);GO:0004859(phospholipase inhibitor activity);GO:0004867(serine-type endopeptidase inhibitor activity);GO:0005262(calcium channel activity);…		K17092		annexin A2 [Source:RGD Symbol;Acc:621170]	protein_coding	32.4313	92.4118	91.1725	20.5663	20.6306	22.4889	3.3919	1.76209	8.24327e-10	3.88078e-08	up
ENSRNOG00000018651	Agtpbp1	ENSRNOT00000025381;ENSRNOT00000091370	GO:0001754(eye photoreceptor cell differentiation);GO:0004181(metallocarboxypeptidase activity);GO:0005634(nucleus);GO:0005730(nucleolus);GO:0005737(cytoplasm);GO:0005739(mitochondrion);GO:0005829(cytosol);GO:0006508(proteolysis);GO:0007005(mitochondrion organization);GO:0007628(adult walking behavior);GO:0008270(zinc ion binding);GO:0008285(negative regulation of cell population proliferation);G…				ATP/GTP binding protein 1 [Source:RGD Symbol;Acc:1306307]	protein_coding	128.22	184.33	129.856	79.8283	77.0004	76.463	1.89636	0.923236	8.46982e-10	3.97501e-08	up
ENSRNOG00000005371	Klhl29	ENSRNOT00000007160;ENSRNOT00000084903	GO:0005515(protein binding);GO:0005515(protein binding)		K10465		kelch-like family member 29 [Source:RGD Symbol;Acc:1311076]	protein_coding	11.0261	14.7484	11.4524	6.74048	7.07794	6.7014	1.81419	0.859327	8.92719e-10	4.15087e-08	up
ENSRNOG00000003546	Tnfrsf12a	ENSRNOT00000004842	GO:0001726(ruffle);GO:0005515(protein binding);GO:0005886(plasma membrane);GO:0006931(substrate-dependent cell migration, cell attachment to substrate);GO:0007155(cell adhesion);GO:0009986(cell surface);GO:0016020(membrane);GO:0016021(integral component of membrane);GO:0043065(positive regulation of apoptotic process);GO:0045765(regulation of angiogenesis);GO:0045773(positive regulation of axon e…	04060(Cytokine-cytokine receptor interaction)	K05149		TNF receptor superfamily member 12A [Source:RGD Symbol;Acc:631329]	protein_coding	5.63373	9.19648	8.16264	1.41259	1.40869	1.85526	4.91663	2.29767	9.19139e-10	4.26056e-08	up
ENSRNOG00000019430	Coro1a	ENSRNOT00000026496	GO:0001772(immunological synapse);GO:0001845(phagolysosome assembly);GO:0001891(phagocytic cup);GO:0003674(molecular_function);GO:0003779(actin binding);GO:0003785(actin monomer binding);GO:0005515(protein binding);GO:0005575(cellular_component);GO:0005737(cytoplasm);GO:0005769(early endosome);GO:0005829(cytosol);GO:0005856(cytoskeleton);GO:0005884(actin filament);GO:0005886(plasma membrane);GO:0…	04145(Phagosome);05152(Tuberculosis)	K13882		coronin 1A [Source:RGD Symbol;Acc:620009]	protein_coding	19.7923	11.5558	11.1875	4.34176	4.15855	4.55503	3.2581	1.70403	1.07307e-09	4.95884e-08	up
ENSRNOG00000022839	Ifit3	ENSRNOT00000031025	GO:0003723(RNA binding);GO:0005515(protein binding);GO:0005737(cytoplasm);GO:0005739(mitochondrion);GO:0005829(cytosol);GO:0008285(negative regulation of cell population proliferation);GO:0009615(response to virus);GO:0009617(response to bacterium);GO:0035457(cellular response to interferon-alpha);GO:0035458(cellular response to interferon-beta);GO:0035634(response to stilbenoid);GO:0042802(ident…				interferon-induced protein with tetratricopeptide repeats 3 [Source:RGD Symbol;Acc:1359681]	protein_coding	3.92012	5.39316	3.55761	0.371605	0.570763	1.10511	6.28623	2.6522	1.08676e-09	5.00672e-08	up
ENSRNOG00000011559	Cnn3	ENSRNOT00000015579	GO:0003779(actin binding);GO:0005515(protein binding);GO:0005516(calmodulin binding);GO:0005829(cytosol);GO:0005874(microtubule);GO:0005884(actin filament);GO:0008017(microtubule binding);GO:0014069(postsynaptic density);GO:0015629(actin cytoskeleton);GO:0030425(dendrite);GO:0030674(protein-macromolecule adaptor activity);GO:0030855(epithelial cell differentiation);GO:0031032(actomyosin structure…				calponin 3 [Source:RGD Symbol;Acc:71044]	protein_coding	80.6969	105.252	104.106	50.7826	51.6653	59.0305	1.79624	0.844981	1.11441e-09	5.11845e-08	up
ENSRNOG00000009263	Ifi27	ENSRNOT00000012296;ENSRNOT00000063970	GO:0000122(negative regulation of transcription by RNA polymerase II);GO:0001102(RNA polymerase II activating transcription factor binding);GO:0003674(molecular_function);GO:0005521(lamin binding);GO:0005575(cellular_component);GO:0005635(nuclear envelope);GO:0005637(nuclear inner membrane);GO:0005739(mitochondrion);GO:0006915(apoptotic process);GO:0016020(membrane);GO:0016021(integral component …				interferon, alpha-inducible protein 27 [Source:RGD Symbol;Acc:69404]	protein_coding	27.2416	45.4288	25.2158	11.2412	7.21432	10.0816	3.43014	1.77827	1.19853e-09	5.48808e-08	up
ENSRNOG00000029195	Uba7	ENSRNOT00000084429;ENSRNOT00000068295	GO:0000166(nucleotide binding);GO:0004839(ubiquitin activating enzyme activity);GO:0004842(ubiquitin-protein transferase activity);GO:0005524(ATP binding);GO:0005634(nucleus);GO:0005737(cytoplasm);GO:0006464(cellular protein modification process);GO:0006974(cellular response to DNA damage stimulus);GO:0008641(ubiquitin-like modifier activating enzyme activity);GO:0016567(protein ubiquitination);G…	04120(Ubiquitin mediated proteolysis);05012(Parkinson disease);05012(Parkinson disease)	K10698	EC:6.2.1.45	ubiquitin-like modifier activating enzyme 7 [Source:RGD Symbol;Acc:1308323]	protein_coding	2.65424	5.79828	2.63302	0.603272	0.488517	0.995994	5.30972	2.40864	1.37503e-09	6.27722e-08	up
ENSRNOG00000013720	Aebp1	ENSRNOT00000018846	GO:0000122(negative regulation of transcription by RNA polymerase II);GO:0000977(RNA polymerase II regulatory region sequence-specific DNA binding);GO:0001227(DNA-binding transcription repressor activity, RNA polymerase II-specific);GO:0004180(carboxypeptidase activity);GO:0004181(metallocarboxypeptidase activity);GO:0005518(collagen binding);GO:0005576(extracellular region);GO:0006355(regulation…		K21392		AE binding protein 1 [Source:RGD Symbol;Acc:1306922]	protein_coding	3.09976	3.65431	3.72456	1.25444	0.849466	0.696885	3.74131	1.90355	1.50448e-09	6.82682e-08	up
ENSRNOG00000006060	Matn2	ENSRNOT00000008361	GO:0001764(neuron migration);GO:0005509(calcium ion binding);GO:0005604(basement membrane);GO:0007411(axon guidance);GO:0008347(glial cell migration);GO:0031012(extracellular matrix);GO:0031104(dendrite regeneration);GO:0031175(neuron projection development);GO:0048678(response to axon injury);GO:0062023(collagen-containing extracellular matrix)				matrilin 2 [Source:RGD Symbol;Acc:1305353]	protein_coding	1.32812	2.11534	2.21279	0.21131	0.345197	0.417803	5.80539	2.53739	1.52063e-09	6.87936e-08	up
ENSRNOG00000015346	Obsl1	ENSRNOT00000020673	GO:0000226(microtubule cytoskeleton organization);GO:0005515(protein binding);GO:0005737(cytoplasm);GO:0005794(Golgi apparatus);GO:0005813(centrosome);GO:0007030(Golgi organization);GO:0007088(regulation of mitotic nuclear division);GO:0007156(homophilic cell adhesion via plasma membrane adhesion molecules);GO:0007416(synapse assembly);GO:0010842(retina layer formation);GO:0034067(protein localiz…		K19574		obscurin like cytoskeletal adaptor 1 [Source:RGD Symbol;Acc:1306073]	protein_coding	6.1519	8.94398	6.07844	2.94074	2.21177	2.96549	2.60832	1.38312	1.5471e-09	6.9718e-08	up
ENSRNOG00000038835	Cd86	ENSRNOT00000078936;ENSRNOT00000003129	GO:0001878(response to yeast);GO:0002224(toll-like receptor signaling pathway);GO:0002309(T cell proliferation involved in immune response);GO:0002668(negative regulation of T cell anergy);GO:0005102(signaling receptor binding);GO:0006955(immune response);GO:0007165(signal transduction);GO:0007166(cell surface receptor signaling pathway);GO:0007568(aging);GO:0009897(external side of plasma membra…	04514(Cell adhesion molecules (CAMs));04620(Toll-like receptor signaling pathway);04672(Intestinal immune network for IgA production);04940(Type I diabetes mellitus);05167(Kaposi sarcoma-associated herpesvirus infection);05202(Transcriptional misregulation in cancer);05320(Autoimmune thyroid disease);05322(Systemic lupus erythematosus);05323(Rheumatoid arthritis);05330(Allograft rejection);05332(…	K05413		CD86 molecule [Source:RGD Symbol;Acc:628714]	protein_coding	1.46297	1.36437	1.09239	0.231093	0.0510645	0.0889819	10.5613	3.40072	1.55032e-09	6.9718e-08	up
ENSRNOG00000045992	Tlr8	ENSRNOT00000073535	GO:0001774(microglial cell activation);GO:0001932(regulation of protein phosphorylation);GO:0002224(toll-like receptor signaling pathway);GO:0002376(immune system process);GO:0002755(MyD88-dependent toll-like receptor signaling pathway);GO:0003677(DNA binding);GO:0003723(RNA binding);GO:0003725(double-stranded RNA binding);GO:0003727(single-stranded RNA binding);GO:0004888(transmembrane signaling…	04620(Toll-like receptor signaling pathway)	K10170		toll-like receptor 8 [Source:RGD Symbol;Acc:1590327]	protein_coding	0.72177	1.03046	0.613957	0.0001	0.023967	0.093651	20.1005	4.32916	1.57562e-09	7.06448e-08	up
ENSRNOG00000017976	Slco2b1	ENSRNOT00000091807;ENSRNOT00000024281	GO:0001889(liver development);GO:0005515(protein binding);GO:0005886(plasma membrane);GO:0005887(integral component of plasma membrane);GO:0006811(ion transport);GO:0008514(organic anion transmembrane transporter activity);GO:0015125(bile acid transmembrane transporter activity);GO:0015347(sodium-independent organic anion transmembrane transporter activity);GO:0015711(organic anion transport);GO:…		K14352		solute carrier organic anion transporter family, member 2b1 [Source:RGD Symbol;Acc:621391]	protein_coding	5.04587	5.71516	4.88174	2.10264	1.97768	2.11622	2.52444	1.33596	1.65003e-09	7.37619e-08	up
ENSRNOG00000061403	AABR07039446	ENSRNOT00000077639;ENSRNOT00000085879	GO:0002224(toll-like receptor signaling pathway);GO:0002376(immune system process);GO:0004888(transmembrane signaling receptor activity);GO:0005515(protein binding);GO:0006954(inflammatory response);GO:0006955(immune response);GO:0007165(signal transduction);GO:0016020(membrane);GO:0016021(integral component of membrane);GO:0045087(innate immune response);GO:0045087(innate immune response)					processed_transcript;protein_coding	1.15359	1.58625	1.15761	0.134202	0.239492	0.253503	6.21407	2.63554	1.66003e-09	7.39894e-08	up
ENSRNOG00000013907	Sall1	ENSRNOT00000018629	GO:0000122(negative regulation of transcription by RNA polymerase II);GO:0000792(heterochromatin);GO:0000978(RNA polymerase II cis-regulatory region sequence-specific DNA binding);GO:0000981(DNA-binding transcription factor activity, RNA polymerase II-specific);GO:0000987(cis-regulatory region sequence-specific DNA binding);GO:0001085(RNA polymerase II transcription factor binding);GO:0001227(DNA…		K19871		spalt-like transcription factor 1 [Source:RGD Symbol;Acc:1309916]	protein_coding	2.82048	3.82149	3.27355	1.23077	0.851272	1.00237	3.21472	1.68469	2.06893e-09	9.19422e-08	up
ENSRNOG00000015441	Il4r	ENSRNOT00000020994;ENSRNOT00000088073	GO:0002532(production of molecular mediator involved in inflammatory response);GO:0002639(positive regulation of immunoglobulin production);GO:0003674(molecular_function);GO:0004896(cytokine receptor activity);GO:0005515(protein binding);GO:0005576(extracellular region);GO:0005615(extracellular space);GO:0005654(nucleoplasm);GO:0005886(plasma membrane);GO:0006954(inflammatory response);GO:0006955…	04060(Cytokine-cytokine receptor interaction);04151(PI3K-Akt signaling pathway);04630(Jak-STAT signaling pathway);04640(Hematopoietic cell lineage);04658(Th1 and Th2 cell differentiation);04659(Th17 cell differentiation);05200(Pathways in cancer);05321(Inflammatory bowel disease (IBD));05321(Inflammatory bowel disease (IBD))	K05071		interleukin 4 receptor [Source:RGD Symbol;Acc:2899]	protein_coding	15.9636	47.3374	28.9339	9.08038	11.038	8.07497	3.27151	1.70996	2.1129e-09	9.36202e-08	up
ENSRNOG00000017307	Prss23	ENSRNOT00000023239;ENSRNOT00000080927	GO:0004252(serine-type endopeptidase activity);GO:0005576(extracellular region);GO:0005634(nucleus);GO:0006508(proteolysis);GO:0008233(peptidase activity);GO:0008236(serine-type peptidase activity);GO:0016787(hydrolase activity);GO:0016787(hydrolase activity)		K09627	EC:3.4.21.-	serine protease 23 [Source:RGD Symbol;Acc:1359545]	protein_coding	14.3927	21.7221	20.968	9.16505	8.97328	8.42394	2.14902	1.10368	2.20132e-09	9.72519e-08	up
ENSRNOG00000043451	Spp1	ENSRNOT00000067875;ENSRNOT00000075989	GO:0001503(ossification);GO:0001649(osteoblast differentiation);GO:0005125(cytokine activity);GO:0005178(integrin binding);GO:0005576(extracellular region);GO:0005615(extracellular space);GO:0005737(cytoplasm);GO:0005794(Golgi apparatus);GO:0006710(androgen catabolic process);GO:0006874(cellular calcium ion homeostasis);GO:0006883(cellular sodium ion homeostasis);GO:0006954(inflammatory response)…	04151(PI3K-Akt signaling pathway);04371(Apelin signaling pathway);04510(Focal adhesion);04512(ECM-receptor interaction);04620(Toll-like receptor signaling pathway);05165(Human papillomavirus infection);05165(Human papillomavirus infection)	K06250		secreted phosphoprotein 1 [Source:RGD Symbol;Acc:3752]	protein_coding	9.2981	45.9455	104.869	4.62256	5.07863	5.82746	10.3108	3.36609	2.3978e-09	1.05622e-07	up
ENSRNOG00000008602	Steap4	ENSRNOT00000011432;ENSRNOT00000048061;ENSRNOT00000089086	GO:0000139(Golgi membrane);GO:0005654(nucleoplasm);GO:0005768(endosome);GO:0005794(Golgi apparatus);GO:0005886(plasma membrane);GO:0006811(ion transport);GO:0008823(cupric reductase activity);GO:0009055(electron transfer activity);GO:0010008(endosome membrane);GO:0015677(copper ion import);GO:0016020(membrane);GO:0016021(integral component of membrane);GO:0016491(oxidoreductase activity);GO:00200…		K19876	EC:1.16.1.-	STEAP4 metalloreductase [Source:RGD Symbol;Acc:1560331]	protein_coding	1.63319	3.07656	1.74924	0.0001	0.209481	0.111667	20.1059	4.32955	2.49607e-09	1.08995e-07	up
ENSRNOG00000027432	R3hdml	ENSRNOT00000031868	GO:0005615(extracellular space)				R3H domain containing-like [Source:RGD Symbol;Acc:1305296]	protein_coding	5.01406	21.6688	9.15015	1.14943	1.23161	1.90968	8.35125	3.06199	2.5117e-09	1.09259e-07	up
ENSRNOG00000011599	Gldc	ENSRNOT00000089073;ENSRNOT00000067612	GO:0003824(catalytic activity);GO:0004375(glycine dehydrogenase (decarboxylating) activity);GO:0005654(nucleoplasm);GO:0005739(mitochondrion);GO:0005886(plasma membrane);GO:0005960(glycine cleavage complex);GO:0006520(cellular amino acid metabolic process);GO:0006544(glycine metabolic process);GO:0006546(glycine catabolic process);GO:0016491(oxidoreductase activity);GO:0016594(glycine binding);GO…	00260(Glycine, serine and threonine metabolism);00630(Glyoxylate and dicarboxylate metabolism);00630(Glyoxylate and dicarboxylate metabolism)	K00281	EC:1.4.4.2	glycine decarboxylase [Source:RGD Symbol;Acc:1308660]	protein_coding	11.6274	13.0799	14.3993	7.06671	6.67477	6.93252	1.89159	0.919597	2.51662e-09	1.09259e-07	up
ENSRNOG00000034190	Ighm	ENSRNOT00000048378;ENSRNOT00000084892;ENSRNOT00000006888;ENSRNOT00000085678;ENSRNOT00000056845;ENSRNOT00000082921;ENSRNOT00000040702;ENSRNOT00000066209;ENSRNOT00000081908;ENSRNOT00000006912	GO:0002250(adaptive immune response);GO:0003697(single-stranded DNA binding);GO:0003823(antigen binding);GO:0005615(extracellular space);GO:0006910(phagocytosis, recognition);GO:0006911(phagocytosis, engulfment);GO:0006958(complement activation, classical pathway);GO:0009897(external side of plasma membrane);GO:0009986(cell surface);GO:0016020(membrane);GO:0016021(integral component of membrane);…				immunoglobulin heavy constant mu [Source:MGI Symbol;Acc:MGI:96448]	protein_coding	1.13147	0.845593	0.594156	0.161445	0.175065	0.141446	5.37959	2.4275	2.53857e-09	1.09852e-07	up
ENSRNOG00000014653	Arl11	ENSRNOT00000019646	GO:0000166(nucleotide binding);GO:0002244(hematopoietic progenitor cell differentiation);GO:0005525(GTP binding);GO:0005737(cytoplasm);GO:0005886(plasma membrane);GO:0006886(intracellular protein transport);GO:0016192(vesicle-mediated transport)		K07959		ADP-ribosylation factor like GTPase 11 [Source:RGD Symbol;Acc:1308083]	protein_coding	1.43114	2.44957	1.91212	0.255054	0.250615	0.282659	7.34825	2.8774	2.54487e-09	1.09852e-07	up
ENSRNOG00000030127	Eml2	ENSRNOT00000041215;ENSRNOT00000078336	GO:0000226(microtubule cytoskeleton organization);GO:0003824(catalytic activity);GO:0005102(signaling receptor binding);GO:0005515(protein binding);GO:0005737(cytoplasm);GO:0005819(spindle);GO:0005856(cytoskeleton);GO:0005874(microtubule);GO:0008017(microtubule binding);GO:0008022(protein C-terminus binding);GO:0010968(regulation of microtubule nucleation);GO:0015631(tubulin binding);GO:0031115(n…		K18595		EMAP like 2 [Source:RGD Symbol;Acc:621066]	protein_coding	27.7752	41.5193	34.6754	20.3114	16.5008	17.3575	1.91934	0.94061	2.67578e-09	1.15173e-07	up
ENSRNOG00000003972	Tshr	ENSRNOT00000005671	GO:0004930(G protein-coupled receptor activity);GO:0004996(thyroid-stimulating hormone receptor activity);GO:0005886(plasma membrane);GO:0007165(signal transduction);GO:0007186(G protein-coupled receptor signaling pathway);GO:0007189(adenylate cyclase-activating G protein-coupled receptor signaling pathway);GO:0008344(adult locomotory behavior);GO:0016020(membrane);GO:0016021(integral component o…	04024(cAMP signaling pathway);04080(Neuroactive ligand-receptor interaction);04918(Thyroid hormone synthesis);04923(Regulation of lipolysis in adipocytes);05320(Autoimmune thyroid disease)	K04249		thyroid stimulating hormone receptor [Source:RGD Symbol;Acc:3911]	protein_coding	6.2228	6.00143	7.91764	3.09913	2.8144	2.62854	2.35796	1.23754	2.72695e-09	1.17041e-07	up
ENSRNOG00000054548	Srpk3	ENSRNOT00000082711	GO:0000165(MAPK cascade);GO:0000166(nucleotide binding);GO:0000245(spliceosomal complex assembly);GO:0004672(protein kinase activity);GO:0004674(protein serine/threonine kinase activity);GO:0004707(MAP kinase activity);GO:0005524(ATP binding);GO:0005634(nucleus);GO:0005737(cytoplasm);GO:0006468(protein phosphorylation);GO:0007519(skeletal muscle tissue development);GO:0010468(regulation of gene e…		K08832	EC:2.7.11.1	SRSF protein kinase 3 [Source:RGD Symbol;Acc:727856]	protein_coding	10.8458	16.9604	16.0517	5.69144	5.72754	4.93412	2.68193	1.42327	2.80552e-09	1.20071e-07	up
ENSRNOG00000006052	Sulf2	ENSRNOT00000008478	GO:0001822(kidney development);GO:0002063(chondrocyte development);GO:0003094(glomerular filtration);GO:0003824(catalytic activity);GO:0004065(arylsulfatase activity);GO:0005509(calcium ion binding);GO:0005539(glycosaminoglycan binding);GO:0005615(extracellular space);GO:0005783(endoplasmic reticulum);GO:0005794(Golgi apparatus);GO:0005795(Golgi stack);GO:0005886(plasma membrane);GO:0008449(N-ace…		K14607	EC:3.1.6.-	sulfatase 2 [Source:RGD Symbol;Acc:1305078]	protein_coding	24.3642	25.6379	26.1648	16.2567	14.7753	14.9008	1.65822	0.729639	2.81494e-09	1.20133e-07	up
ENSRNOG00000004342	Ahr	ENSRNOT00000006618	GO:0003677(DNA binding);GO:0003700(DNA-binding transcription factor activity);GO:0005515(protein binding);GO:0005634(nucleus);GO:0005737(cytoplasm);GO:0006355(regulation of transcription, DNA-templated);GO:0006805(xenobiotic metabolic process);GO:0007049(cell cycle);GO:0009410(response to xenobiotic stimulus);GO:0034751(aryl hydrocarbon receptor complex);GO:0046983(protein dimerization activity);…	04659(Th17 cell differentiation);04934(Cushing syndrome)	K09093		aryl hydrocarbon receptor [Source:RGD Symbol;Acc:2074]	protein_coding	29.6037	53.7031	32.7883	17.3839	18.2962	17.7604	2.17241	1.1193	3.0017e-09	1.27742e-07	up
ENSRNOG00000008045	Slamf9	ENSRNOT00000010594	GO:0016020(membrane);GO:0016021(integral component of membrane)				SLAM family member 9 [Source:RGD Symbol;Acc:1305945]	protein_coding	1.31299	2.11524	1.6299	0.170326	0.175293	0.272413	8.18426	3.03285	3.1292e-09	1.31862e-07	up
ENSRNOG00000023400	Dtx3l	ENSRNOT00000039215	GO:0002230(positive regulation of defense response to virus by host);GO:0004842(ubiquitin-protein transferase activity);GO:0004857(enzyme inhibitor activity);GO:0005634(nucleus);GO:0005654(nucleoplasm);GO:0005737(cytoplasm);GO:0005764(lysosome);GO:0005769(early endosome);GO:0005829(cytosol);GO:0006302(double-strand break repair);GO:0006511(ubiquitin-dependent protein catabolic process);GO:0006974…	04330(Notch signaling pathway)	K06058	EC:2.3.2.27	deltex E3 ubiquitin ligase 3L [Source:RGD Symbol;Acc:1565144]	protein_coding	2.98266	4.78055	2.46907	0.816133	0.993463	0.954009	3.70251	1.8885	3.13353e-09	1.31862e-07	up
ENSRNOG00000016164	Fcrl2	ENSRNOT00000021938	GO:0003674(molecular_function);GO:0004888(transmembrane signaling receptor activity);GO:0005044(scavenger receptor activity);GO:0005575(cellular_component);GO:0005887(integral component of plasma membrane);GO:0006897(endocytosis);GO:0007166(cell surface receptor signaling pathway);GO:0008150(biological_process);GO:0009986(cell surface);GO:0016020(membrane);GO:0019903(protein phosphatase binding);…		K06727		Fc receptor-like 2 [Source:RGD Symbol;Acc:1306885]	protein_coding	2.57951	4.73277	5.93634	0.142055	0.0001	0.385739	25.0971	4.64945	3.20927e-09	1.34673e-07	up
ENSRNOG00000018659	Csf1	ENSRNOT00000081835;ENSRNOT00000025222;ENSRNOT00000086403	GO:0001503(ossification);GO:0001954(positive regulation of cell-matrix adhesion);GO:0002158(osteoclast proliferation);GO:0002376(immune system process);GO:0002931(response to ischemia);GO:0003006(developmental process involved in reproduction);GO:0005125(cytokine activity);GO:0005157(macrophage colony-stimulating factor receptor binding);GO:0005576(extracellular region);GO:0005615(extracellular s…	04010(MAPK signaling pathway);04014(Ras signaling pathway);04015(Rap1 signaling pathway);04060(Cytokine-cytokine receptor interaction);04151(PI3K-Akt signaling pathway);04380(Osteoclast differentiation);04640(Hematopoietic cell lineage);04668(TNF signaling pathway);05323(Rheumatoid arthritis);05323(Rheumatoid arthritis)	K05453		colony stimulating factor 1 [Source:RGD Symbol;Acc:621063]	protein_coding	4.54249	6.1494	5.33387	2.14101	2.09538	1.74412	2.67966	1.42205	3.29673e-09	1.37959e-07	up
ENSRNOG00000017819	Cd14	ENSRNOT00000023977	GO:0001530(lipopolysaccharide binding);GO:0002237(response to molecule of bacterial origin);GO:0002376(immune system process);GO:0005515(protein binding);GO:0005576(extracellular region);GO:0005615(extracellular space);GO:0005794(Golgi apparatus);GO:0005886(plasma membrane);GO:0006898(receptor-mediated endocytosis);GO:0006954(inflammatory response);GO:0009408(response to heat);GO:0009617(response…	04010(MAPK signaling pathway);04064(NF-kappa B signaling pathway);04145(Phagosome);04620(Toll-like receptor signaling pathway);04640(Hematopoietic cell lineage);05132(Salmonella infection);05133(Pertussis);05134(Legionellosis);05146(Amoebiasis);05152(Tuberculosis);05202(Transcriptional misregulation in cancer);05221(Acute myeloid leukemia)	K04391		CD14 molecule [Source:RGD Symbol;Acc:620588]	protein_coding	1.96095	1.63413	1.11895	0.0001	0.129628	0.179789	15.2303	3.92887	3.36678e-09	1.405e-07	up
ENSRNOG00000039754	Rab7b	ENSRNOT00000009280	GO:0003924(GTPase activity);GO:0005525(GTP binding);GO:0005764(lysosome);GO:0005770(late endosome);GO:0005794(Golgi apparatus);GO:0005802(trans-Golgi network);GO:0008333(endosome to lysosome transport);GO:0032755(positive regulation of interleukin-6 production);GO:0034144(negative regulation of toll-like receptor 4 signaling pathway);GO:0034164(negative regulation of toll-like receptor 9 signalin…	04137(Mitophagy - animal);04140(Autophagy - animal);04145(Phagosome);05132(Salmonella infection);05146(Amoebiasis)	K07898		Rab7b, member RAS oncogene family [Source:RGD Symbol;Acc:1562617]	protein_coding	3.59853	4.2429	4.41938	1.35018	1.09377	1.17829	3.38486	1.7591	3.39438e-09	1.4126e-07	up
ENSRNOG00000033697	Casp4	ENSRNOT00000061973	GO:0004197(cysteine-type endopeptidase activity);GO:0005515(protein binding);GO:0005737(cytoplasm);GO:0005739(mitochondrion);GO:0005783(endoplasmic reticulum);GO:0006508(proteolysis);GO:0006915(apoptotic process);GO:0006919(activation of cysteine-type endopeptidase activity involved in apoptotic process);GO:0006954(inflammatory response);GO:0008233(peptidase activity);GO:0008234(cysteine-type pep…	04621(NOD-like receptor signaling pathway)	K04394	3.4.22.64;EC:3.4.22.57	caspase 4 [Source:RGD Symbol;Acc:621757]	protein_coding	4.88104	3.57688	3.4376	0.734514	0.312407	0.6655	6.94661	2.79631	3.50583e-09	1.45497e-07	up
ENSRNOG00000020533	Htra1	ENSRNOT00000027860	GO:0001890(placenta development);GO:0004252(serine-type endopeptidase activity);GO:0005515(protein binding);GO:0005520(insulin-like growth factor binding);GO:0005576(extracellular region);GO:0005737(cytoplasm);GO:0005829(cytosol);GO:0005886(plasma membrane);GO:0006508(proteolysis);GO:0008233(peptidase activity);GO:0008236(serine-type peptidase activity);GO:0016020(membrane);GO:0016787(hydrolase a…		K08784	EC:3.4.21.-	HtrA serine peptidase 1 [Source:RGD Symbol;Acc:69235]	protein_coding	79.1396	135.687	119.588	57.461	38.4462	54.3084	2.22623	1.1546	3.55791e-09	1.47253e-07	up
ENSRNOG00000048951	LOC100364500	ENSRNOT00000048535;ENSRNOT00000082052	GO:0001913(T cell mediated cytotoxicity);GO:0001916(positive regulation of T cell mediated cytotoxicity);GO:0002419(T cell mediated cytotoxicity directed against tumor cell target);GO:0002476(antigen processing and presentation of endogenous peptide antigen via MHC class Ib);GO:0002485(antigen processing and presentation of endogenous peptide antigen via MHC class I via ER pathway, TAP-dependent)…	04144(Endocytosis);04145(Phagosome);04218(Cellular senescence);04514(Cell adhesion molecules (CAMs));04612(Antigen processing and presentation);04650(Natural killer cell mediated cytotoxicity);04940(Type I diabetes mellitus);05163(Human cytomegalovirus infection);05165(Human papillomavirus infection);05166(Human T-cell leukemia virus 1 infection);05167(Kaposi sarcoma-associated herpesvirus infect…	K06751		RT1 class I, locus CE11-like [Source:RGD Symbol;Acc:2320860]	protein_coding	16.202	17.7709	14.0636	5.99278	4.12439	5.56658	3.06282	1.61486	3.74423e-09	1.54539e-07	up
ENSRNOG00000008785	Klf5	ENSRNOT00000057843;ENSRNOT00000090637	GO:0000122(negative regulation of transcription by RNA polymerase II);GO:0000976(transcription regulatory region sequence-specific DNA binding);GO:0000978(RNA polymerase II cis-regulatory region sequence-specific DNA binding);GO:0000981(DNA-binding transcription factor activity, RNA polymerase II-specific);GO:0001228(DNA-binding transcription activator activity, RNA polymerase II-specific);GO:000…		K09206		Kruppel-like factor 5 [Source:RGD Symbol;Acc:621446]	protein_coding	0.485336	0.51169	0.508994	0.0636613	0.0001	0.0372135	14.9148	3.89867	3.91429e-09	1.60944e-07	up
ENSRNOG00000026647	Cxcl16	ENSRNOT00000032926	GO:0005041(low-density lipoprotein particle receptor activity);GO:0005044(scavenger receptor activity);GO:0005125(cytokine activity);GO:0005615(extracellular space);GO:0006898(receptor-mediated endocytosis);GO:0006935(chemotaxis);GO:0007165(signal transduction);GO:0008009(chemokine activity);GO:0010818(T cell chemotaxis);GO:0016020(membrane);GO:0016021(integral component of membrane);GO:0030307(p…	04060(Cytokine-cytokine receptor interaction);04062(Chemokine signaling pathway)	K10035		C-X-C motif chemokine ligand 16 [Source:RGD Symbol;Acc:1562928]	protein_coding	11.5182	11.1811	7.4424	2.82478	3.06865	3.39864	3.24381	1.69769	3.92078e-09	1.60944e-07	up
ENSRNOG00000018517	Trim21	ENSRNOT00000024992;ENSRNOT00000092857;ENSRNOT00000092890;ENSRNOT00000092837;ENSRNOT00000093046	GO:0000209(protein polyubiquitination);GO:0004842(ubiquitin-protein transferase activity);GO:0005515(protein binding);GO:0005634(nucleus);GO:0005654(nucleoplasm);GO:0005737(cytoplasm);GO:0005829(cytosol);GO:0006513(protein monoubiquitination);GO:0008270(zinc ion binding);GO:0010468(regulation of gene expression);GO:0010508(positive regulation of autophagy);GO:0016567(protein ubiquitination);GO:00…	05322(Systemic lupus erythematosus);05322(Systemic lupus erythematosus)	K10651	EC:2.3.2.27	tripartite motif-containing 21 [Source:RGD Symbol;Acc:1305795]	protein_coding;retained_intron	3.78427	7.5972	3.59349	1.3965	1.56074	1.31216	3.50751	1.81045	4.00909e-09	1.64122e-07	up
ENSRNOG00000011153	Il17ra	ENSRNOT00000014885	GO:0003674(molecular_function);GO:0005102(signaling receptor binding);GO:0005575(cellular_component);GO:0005886(plasma membrane);GO:0016020(membrane);GO:0016021(integral component of membrane);GO:0019221(cytokine-mediated signaling pathway);GO:0030368(interleukin-17 receptor activity);GO:0032736(positive regulation of interleukin-13 production);GO:0032747(positive regulation of interleukin-23 pro…	04060(Cytokine-cytokine receptor interaction);04657(IL-17 signaling pathway)	K05164		interleukin 17 receptor A [Source:RGD Symbol;Acc:1306559]	protein_coding	3.94431	4.99653	3.79715	1.65184	1.05253	1.0945	3.3531	1.7455	4.59841e-09	1.87737e-07	up
ENSRNOG00000030021	Ccl6	ENSRNOT00000045867	GO:0002548(monocyte chemotaxis);GO:0005125(cytokine activity);GO:0005576(extracellular region);GO:0005615(extracellular space);GO:0006915(apoptotic process);GO:0006935(chemotaxis);GO:0006954(inflammatory response);GO:0006955(immune response);GO:0007186(G protein-coupled receptor signaling pathway);GO:0008009(chemokine activity);GO:0030593(neutrophil chemotaxis);GO:0031726(CCR1 chemokine receptor …	04060(Cytokine-cytokine receptor interaction);04062(Chemokine signaling pathway)	K05510		chemokine (C-C motif) ligand 6 [Source:RGD Symbol;Acc:1303200]	protein_coding	1.79842	3.1612	1.77315	0.218759	0.353853	0.319761	7.5448	2.91548	4.85466e-09	1.97131e-07	up
ENSRNOG00000014214	Rpl27a	ENSRNOT00000019247	GO:0003674(molecular_function);GO:0003735(structural constituent of ribosome);GO:0005840(ribosome);GO:0006412(translation);GO:0008150(biological_process);GO:0015934(large ribosomal subunit);GO:0022625(cytosolic large ribosomal subunit);GO:0022626(cytosolic ribosome)	03010(Ribosome)	K02900		ribosomal protein L27a [Source:RGD Symbol;Acc:1309771]	protein_coding	127.081	157.457	161.674	83.8376	86.6792	92.5178	1.6964	0.762477	5.09431e-09	2.06306e-07	up
ENSRNOG00000012730	Lrrk1	ENSRNOT00000016959	GO:0000166(nucleotide binding);GO:0004672(protein kinase activity);GO:0004674(protein serine/threonine kinase activity);GO:0005515(protein binding);GO:0005524(ATP binding);GO:0005525(GTP binding);GO:0005737(cytoplasm);GO:0005739(mitochondrion);GO:0005768(endosome);GO:0005829(cytosol);GO:0006468(protein phosphorylation);GO:0007165(signal transduction);GO:0016301(kinase activity);GO:0016310(phospho…		K08843	EC:2.7.11.1	leucine-rich repeat kinase 1 [Source:RGD Symbol;Acc:1308000]	protein_coding	0.947988	0.95441	0.95906	0.090647	0.165094	0.265603	5.48862	2.45644	5.30013e-09	2.14066e-07	up
ENSRNOG00000004409	Sash3	ENSRNOT00000006035	GO:0002639(positive regulation of immunoglobulin production);GO:0002726(positive regulation of T cell cytokine production);GO:0002821(positive regulation of adaptive immune response);GO:0005515(protein binding);GO:0005634(nucleus);GO:0005737(cytoplasm);GO:0030890(positive regulation of B cell proliferation);GO:0032729(positive regulation of interferon-gamma production);GO:0032733(positive regulat…				SAM and SH3 domain containing 3 [Source:RGD Symbol;Acc:1560293]	protein_coding	1.47984	1.42465	1.54592	0.080388	0.046696	0.272146	11.1475	3.47865	5.91898e-09	2.37153e-07	up
ENSRNOG00000006952	Prex1	ENSRNOT00000009517	GO:0003674(molecular_function);GO:0005085(guanyl-nucleotide exchange factor activity);GO:0005515(protein binding);GO:0005543(phospholipid binding);GO:0005829(cytosol);GO:0005886(plasma membrane);GO:0007186(G protein-coupled receptor signaling pathway);GO:0030217(T cell differentiation);GO:0030335(positive regulation of cell migration);GO:0030426(growth cone);GO:0030593(neutrophil chemotaxis);GO:0…	04062(Chemokine signaling pathway);05167(Kaposi sarcoma-associated herpesvirus infection)	K12365		phosphatidylinositol-3,4,5-trisphosphate-dependent Rac exchange factor 1 [Source:RGD Symbol;Acc:1306534]	protein_coding	7.85313	8.06707	6.98296	3.86676	3.42377	3.15568	2.19248	1.13257	6.13179e-09	2.45028e-07	up
ENSRNOG00000043059	Aplf	ENSRNOT00000041234	GO:0000012(single strand break repair);GO:0000166(nucleotide binding);GO:0003674(molecular_function);GO:0003906(DNA-(apurinic or apyrimidinic site) endonuclease activity);GO:0004520(endodeoxyribonuclease activity);GO:0005515(protein binding);GO:0005575(cellular_component);GO:0005634(nucleus);GO:0005654(nucleoplasm);GO:0006302(double-strand break repair);GO:0006974(cellular response to DNA damage …		K13295	EC:4.2.99.18	aprataxin and PNKP like factor [Source:RGD Symbol;Acc:1565557]	protein_coding	41.972	44.7029	37.5508	25.4711	24.2337	24.955	1.66389	0.734562	6.69549e-09	2.66845e-07	up
ENSRNOG00000013090	Gadd45g	ENSRNOT00000018252	GO:0000185(activation of MAPKKK activity);GO:0000186(activation of MAPKK activity);GO:0005634(nucleus);GO:0005737(cytoplasm);GO:0006469(negative regulation of protein kinase activity);GO:0006915(apoptotic process);GO:0007275(multicellular organism development);GO:0030154(cell differentiation);GO:0042802(identical protein binding);GO:0043065(positive regulation of apoptotic process);GO:0046330(pos…	04010(MAPK signaling pathway);04068(FoxO signaling pathway);04110(Cell cycle);04115(p53 signaling pathway);04210(Apoptosis);04218(Cellular senescence);05169(Epstein-Barr virus infection);05200(Pathways in cancer);05202(Transcriptional misregulation in cancer);05210(Colorectal cancer);05212(Pancreatic cancer);05213(Endometrial cancer);05214(Glioma);05216(Thyroid cancer);05217(Basal cell carcinoma)…	K04402		growth arrest and DNA-damage-inducible, gamma [Source:RGD Symbol;Acc:1311796]	protein_coding	23.2239	43.5314	28.2447	12.4804	7.74479	10.9635	3.04597	1.6069	7.49598e-09	2.9796e-07	up
ENSRNOG00000025209	Plxnd1	ENSRNOT00000032158	GO:0001525(angiogenesis);GO:0001569(branching involved in blood vessel morphogenesis);GO:0001822(kidney development);GO:0002116(semaphorin receptor complex);GO:0003151(outflow tract morphogenesis);GO:0003279(cardiac septum development);GO:0005515(protein binding);GO:0005886(plasma membrane);GO:0005887(integral component of plasma membrane);GO:0007162(negative regulation of cell adhesion);GO:00071…		K06822		plexin D1 [Source:RGD Symbol;Acc:1310796]	protein_coding	4.01505	4.97173	5.16238	1.97149	1.82193	2.12118	2.39224	1.25836	7.80821e-09	3.09555e-07	up
ENSRNOG00000004192	Arhgap30	ENSRNOT00000005619	GO:0005096(GTPase activator activity);GO:0007165(signal transduction);GO:0007264(small GTPase mediated signal transduction);GO:0043231(intracellular membrane-bounded organelle);GO:0043547(positive regulation of GTPase activity)		K20645		Rho GTPase activating protein 30 [Source:RGD Symbol;Acc:1561419]	protein_coding	2.70259	1.59164	1.41585	0.029595	0.306286	0.168411	11.323	3.50118	8.32576e-09	3.29206e-07	up
ENSRNOG00000020465	Ripk3	ENSRNOT00000027759	GO:0000166(nucleotide binding);GO:0001914(regulation of T cell mediated cytotoxicity);GO:0002819(regulation of adaptive immune response);GO:0004672(protein kinase activity);GO:0004674(protein serine/threonine kinase activity);GO:0004704(NF-kappaB-inducing kinase activity);GO:0005524(ATP binding);GO:0005634(nucleus);GO:0005737(cytoplasm);GO:0005829(cytosol);GO:0006468(protein phosphorylation);GO:0…	04217(Necroptosis);04621(NOD-like receptor signaling pathway);04623(Cytosolic DNA-sensing pathway);04668(TNF signaling pathway)	K08847	EC:2.7.11.1	receptor-interacting serine-threonine kinase 3 [Source:RGD Symbol;Acc:628899]	protein_coding	1.47062	1.15665	0.851658	0.162653	0.156741	0.065045	9.04938	3.17782	8.56573e-09	3.37808e-07	up
ENSRNOG00000026605	Ifi27l2b	ENSRNOT00000032015	GO:0005739(mitochondrion);GO:0006915(apoptotic process);GO:0007568(aging);GO:0009615(response to virus);GO:0016020(membrane);GO:0016021(integral component of membrane);GO:0031966(mitochondrial membrane);GO:0097190(apoptotic signaling pathway)				interferon, alpha-inducible protein 27 like 2B [Source:RGD Symbol;Acc:1559721]	protein_coding	6.43587	16.5935	9.33076	1.73379	1.06083	1.49289	7.54751	2.916	8.76221e-09	3.44654e-07	up
ENSRNOG00000018251	Mrc1	ENSRNOT00000024736	GO:0004888(transmembrane signaling receptor activity);GO:0005537(mannose binding);GO:0005886(plasma membrane);GO:0006897(endocytosis);GO:0006898(receptor-mediated endocytosis);GO:0009986(cell surface);GO:0010008(endosome membrane);GO:0016020(membrane);GO:0016021(integral component of membrane);GO:0030246(carbohydrate binding);GO:0038023(signaling receptor activity);GO:0038024(cargo receptor activ…	04145(Phagosome);05152(Tuberculosis)	K06560		mannose receptor, C type 1 [Source:RGD Symbol;Acc:1309353]	protein_coding	0.596062	1.09107	1.1982	0.190855	0.116136	0.146304	6.36523	2.67021	9.50018e-09	3.71741e-07	up
ENSRNOG00000001192	Gltp	ENSRNOT00000001581	GO:0005737(cytoplasm);GO:0005829(cytosol);GO:0006869(lipid transport);GO:0008289(lipid binding);GO:0016020(membrane);GO:0035627(ceramide transport);GO:0042802(identical protein binding);GO:0051861(glycolipid binding);GO:0120009(intermembrane lipid transfer);GO:0120013(lipid transfer activity);GO:1902387(ceramide 1-phosphate binding);GO:1902388(ceramide 1-phosphate transfer activity);GO:1902389(ce…				glycolipid transfer protein [Source:RGD Symbol;Acc:1564442]	protein_coding	14.9994	16.9572	16.6843	5.04148	7.3733	6.69068	2.54592	1.34819	9.80254e-09	3.82578e-07	up
ENSRNOG00000005871	Il1rn	ENSRNOT00000007949	GO:0005125(cytokine activity);GO:0005149(interleukin-1 receptor binding);GO:0005150(interleukin-1, type I receptor binding);GO:0005151(interleukin-1, type II receptor binding);GO:0005152(interleukin-1 receptor antagonist activity);GO:0005576(extracellular region);GO:0005615(extracellular space);GO:0006954(inflammatory response);GO:0006955(immune response);GO:0007165(signal transduction);GO:003411…	04060(Cytokine-cytokine receptor interaction)	K05481		interleukin 1 receptor antagonist [Source:RGD Symbol;Acc:621159]	protein_coding	0.450468	0.813618	0.69803	0.05327	0.069302	0.056173	10.9772	3.45644	1.02269e-08	3.97734e-07	up
ENSRNOG00000048812	Gpx1	ENSRNOT00000073247	GO:0000302(response to reactive oxygen species);GO:0001659(temperature homeostasis);GO:0001885(endothelial cell development);GO:0002862(negative regulation of inflammatory response to antigenic stimulus);GO:0004601(peroxidase activity);GO:0004602(glutathione peroxidase activity);GO:0005737(cytoplasm);GO:0005739(mitochondrion);GO:0006629(lipid metabolic process);GO:0006641(triglyceride metabolic p…	00480(Glutathione metabolism);00590(Arachidonic acid metabolism);04918(Thyroid hormone synthesis);05014(Amyotrophic lateral sclerosis (ALS));05016(Huntington disease)	K00432	EC:1.11.1.9	glutathione peroxidase 1 [Source:RGD Symbol;Acc:2729]	protein_coding	35.165	42.4612	44.7372	18.7683	19.1572	17.8572	2.19357	1.13328	1.02701e-08	3.97734e-07	up
ENSRNOG00000048723	Pros1	ENSRNOT00000073689	GO:0005509(calcium ion binding);GO:0005576(extracellular region);GO:0005615(extracellular space);GO:0030195(negative regulation of blood coagulation);GO:0042730(fibrinolysis)	04610(Complement and coagulation cascades)	K03908		protein S [Source:RGD Symbol;Acc:620971]	protein_coding	11.6628	18.3169	12.9733	6.48755	6.73106	5.74145	2.26544	1.17979	1.06432e-08	4.11129e-07	up
ENSRNOG00000049236	Myh9l1	ENSRNOT00000037611	GO:0000166(nucleotide binding);GO:0003774(motor activity);GO:0003779(actin binding);GO:0005515(protein binding);GO:0005524(ATP binding);GO:0016459(myosin complex);GO:0051015(actin filament binding)	04530(Tight junction)	K10352		myosin heavy chain 9-like 1 [Source:RGD Symbol;Acc:6492022]	protein_coding	13.8	20.9964	18.3983	8.31637	8.48106	10.6745	1.93633	0.953323	1.07257e-08	4.13255e-07	up
ENSRNOG00000020667	Shisa5	ENSRNOT00000077236;ENSRNOT00000056199	GO:0005634(nucleus);GO:0005635(nuclear envelope);GO:0005783(endoplasmic reticulum);GO:0005789(endoplasmic reticulum membrane);GO:0006915(apoptotic process);GO:0016020(membrane);GO:0016021(integral component of membrane);GO:0031965(nuclear membrane);GO:0042771(intrinsic apoptotic signaling pathway in response to DNA damage by p53 class mediator);GO:0050699(WW domain binding);GO:0072332(intrinsic a…	04115(p53 signaling pathway);04115(p53 signaling pathway)	K10135		shisa family member 5 [Source:RGD Symbol;Acc:1359661]	protein_coding	15.2216	20.5943	15.4209	7.3879	7.57247	7.56045	2.27509	1.18592	1.10015e-08	4.22801e-07	up
ENSRNOG00000022764	Evi2a	ENSRNOT00000039261	GO:0016020(membrane);GO:0016021(integral component of membrane)				ecotropic viral integration site 2A [Source:RGD Symbol;Acc:1593824]	protein_coding	4.30649	4.15325	4.06614	0.673813	0.93537	1.11241	4.6024	2.20239	1.14544e-08	4.39084e-07	up
ENSRNOG00000039971	Ctla2a	ENSRNOT00000061422	GO:0004197(cysteine-type endopeptidase activity);GO:0005615(extracellular space);GO:0005764(lysosome);GO:0051603(proteolysis involved in cellular protein catabolic process)				cytotoxic T lymphocyte-associated protein 2 alpha [Source:RGD Symbol;Acc:1565540]	protein_coding	1.67413	3.429	1.53312	0.0001	0.0001	0.231892	28.5932	4.8376	1.19627e-08	4.57406e-07	up
ENSRNOG00000016308	Il10ra	ENSRNOT00000021926	GO:0004896(cytokine receptor activity);GO:0004920(interleukin-10 receptor activity);GO:0005515(protein binding);GO:0005886(plasma membrane);GO:0010507(negative regulation of autophagy);GO:0016020(membrane);GO:0016021(integral component of membrane);GO:0019221(cytokine-mediated signaling pathway);GO:0019969(interleukin-10 binding);GO:0032496(response to lipopolysaccharide);GO:0046427(positive regu…	04060(Cytokine-cytokine receptor interaction);04630(Jak-STAT signaling pathway);05145(Toxoplasmosis);05152(Tuberculosis);05163(Human cytomegalovirus infection)	K05134		interleukin 10 receptor subunit alpha [Source:RGD Symbol;Acc:620138]	protein_coding	1.57027	2.52555	1.68813	0.24414	0.366542	0.342557	6.06767	2.60114	1.25425e-08	4.77153e-07	up
ENSRNOG00000021856	Lat2	ENSRNOT00000034629	GO:0002764(immune response-regulating signaling pathway);GO:0005886(plasma membrane);GO:0019722(calcium-mediated signaling);GO:0035556(intracellular signal transduction);GO:0042113(B cell activation);GO:0042169(SH2 domain binding);GO:0045121(membrane raft);GO:0050853(B cell receptor signaling pathway)				linker for activation of T cells family, member 2 [Source:RGD Symbol;Acc:631397]	protein_coding	4.80307	4.03077	3.95814	0.113718	0.574697	0.0001	18.5791	4.21561	1.27867e-08	4.85219e-07	up
ENSRNOG00000000568	Slc29a3	ENSRNOT00000000689	GO:0005337(nucleoside transmembrane transporter activity);GO:0005764(lysosome);GO:0005765(lysosomal membrane);GO:0005768(endosome);GO:0005794(Golgi apparatus);GO:0005886(plasma membrane);GO:0015858(nucleoside transport);GO:0016020(membrane);GO:0016021(integral component of membrane);GO:0031902(late endosome membrane);GO:0043231(intracellular membrane-bounded organelle);GO:1901642(nucleoside trans…		K15014		solute carrier family 29 member 3 [Source:RGD Symbol;Acc:727811]	protein_coding	2.59581	3.5439	2.93918	0.723847	1.04606	0.969536	3.31413	1.72863	1.37863e-08	5.21836e-07	up
ENSRNOG00000045560	Gvin1	ENSRNOT00000073421	GO:0005525(GTP binding);GO:0005634(nucleus);GO:0005737(cytoplasm)				GTPase, very large interferon inducible 1 [Source:RGD Symbol;Acc:1598220]	protein_coding	0.720764	0.361315	0.24567	0.034932	0.034279	0.068207	9.66212	3.27234	1.38979e-08	5.24743e-07	up
ENSRNOG00000049028	C5ar2	ENSRNOT00000071576	GO:0002430(complement receptor mediated signaling pathway);GO:0004875(complement receptor activity);GO:0004878(complement component C5a receptor activity);GO:0004930(G protein-coupled receptor activity);GO:0005886(plasma membrane);GO:0006935(chemotaxis);GO:0006954(inflammatory response);GO:0007165(signal transduction);GO:0007186(G protein-coupled receptor signaling pathway);GO:0007200(phospholipa…		K04171		complement component 5a receptor 2 [Source:RGD Symbol;Acc:1303027]	protein_coding	1.23933	2.42151	0.964247	0.1706	0.0001	0.086333	17.9941	4.16945	1.51317e-08	5.68738e-07	up
ENSRNOG00000009074	AABR07017902	ENSRNOT00000070848;ENSRNOT00000068094;ENSRNOT00000072962;ENSRNOT00000060253;ENSRNOT00000011998;ENSRNOT00000073853;ENSRNOT00000067689;ENSRNOT00000012019;ENSRNOT00000060250;ENSRNOT00000060254	GO:0016020(membrane);GO:0016021(integral component of membrane);GO:0016021(integral component of membrane)					protein_coding	0.599541	0.368529	0.149976	0.0290911	0.0001	0.0171576	24.1225	4.5923	1.51387e-08	5.68738e-07	up
ENSRNOG00000019142	Fas	ENSRNOT00000025928	GO:0004888(transmembrane signaling receptor activity);GO:0005515(protein binding);GO:0005516(calmodulin binding);GO:0005886(plasma membrane);GO:0006915(apoptotic process);GO:0006955(immune response);GO:0007165(signal transduction);GO:0016020(membrane);GO:0016021(integral component of membrane);GO:0045121(membrane raft)	01524(Platinum drug resistance);04010(MAPK signaling pathway);04060(Cytokine-cytokine receptor interaction);04115(p53 signaling pathway);04210(Apoptosis);04217(Necroptosis);04650(Natural killer cell mediated cytotoxicity);04668(TNF signaling pathway);04932(Non-alcoholic fatty liver disease (NAFLD));04940(Type I diabetes mellitus);05010(Alzheimer disease);05142(Chagas disease (American trypanosomi…	K04390		Fas cell surface death receptor [Source:RGD Symbol;Acc:619831]	protein_coding	1.16091	2.6489	2.45173	0.345706	0.264275	0.377538	6.34067	2.66464	1.65875e-08	6.17016e-07	up
ENSRNOG00000056786	Piezo1	ENSRNOT00000091139	GO:0005783(endoplasmic reticulum);GO:0006811(ion transport);GO:0008381(mechanosensitive ion channel activity);GO:0016020(membrane);GO:0016021(integral component of membrane);GO:0033625(positive regulation of integrin activation);GO:0033634(positive regulation of cell-cell adhesion mediated by integrin);GO:0034220(ion transmembrane transport)		K22128		piezo-type mechanosensitive ion channel component 1 [Source:RGD Symbol;Acc:1308822]	protein_coding	4.84843	7.22432	5.84083	2.76378	2.75405	3.17868	2.05986	1.04255	1.7273e-08	6.39522e-07	up
ENSRNOG00000015773	Il21r	ENSRNOT00000021690	GO:0003674(molecular_function);GO:0004888(transmembrane signaling receptor activity);GO:0004896(cytokine receptor activity);GO:0005515(protein binding);GO:0005575(cellular_component);GO:0008150(biological_process);GO:0016020(membrane);GO:0019221(cytokine-mediated signaling pathway)	04060(Cytokine-cytokine receptor interaction);04630(Jak-STAT signaling pathway);04659(Th17 cell differentiation);05321(Inflammatory bowel disease (IBD))	K05075		interleukin 21 receptor [Source:RGD Symbol;Acc:1304950]	protein_coding	1.68876	0.778288	0.4513	0.0001	0.0001	0.079797	36.4807	5.18906	1.72775e-08	6.39522e-07	up
ENSRNOG00000016378	Map3k8	ENSRNOT00000022190	GO:0000165(MAPK cascade);GO:0000166(nucleotide binding);GO:0000186(activation of MAPKK activity);GO:0004672(protein kinase activity);GO:0004674(protein serine/threonine kinase activity);GO:0004709(MAP kinase kinase kinase activity);GO:0005524(ATP binding);GO:0005829(cytosol);GO:0006468(protein phosphorylation);GO:0016301(kinase activity);GO:0016310(phosphorylation);GO:0016740(transferase activity)	04010(MAPK signaling pathway);04620(Toll-like receptor signaling pathway);04660(T cell receptor signaling pathway);04668(TNF signaling pathway)	K04415	EC:2.7.11.25	mitogen-activated protein kinase kinase kinase 8 [Source:RGD Symbol;Acc:620969]	protein_coding	0.815937	1.08576	0.899473	0.074939	0.123291	0.197832	7.07256	2.82223	1.7966e-08	6.61753e-07	up
ENSRNOG00000015036	Ccn2	ENSRNOT00000020528;ENSRNOT00000089196	GO:0001502(cartilage condensation);GO:0001503(ossification);GO:0001525(angiogenesis);GO:0001894(tissue homeostasis);GO:0001934(positive regulation of protein phosphorylation);GO:0001968(fibronectin binding);GO:0005178(integrin binding);GO:0005515(protein binding);GO:0005520(insulin-like growth factor binding);GO:0005576(extracellular region);GO:0005615(extracellular space);GO:0005801(cis-Golgi ne…	04371(Apelin signaling pathway);04390(Hippo signaling pathway);04390(Hippo signaling pathway)	K06827		cellular communication network factor 2 [Source:RGD Symbol;Acc:621392]	protein_coding	11.9298	15.3027	15.1548	6.71328	6.49651	6.67084	2.13209	1.09227	1.87479e-08	6.88872e-07	up
ENSRNOG00000038999	RT1-A1	ENSRNOT00000080900;ENSRNOT00000082538;ENSRNOT00000041590;ENSRNOT00000078972;ENSRNOT00000081240;ENSRNOT00000089306	GO:0001916(positive regulation of T cell mediated cytotoxicity);GO:0002476(antigen processing and presentation of endogenous peptide antigen via MHC class Ib);GO:0002517(T cell tolerance induction);GO:0002657(positive regulation of tolerance induction to nonself antigen);GO:0005515(protein binding);GO:0005615(extracellular space);GO:0006955(immune response);GO:0009897(external side of plasma memb…	04144(Endocytosis);04145(Phagosome);04218(Cellular senescence);04514(Cell adhesion molecules (CAMs));04612(Antigen processing and presentation);04650(Natural killer cell mediated cytotoxicity);04940(Type I diabetes mellitus);05163(Human cytomegalovirus infection);05165(Human papillomavirus infection);05166(Human T-cell leukemia virus 1 infection);05167(Kaposi sarcoma-associated herpesvirus infect…	K06751		RT1 class Ia, locus A1 [Source:RGD Symbol;Acc:1595924]	protein_coding	10.9909	15.7691	8.83122	4.62791	4.19702	4.76979	2.61802	1.38848	1.97441e-08	7.23711e-07	up
ENSRNOG00000031138	Irgm	ENSRNOT00000045545	GO:0000045(autophagosome assembly);GO:0000139(Golgi membrane);GO:0000166(nucleotide binding);GO:0000421(autophagosome membrane);GO:0001891(phagocytic cup);GO:0001934(positive regulation of protein phosphorylation);GO:0002376(immune system process);GO:0003924(GTPase activity);GO:0005525(GTP binding);GO:0005739(mitochondrion);GO:0005764(lysosome);GO:0005770(late endosome);GO:0005776(autophagosome);…	05145(Toxoplasmosis)	K14139	EC:3.6.5.-	immunity-related GTPase M [Source:RGD Symbol;Acc:1305163]	protein_coding	7.89724	7.54141	3.67112	1.82668	0.954738	1.67305	4.29002	2.10098	2.15516e-08	7.88044e-07	up
ENSRNOG00000009342	Fcnb	ENSRNOT00000012494	GO:0001664(G protein-coupled receptor binding);GO:0001867(complement activation, lectin pathway);GO:0002376(immune system process);GO:0002752(cell surface pattern recognition receptor signaling pathway);GO:0003823(antigen binding);GO:0005102(signaling receptor binding);GO:0005576(extracellular region);GO:0005581(collagen trimer);GO:0005615(extracellular space);GO:0007186(G protein-coupled recepto…		K10104		ficolin B [Source:RGD Symbol;Acc:621222]	protein_coding	5.88225	0.876415	0.67932	0.0001	0.094738	0.0001	78.3457	6.29178	2.30633e-08	8.41282e-07	up
ENSRNOG00000015859	Chdh	ENSRNOT00000021407	GO:0005739(mitochondrion);GO:0005743(mitochondrial inner membrane);GO:0008812(choline dehydrogenase activity);GO:0016020(membrane);GO:0016491(oxidoreductase activity);GO:0016614(oxidoreductase activity, acting on CH-OH group of donors);GO:0019285(glycine betaine biosynthetic process from choline);GO:0050660(flavin adenine dinucleotide binding);GO:0055114(oxidation-reduction process)	00260(Glycine, serine and threonine metabolism)	K00108	EC:1.1.99.1	choline dehydrogenase [Source:RGD Symbol;Acc:735166]	protein_coding	1.95324	2.91613	1.96009	0.476269	0.698804	0.460351	4.17596	2.06211	2.34833e-08	8.54421e-07	up
ENSRNOG00000042233	Rpl41	ENSRNOT00000066159	GO:0002181(cytoplasmic translation);GO:0003730(mRNA 3'-UTR binding);GO:0003735(structural constituent of ribosome);GO:0005840(ribosome);GO:0006412(translation);GO:0022625(cytosolic large ribosomal subunit);GO:0042788(polysomal ribosome);GO:0048027(mRNA 5'-UTR binding)	03010(Ribosome)	K02928		ribosomal protein L41 [Source:RGD Symbol;Acc:621210]	protein_coding	430.269	630.46	633.355	310.795	290.723	331.927	1.81487	0.859868	2.3537e-08	8.54421e-07	up
ENSRNOG00000016050	Fgfr1	ENSRNOT00000050980;ENSRNOT00000029284	GO:0000122(negative regulation of transcription by RNA polymerase II);GO:0000166(nucleotide binding);GO:0001525(angiogenesis);GO:0001657(ureteric bud development);GO:0001701(in utero embryonic development);GO:0001759(organ induction);GO:0001837(epithelial to mesenchymal transition);GO:0002053(positive regulation of mesenchymal cell proliferation);GO:0002062(chondrocyte differentiation);GO:0004672…	04010(MAPK signaling pathway);04014(Ras signaling pathway);04015(Rap1 signaling pathway);04151(PI3K-Akt signaling pathway);04520(Adherens junction);04550(Signaling pathways regulating pluripotency of stem cells);04714(Thermogenesis);04810(Regulation of actin cytoskeleton);04928(Parathyroid hormone synthesis, secretion and action);05200(Pathways in cancer);05205(Proteoglycans in cancer);05215(Pros…	K04362	EC:2.7.10.1	Fibroblast growth factor receptor 1 [Source:RGD Symbol;Acc:620713]	protein_coding	9.15528	12.8011	12.5861	4.67158	4.4904	5.88113	2.29623	1.19927	2.40167e-08	8.69738e-07	up
ENSRNOG00000037371	Xaf1	ENSRNOT00000056551;ENSRNOT00000074523	GO:0005515(protein binding);GO:0005634(nucleus);GO:0005739(mitochondrion);GO:0006915(apoptotic process);GO:0007005(mitochondrion organization);GO:0031333(negative regulation of protein-containing complex assembly);GO:0035456(response to interferon-beta);GO:0035456(response to interferon-beta)				XIAP associated factor 1 [Source:RGD Symbol;Acc:1585988]	protein_coding	7.31928	10.6267	7.2082	2.11824	1.32592	2.16731	4.48263	2.16435	2.46153e-08	8.8715e-07	up
ENSRNOG00000016413	Pstpip1	ENSRNOT00000063930	GO:0001725(stress fiber);GO:0003674(molecular_function);GO:0003779(actin binding);GO:0005515(protein binding);GO:0005575(cellular_component);GO:0005737(cytoplasm);GO:0005826(actomyosin contractile ring);GO:0005856(cytoskeleton);GO:0005884(actin filament);GO:0005886(plasma membrane);GO:0008092(cytoskeletal protein binding);GO:0008150(biological_process);GO:0019903(protein phosphatase binding);GO:0…	04621(NOD-like receptor signaling pathway)	K12804		proline-serine-threonine phosphatase-interacting protein 1 [Source:RGD Symbol;Acc:1307557]	protein_coding	1.5683	0.707152	0.884929	0.142841	0.100523	0.081217	9.73681	3.28345	2.48017e-08	8.91737e-07	up
ENSRNOG00000003806	Gpr65	ENSRNOT00000005055	GO:0004930(G protein-coupled receptor activity);GO:0005886(plasma membrane);GO:0005887(integral component of plasma membrane);GO:0007165(signal transduction);GO:0007186(G protein-coupled receptor signaling pathway);GO:0007189(adenylate cyclase-activating G protein-coupled receptor signaling pathway);GO:0010447(response to acidic pH);GO:0016020(membrane);GO:0016021(integral component of membrane);…		K08416		G-protein coupled receptor 65 [Source:RGD Symbol;Acc:1311832]	protein_coding	0.92545	0.8489	0.508163	0.0001	0.103046	0.045101	15.3967	3.94455	2.65721e-08	9.50851e-07	up
ENSRNOG00000017628	Tagln	ENSRNOT00000024030;ENSRNOT00000081737	GO:0005515(protein binding);GO:0005737(cytoplasm);GO:0030674(protein-macromolecule adaptor activity);GO:0030855(epithelial cell differentiation);GO:0051015(actin filament binding);GO:0051015(actin filament binding)		K20526		transgelin [Source:RGD Symbol;Acc:3723]	protein_coding	12.4721	26.7591	39.079	7.89769	6.80768	5.83572	3.81237	1.93069	2.72576e-08	9.73072e-07	up
ENSRNOG00000017445	Tubb2b	ENSRNOT00000023582;ENSRNOT00000083705	GO:0000166(nucleotide binding);GO:0000226(microtubule cytoskeleton organization);GO:0000278(mitotic cell cycle);GO:0001764(neuron migration);GO:0003674(molecular_function);GO:0003924(GTPase activity);GO:0005200(structural constituent of cytoskeleton);GO:0005525(GTP binding);GO:0005575(cellular_component);GO:0005737(cytoplasm);GO:0005856(cytoskeleton);GO:0005874(microtubule);GO:0007017(microtubule…	04145(Phagosome);04540(Gap junction);04540(Gap junction)	K07375		tubulin, beta 2B class IIb [Source:RGD Symbol;Acc:1309427]	protein_coding	41.2442	38.111	44.1594	23.0064	26.7097	24.3111	1.6685	0.738553	2.75645e-08	9.817e-07	up
ENSRNOG00000043044	Cnn2	ENSRNOT00000065093	GO:0001725(stress fiber);GO:0003779(actin binding);GO:0005515(protein binding);GO:0005516(calmodulin binding);GO:0005856(cytoskeleton);GO:0007010(cytoskeleton organization);GO:0010628(positive regulation of gene expression);GO:0030097(hemopoiesis);GO:0030336(negative regulation of cell migration);GO:0031032(actomyosin structure organization);GO:0032970(regulation of actin filament-based process);…				calponin 2 [Source:RGD Symbol;Acc:1589807]	protein_coding	7.80229	10.7036	8.36928	0.832552	1.92535	2.2644	5.35118	2.41986	2.88362e-08	1.02457e-06	up
ENSRNOG00000037198	Usp18	ENSRNOT00000056174	GO:0004197(cysteine-type endopeptidase activity);GO:0004843(thiol-dependent ubiquitin-specific protease activity);GO:0005634(nucleus);GO:0005829(cytosol);GO:0006508(proteolysis);GO:0006511(ubiquitin-dependent protein catabolic process);GO:0008233(peptidase activity);GO:0008234(cysteine-type peptidase activity);GO:0009617(response to bacterium);GO:0016579(protein deubiquitination);GO:0016787(hydro…		K11846	EC:3.4.19.12	ubiquitin specific peptidase 18 [Source:RGD Symbol;Acc:1359153]	protein_coding	4.96866	10.5092	3.64714	0.832601	0.930721	1.64139	5.61722	2.48986	3.01606e-08	1.0666e-06	up
ENSRNOG00000010890	Bmp1	ENSRNOT00000046054	GO:0004222(metalloendopeptidase activity);GO:0005509(calcium ion binding);GO:0005615(extracellular space);GO:0006508(proteolysis);GO:0008233(peptidase activity);GO:0008237(metallopeptidase activity);GO:0008270(zinc ion binding);GO:0016787(hydrolase activity);GO:0031982(vesicle);GO:0042802(identical protein binding);GO:0046872(metal ion binding);GO:0061036(positive regulation of cartilage developm…		K05502	EC:3.4.24.19	bone morphogenetic protein 1 [Source:RGD Symbol;Acc:620739]	protein_coding	6.31117	7.97526	9.20423	3.32088	3.04403	3.42204	2.4002	1.26316	3.0287e-08	1.06856e-06	up
ENSRNOG00000014956	Slc11a1	ENSRNOT00000088679;ENSRNOT00000083421;ENSRNOT00000085699;ENSRNOT00000080961;ENSRNOT00000057472;ENSRNOT00000082956	GO:0001818(negative regulation of cytokine production);GO:0001819(positive regulation of cytokine production);GO:0002309(T cell proliferation involved in immune response);GO:0002369(T cell cytokine production);GO:0002606(positive regulation of dendritic cell antigen processing and presentation);GO:0002827(positive regulation of T-helper 1 type immune response);GO:0005384(manganese ion transmembra…	04142(Lysosome);04142(Lysosome)	K12347		solute carrier family 11 member 1 [Source:RGD Symbol;Acc:1601463]	protein_coding;retained_intron;processed_transcript	2.26407	2.05156	1.25496	0.131715	0.413058	0.117872	8.40661	3.07152	3.28559e-08	1.15379e-06	up
ENSRNOG00000018003	F2rl1	ENSRNOT00000061580	GO:0001965(G-protein alpha-subunit binding);GO:0002286(T cell activation involved in immune response);GO:0002376(immune system process);GO:0002690(positive regulation of leukocyte chemotaxis);GO:0002720(positive regulation of cytokine production involved in immune response);GO:0003104(positive regulation of glomerular filtration);GO:0004930(G protein-coupled receptor activity);GO:0005515(protein …	04080(Neuroactive ligand-receptor interaction);04750(Inflammatory mediator regulation of TRP channels);05143(African trypanosomiasis)	K04234		F2R like trypsin receptor 1 [Source:RGD Symbol;Acc:620866]	protein_coding	1.23166	1.64877	1.485	0.08886	0.214855	0.335936	6.8247	2.77077	3.43819e-08	1.20177e-06	up
ENSRNOG00000016411	Rps12	ENSRNOT00000022184	GO:0003735(structural constituent of ribosome);GO:0005840(ribosome);GO:0006412(translation)	03010(Ribosome)	K02951		ribosomal protein S12 [Source:RGD Symbol;Acc:62024]	protein_coding	79.2298	72.8767	70.1423	33.9372	40.224	36.5776	2.00696	1.00501	3.45375e-08	1.20442e-06	up
ENSRNOG00000003748	RGD1565785	ENSRNOT00000004977	GO:0035751(regulation of lysosomal lumen pH)				similar to chromosome X open reading frame 21 [Source:RGD Symbol;Acc:1565785]	protein_coding	0.699374	1.0266	0.361941	0.0001	0.0001	0.081983	25.4057	4.66708	3.54876e-08	1.23469e-06	up
ENSRNOG00000013231	Ptafr	ENSRNOT00000017687	GO:0001530(lipopolysaccharide binding);GO:0001816(cytokine production);GO:0001875(lipopolysaccharide immune receptor activity);GO:0002693(positive regulation of cellular extravasation);GO:0004930(G protein-coupled receptor activity);GO:0004992(platelet activating factor receptor activity);GO:0005515(protein binding);GO:0005543(phospholipid binding);GO:0005886(plasma membrane);GO:0006357(regulatio…	04020(Calcium signaling pathway);04080(Neuroactive ligand-receptor interaction);05150(Staphylococcus aureus infection)	K04279		platelet-activating factor receptor [Source:RGD Symbol;Acc:61897]	protein_coding	2.74558	2.07472	2.28486	0.709503	0.293337	0.573938	4.50613	2.17189	3.72929e-08	1.29451e-06	up
ENSRNOG00000012865	Parp3	ENSRNOT00000017224	GO:0000723(telomere maintenance);GO:0003950(NAD+ ADP-ribosyltransferase activity);GO:0005634(nucleus);GO:0005654(nucleoplasm);GO:0005730(nucleolus);GO:0006281(DNA repair);GO:0006302(double-strand break repair);GO:0006471(protein ADP-ribosylation);GO:0006974(cellular response to DNA damage stimulus);GO:0016604(nuclear body);GO:0016740(transferase activity);GO:0016757(transferase activity, transfer…	03410(Base excision repair);04210(Apoptosis);04217(Necroptosis)	K10798	EC:2.4.2.30	poly (ADP-ribose) polymerase family, member 3 [Source:RGD Symbol;Acc:1305189]	protein_coding	5.06747	7.44313	7.22417	1.3489	2.57159	1.72602	3.49504	1.80531	3.90883e-08	1.35371e-06	up
ENSRNOG00000011680	Il16	ENSRNOT00000016289	GO:0003674(molecular_function);GO:0005125(cytokine activity);GO:0005515(protein binding);GO:0005575(cellular_component);GO:0005576(extracellular region);GO:0005615(extracellular space);GO:0005634(nucleus);GO:0005737(cytoplasm);GO:0005829(cytosol);GO:0005886(plasma membrane);GO:0006935(chemotaxis);GO:0007165(signal transduction);GO:0008150(biological_process);GO:0016607(nuclear speck);GO:0030595(l…	04060(Cytokine-cytokine receptor interaction)	K22628		interleukin 16 [Source:RGD Symbol;Acc:1583872]	protein_coding	1.13748	1.04469	0.787872	0.12817	0.133742	0.259927	5.69147	2.5088	4.04267e-08	1.39685e-06	up
ENSRNOG00000011683	Fes	ENSRNOT00000016032	GO:0000166(nucleotide binding);GO:0001578(microtubule bundle formation);GO:0004672(protein kinase activity);GO:0004713(protein tyrosine kinase activity);GO:0004715(non-membrane spanning protein tyrosine kinase activity);GO:0005102(signaling receptor binding);GO:0005524(ATP binding);GO:0005737(cytoplasm);GO:0005856(cytoskeleton);GO:0005886(plasma membrane);GO:0005925(focal adhesion);GO:0006468(pro…	04360(Axon guidance)	K07527	EC:2.7.10.2	FES proto-oncogene, tyrosine kinase [Source:RGD Symbol;Acc:1564385]	protein_coding	2.46973	1.84965	1.52687	0.230883	0.497906	0.365469	5.34267	2.41756	4.10699e-08	1.41344e-06	up
ENSRNOG00000019890	Folr2	ENSRNOT00000026925	GO:0003674(molecular_function);GO:0005542(folic acid binding);GO:0005575(cellular_component);GO:0007155(cell adhesion);GO:0007342(fusion of sperm to egg plasma membrane involved in single fertilization);GO:0008144(drug binding);GO:0008150(biological_process);GO:0008284(positive regulation of cell population proliferation);GO:0009986(cell surface);GO:0015884(folic acid transport);GO:0031362(anchor…	01523(Antifolate resistance);04144(Endocytosis)	K13649		folate receptor beta [Source:RGD Symbol;Acc:1308515]	protein_coding	0.56499	1.47336	2.5981	0.0001	0.0001	0.125759	36.8092	5.20199	4.10943e-08	1.41344e-06	up
ENSRNOG00000019838	Gmfg	ENSRNOT00000026891	GO:0003779(actin binding);GO:0007165(signal transduction);GO:0008083(growth factor activity);GO:0034316(negative regulation of Arp2/3 complex-mediated actin nucleation);GO:0071846(actin filament debranching);GO:0071933(Arp2/3 complex binding);GO:2000249(regulation of actin cytoskeleton reorganization)				glia maturation factor, gamma [Source:RGD Symbol;Acc:620506]	protein_coding	8.04454	7.90794	6.91087	0.666057	1.89695	1.32367	5.8825	2.55643	4.40531e-08	1.51176e-06	up
ENSRNOG00000050760	LOC103690035	ENSRNOT00000073192	GO:0000166(nucleotide binding);GO:0001938(positive regulation of endothelial cell proliferation);GO:0004672(protein kinase activity);GO:0004674(protein serine/threonine kinase activity);GO:0004675(transmembrane receptor protein serine/threonine kinase activity);GO:0005025(transforming growth factor beta receptor activity, type I);GO:0005524(ATP binding);GO:0005886(plasma membrane);GO:0006468(prot…				TGF-beta receptor type-1-like [Source:RGD Symbol;Acc:9435399]	protein_coding	6.73353	8.16408	0.0001	0.0001	0.0001	0.0001	49659	15.5998	4.4477e-08	1.51938e-06	up
ENSRNOG00000001148	Rplp0	ENSRNOT00000001518	GO:0000027(ribosomal large subunit assembly);GO:0002181(cytoplasmic translation);GO:0003735(structural constituent of ribosome);GO:0005634(nucleus);GO:0005737(cytoplasm);GO:0005840(ribosome);GO:0007595(lactation);GO:0010269(response to selenium ion);GO:0014069(postsynaptic density);GO:0016020(membrane);GO:0022625(cytosolic large ribosomal subunit);GO:0030425(dendrite);GO:0036464(cytoplasmic ribon…	03010(Ribosome)	K02941		ribosomal protein lateral stalk subunit P0 [Source:RGD Symbol;Acc:621247]	protein_coding	306.784	373.517	380.954	203.009	202.249	237.266	1.6517	0.723949	4.64099e-08	1.58182e-06	up
ENSRNOG00000020991	Ms4a6a	ENSRNOT00000033795	GO:0016020(membrane);GO:0016021(integral component of membrane)		K22191		membrane spanning 4-domains A6A [Source:RGD Symbol;Acc:1305800]	protein_coding	1.14594	1.15617	0.558483	0.088639	0.099142	0.0001	15.2255	3.92842	4.73784e-08	1.61119e-06	up
ENSRNOG00000015957	F13a1	ENSRNOT00000021568	GO:0003810(protein-glutamine gamma-glutamyltransferase activity);GO:0007596(blood coagulation);GO:0018149(peptide cross-linking);GO:0046872(metal ion binding);GO:0072378(blood coagulation, fibrin clot formation)	04610(Complement and coagulation cascades)	K03917	EC:2.3.2.13	coagulation factor XIII A1 chain [Source:RGD Symbol;Acc:621495]	protein_coding	0.368231	1.27621	0.975675	0.101427	0.073744	0.123491	8.77283	3.13304	4.89824e-08	1.66198e-06	up
ENSRNOG00000020587	Efemp2	ENSRNOT00000080520;ENSRNOT00000052315;ENSRNOT00000078619	GO:0005509(calcium ion binding);GO:0005615(extracellular space);GO:0048251(elastic fiber assembly);GO:0060840(artery development);GO:0060840(artery development)		K19866		EGF containing fibulin extracellular matrix protein 2 [Source:RGD Symbol;Acc:1359496]	protein_coding	16.7197	20.3089	23.3407	8.11505	8.76753	9.65978	2.27445	1.18552	4.91279e-08	1.66317e-06	up
ENSRNOG00000011647	S100a6	ENSRNOT00000015612	GO:0001726(ruffle);GO:0005509(calcium ion binding);GO:0005523(tropomyosin binding);GO:0005634(nucleus);GO:0005635(nuclear envelope);GO:0005737(cytoplasm);GO:0005829(cytosol);GO:0005886(plasma membrane);GO:0008270(zinc ion binding);GO:0015075(ion transmembrane transporter activity);GO:0016020(membrane);GO:0031234(extrinsic component of cytoplasmic side of plasma membrane);GO:0034220(ion transmembr…				S100 calcium binding protein A6 [Source:RGD Symbol;Acc:620264]	protein_coding	7.59839	48.6105	64.7038	2.86327	6.03675	2.99976	10.1609	3.34496	5.34602e-08	1.80578e-06	up
ENSRNOG00000013948	Zc3hav1	ENSRNOT00000018782	GO:0003950(NAD+ ADP-ribosyltransferase activity);GO:0005829(cytosol);GO:0009615(response to virus);GO:0045071(negative regulation of viral genome replication);GO:0046872(metal ion binding);GO:0061014(positive regulation of mRNA catabolic process)		K15259	EC:2.4.2.30	zinc finger CCCH-type containing, antiviral 1 [Source:RGD Symbol;Acc:628694]	protein_coding	4.23347	6.533	5.19486	2.36723	1.74375	2.18304	2.53595	1.34253	5.96036e-08	2.00879e-06	up
ENSRNOG00000049491	RT1-DMb	ENSRNOT00000075342;ENSRNOT00000079111;ENSRNOT00000087321	GO:0002250(adaptive immune response);GO:0002399(MHC class II protein complex assembly);GO:0002503(peptide antigen assembly with MHC class II protein complex);GO:0002504(antigen processing and presentation of peptide or polysaccharide antigen via MHC class II);GO:0005764(lysosome);GO:0005765(lysosomal membrane);GO:0005770(late endosome);GO:0005771(multivesicular body);GO:0006955(immune response);G…	04145(Phagosome);04514(Cell adhesion molecules (CAMs));04612(Antigen processing and presentation);04640(Hematopoietic cell lineage);04658(Th1 and Th2 cell differentiation);04659(Th17 cell differentiation);04672(Intestinal immune network for IgA production);04940(Type I diabetes mellitus);05140(Leishmaniasis);05145(Toxoplasmosis);05150(Staphylococcus aureus infection);05152(Tuberculosis);05164(Inf…	K06752		RT1 class II, locus DMb [Source:RGD Symbol;Acc:735096]	protein_coding;retained_intron	5.49896	3.53692	2.19166	0.633514	0.853905	0.571895	5.45208	2.44681	6.2102e-08	2.08832e-06	up
ENSRNOG00000003654	Cldn9	ENSRNOT00000004848	GO:0001618(virus receptor activity);GO:0005198(structural molecule activity);GO:0005886(plasma membrane);GO:0005923(bicellular tight junction);GO:0007155(cell adhesion);GO:0016020(membrane);GO:0016021(integral component of membrane);GO:0030054(cell junction);GO:0043231(intracellular membrane-bounded organelle);GO:0045216(cell-cell junction organization);GO:0046718(viral entry into host cell);GO:0…	04514(Cell adhesion molecules (CAMs));04530(Tight junction);04670(Leukocyte transendothelial migration);05160(Hepatitis C)	K06087		claudin 9 [Source:RGD Symbol;Acc:1308999]	protein_coding	4.37377	6.5885	7.15236	1.54899	1.33012	1.94327	3.75637	1.90934	6.36013e-08	2.13397e-06	up
ENSRNOG00000010549	Tspo	ENSRNOT00000014089	GO:0005497(androgen binding);GO:0005515(protein binding);GO:0005739(mitochondrion);GO:0005741(mitochondrial outer membrane);GO:0005783(endoplasmic reticulum);GO:0006694(steroid biosynthetic process);GO:0006811(ion transport);GO:0006821(chloride transport);GO:0006869(lipid transport);GO:0007568(aging);GO:0008347(glial cell migration);GO:0008503(benzodiazepine receptor activity);GO:0010042(response…	04080(Neuroactive ligand-receptor interaction);04979(Cholesterol metabolism);05166(Human T-cell leukemia virus 1 infection)	K05770		translocator protein [Source:RGD Symbol;Acc:2228]	protein_coding	4.93374	5.71358	4.04467	0.876365	0.856566	1.21306	4.98712	2.31821	6.49741e-08	2.17037e-06	up
ENSRNOG00000013309	Pik3ap1	ENSRNOT00000017938;ENSRNOT00000065632;ENSRNOT00000077962	GO:0005102(signaling receptor binding);GO:0005737(cytoplasm);GO:0005829(cytosol);GO:0005886(plasma membrane);GO:0014068(positive regulation of phosphatidylinositol 3-kinase signaling);GO:0016020(membrane);GO:0016301(kinase activity);GO:0016310(phosphorylation);GO:0034122(negative regulation of toll-like receptor signaling pathway);GO:0034123(positive regulation of toll-like receptor signaling pat…	04151(PI3K-Akt signaling pathway);04662(B cell receptor signaling pathway);04662(B cell receptor signaling pathway)	K12230		phosphoinositide-3-kinase adaptor protein 1 [Source:RGD Symbol;Acc:1307744]	protein_coding	2.13517	1.96804	1.49813	0.364816	0.645447	0.46993	3.78419	1.91999	6.52686e-08	2.17538e-06	up
ENSRNOG00000049105	AC095947	ENSRNOT00000073213						processed_pseudogene	248.406	369.662	377.35	135.652	115.284	142.721	2.52864	1.33836	7.19267e-08	2.392e-06	up
ENSRNOG00000001295	S100b	ENSRNOT00000001743	GO:0001726(ruffle);GO:0005102(signaling receptor binding);GO:0005509(calcium ion binding);GO:0005515(protein binding);GO:0005615(extracellular space);GO:0005634(nucleus);GO:0005654(nucleoplasm);GO:0005737(cytoplasm);GO:0005829(cytosol);GO:0007611(learning or memory);GO:0007613(memory);GO:0008270(zinc ion binding);GO:0008284(positive regulation of cell population proliferation);GO:0008360(regulati…				S100 calcium binding protein B [Source:RGD Symbol;Acc:3615]	protein_coding	67.3879	71.7596	71.37	44.3703	46.8107	40.4865	1.59886	0.67704	7.20904e-08	2.39216e-06	up
ENSRNOG00000017854	Ucp2	ENSRNOT00000024156	GO:0000303(response to superoxide);GO:0001666(response to hypoxia);GO:0003674(molecular_function);GO:0005737(cytoplasm);GO:0005739(mitochondrion);GO:0005743(mitochondrial inner membrane);GO:0006839(mitochondrial transport);GO:0007565(female pregnancy);GO:0007568(aging);GO:0009409(response to cold);GO:0009749(response to glucose);GO:0010942(positive regulation of cell death);GO:0016020(membrane);G…		K15103		uncoupling protein 2 [Source:RGD Symbol;Acc:3932]	protein_coding	27.5607	33.2809	32.9042	16.2511	17.4012	18.4983	1.7976	0.84607	7.30385e-08	2.4183e-06	up
ENSRNOG00000029179	Cyp2d3	ENSRNOT00000050002;ENSRNOT00000082473;ENSRNOT00000044470;ENSRNOT00000092017	GO:0001889(liver development);GO:0004497(monooxygenase activity);GO:0005506(iron ion binding);GO:0005575(cellular_component);GO:0005737(cytoplasm);GO:0005783(endoplasmic reticulum);GO:0005789(endoplasmic reticulum membrane);GO:0006082(organic acid metabolic process);GO:0006805(xenobiotic metabolic process);GO:0008395(steroid hydroxylase activity);GO:0016020(membrane);GO:0016021(integral component…	00140(Steroid hormone biosynthesis);04726(Serotonergic synapse);04726(Serotonergic synapse)	K07414	EC:1.14.14.1	cytochrome P450, family 2, subfamily d, polypeptide 3 [Source:RGD Symbol;Acc:2472]	protein_coding	0.399817	0.846688	0.677658	0.0530734	0.0993942	0.0118	11.7136	3.55011	7.42749e-08	2.45384e-06	up
ENSRNOG00000010629	Nod1	ENSRNOT00000014324;ENSRNOT00000088085	GO:0002221(pattern recognition receptor signaling pathway);GO:0002606(positive regulation of dendritic cell antigen processing and presentation);GO:0005515(protein binding);GO:0005737(cytoplasm);GO:0005829(cytosol);GO:0006919(activation of cysteine-type endopeptidase activity involved in apoptotic process);GO:0010942(positive regulation of cell death);GO:0016045(detection of bacterium);GO:0016323…	04621(NOD-like receptor signaling pathway);05133(Pertussis);05133(Pertussis)	K08727		nucleotide-binding oligomerization domain containing 1 [Source:RGD Symbol;Acc:1562269]	protein_coding	2.7795	3.30912	2.28883	0.965854	0.862143	0.935071	3.03193	1.60024	7.4652e-08	2.4609e-06	up
ENSRNOG00000011775	Mfap3l	ENSRNOT00000015759	GO:0005634(nucleus);GO:0005654(nucleoplasm);GO:0005737(cytoplasm);GO:0005886(plasma membrane);GO:0016020(membrane);GO:0016021(integral component of membrane);GO:0030054(cell junction)				microfibril associated protein 3 like [Source:RGD Symbol;Acc:1311274]	protein_coding	24.8211	31.3761	28.6578	15.1559	15.9624	16.5921	1.77855	0.830698	7.65548e-08	2.51263e-06	up
ENSRNOG00000000699	Selplg	ENSRNOT00000000888	GO:0001931(uropod);GO:0005886(plasma membrane);GO:0016020(membrane);GO:0016021(integral component of membrane);GO:0030097(hemopoiesis);GO:0044853(plasma membrane raft);GO:0050900(leukocyte migration);GO:0050901(leukocyte tethering or rolling);GO:0050902(leukocyte adhesive activation);GO:0071354(cellular response to interleukin-6)	04514(Cell adhesion molecules (CAMs));05150(Staphylococcus aureus infection)	K06544		selectin P ligand [Source:RGD Symbol;Acc:1307971]	protein_coding	6.5462	7.44097	7.69077	1.82096	2.67204	2.10872	3.28368	1.71531	7.81919e-08	2.56079e-06	up
ENSRNOG00000039048	Cd200r1	ENSRNOT00000002799	GO:0005886(plasma membrane);GO:0009897(external side of plasma membrane);GO:0009986(cell surface);GO:0016020(membrane);GO:0016021(integral component of membrane);GO:0032715(negative regulation of interleukin-6 production);GO:0034113(heterotypic cell-cell adhesion);GO:0038023(signaling receptor activity);GO:0043235(receptor complex);GO:0086080(protein binding involved in heterotypic cell-cell adhe…	05167(Kaposi sarcoma-associated herpesvirus infection)	K21668		CD200 receptor 1 [Source:RGD Symbol;Acc:61837]	protein_coding	0.510682	0.525352	0.218919	0.041648	0.031511	0.0001	17.1304	4.09848	7.87889e-08	2.57474e-06	up
ENSRNOG00000017560	Mdk	ENSRNOT00000033978	GO:0001662(behavioral fear response);GO:0002232(leukocyte chemotaxis involved in inflammatory response);GO:0002286(T cell activation involved in immune response);GO:0002690(positive regulation of leukocyte chemotaxis);GO:0005576(extracellular region);GO:0005737(cytoplasm);GO:0007010(cytoskeleton organization);GO:0007162(negative regulation of cell adhesion);GO:0007165(signal transduction);GO:0007…		K06828		midkine [Source:RGD Symbol;Acc:69073]	protein_coding	30.4728	47.5842	51.8981	18.7047	15.1241	18.2802	2.49391	1.31841	7.97901e-08	2.60181e-06	up
ENSRNOG00000010331	Ctsb	ENSRNOT00000014177	GO:0004175(endopeptidase activity);GO:0004197(cysteine-type endopeptidase activity);GO:0005518(collagen binding);GO:0005615(extracellular space);GO:0005730(nucleolus);GO:0005764(lysosome);GO:0006508(proteolysis);GO:0006590(thyroid hormone generation);GO:0008233(peptidase activity);GO:0008234(cysteine-type peptidase activity);GO:0009897(external side of plasma membrane);GO:0016324(apical plasma me…	04140(Autophagy - animal);04142(Lysosome);04210(Apoptosis);04612(Antigen processing and presentation);04621(NOD-like receptor signaling pathway);04924(Renin secretion)	K01363	EC:3.4.22.1	cathepsin B [Source:RGD Symbol;Acc:621509]	protein_coding	185.062	206.216	214.32	117.674	126.468	137.343	1.58747	0.666733	8.16999e-08	2.65358e-06	up
ENSRNOG00000010805	Fabp4	ENSRNOT00000014701;ENSRNOT00000077311	GO:0001816(cytokine production);GO:0005324(long-chain fatty acid transporter activity);GO:0005504(fatty acid binding);GO:0005634(nucleus);GO:0005737(cytoplasm);GO:0006469(negative regulation of protein kinase activity);GO:0008289(lipid binding);GO:0009617(response to bacterium);GO:0015909(long-chain fatty acid transport);GO:0036041(long-chain fatty acid binding);GO:0042632(cholesterol homeostasis…	03320(PPAR signaling pathway);04923(Regulation of lipolysis in adipocytes);04923(Regulation of lipolysis in adipocytes)	K08753		fatty acid binding protein 4 [Source:RGD Symbol;Acc:69309]	protein_coding	0.394339	1.43289	7.18619	0.0001	0.0001	0.079295	113.384	6.82507	8.45979e-08	2.74079e-06	up
ENSRNOG00000019453	Rps5	ENSRNOT00000026528;ENSRNOT00000088367	GO:0003723(RNA binding);GO:0003729(mRNA binding);GO:0003735(structural constituent of ribosome);GO:0005840(ribosome);GO:0006412(translation);GO:0006450(regulation of translational fidelity);GO:0015935(small ribosomal subunit);GO:0022627(cytosolic small ribosomal subunit);GO:1990904(ribonucleoprotein complex);GO:1990904(ribonucleoprotein complex)	03010(Ribosome);03010(Ribosome)	K02989		ribosomal protein S5 [Source:RGD Symbol;Acc:3601]	protein_coding	101.907	128.358	125.529	65.0785	73.9947	74.9419	1.66247	0.733328	8.61607e-08	2.78543e-06	up
ENSRNOG00000018740	Ugt1a6	ENSRNOT00000071003;ENSRNOT00000077416;ENSRNOT00000025652;ENSRNOT00000032634;ENSRNOT00000066839;ENSRNOT00000063853;ENSRNOT00000025045;ENSRNOT00000025291;ENSRNOT00000045163;ENSRNOT00000071200	GO:0001889(liver development);GO:0001972(retinoic acid binding);GO:0003674(molecular_function);GO:0004857(enzyme inhibitor activity);GO:0005496(steroid binding);GO:0005575(cellular_component);GO:0005783(endoplasmic reticulum);GO:0005789(endoplasmic reticulum membrane);GO:0005887(integral component of plasma membrane);GO:0006789(bilirubin conjugation);GO:0006805(xenobiotic metabolic process);GO:00…	00040(Pentose and glucuronate interconversions);00053(Ascorbate and aldarate metabolism);00140(Steroid hormone biosynthesis);00830(Retinol metabolism);00860(Porphyrin and chlorophyll metabolism);00980(Metabolism of xenobiotics by cytochrome P450);00982(Drug metabolism - cytochrome P450);00983(Drug metabolism - other enzymes);05204(Chemical carcinogenesis);05204(Chemical carcinogenesis)	K00699	EC:2.4.1.17	UDP glucuronosyltransferase family 1 member A6 [Source:RGD Symbol;Acc:620949]	protein_coding	0.792297	0.624716	0.458507	0.159401	0.152766	0.107407	4.47006	2.16029	8.87972e-08	2.86452e-06	up
ENSRNOG00000001052	Slc25a30	ENSRNOT00000001389	GO:0005739(mitochondrion);GO:0006839(mitochondrial transport);GO:0016020(membrane);GO:0016021(integral component of membrane);GO:0031966(mitochondrial membrane)		K15106		solute carrier family 25, member 30 [Source:RGD Symbol;Acc:1359702]	protein_coding	9.0935	18.9878	11.1845	3.93641	4.61705	4.70479	2.96161	1.56638	8.93486e-08	2.87615e-06	up
ENSRNOG00000012172	Spi1	ENSRNOT00000016306	GO:0000122(negative regulation of transcription by RNA polymerase II);GO:0000790(nuclear chromatin);GO:0000978(RNA polymerase II cis-regulatory region sequence-specific DNA binding);GO:0000981(DNA-binding transcription factor activity, RNA polymerase II-specific);GO:0001085(RNA polymerase II transcription factor binding);GO:0001227(DNA-binding transcription repressor activity, RNA polymerase II-s…	04380(Osteoclast differentiation);05166(Human T-cell leukemia virus 1 infection);05200(Pathways in cancer);05202(Transcriptional misregulation in cancer);05221(Acute myeloid leukemia)	K09438		Spi-1 proto-oncogene [Source:RGD Symbol;Acc:1359607]	protein_coding	3.5216	2.67945	2.063	0.134818	0.0001	0.312913	18.4535	4.20582	9.09306e-08	2.91462e-06	up
ENSRNOG00000015496	Tpm4	ENSRNOT00000021073;ENSRNOT00000089056	GO:0001725(stress fiber);GO:0002102(podosome);GO:0003779(actin binding);GO:0005737(cytoplasm);GO:0005856(cytoskeleton);GO:0005884(actin filament);GO:0006936(muscle contraction);GO:0007015(actin filament organization);GO:0015629(actin cytoskeleton);GO:0030863(cortical cytoskeleton);GO:0042802(identical protein binding);GO:0042803(protein homodimerization activity);GO:0046872(metal ion binding);GO:…	04260(Cardiac muscle contraction);04261(Adrenergic signaling in cardiomyocytes);05410(Hypertrophic cardiomyopathy (HCM));05414(Dilated cardiomyopathy (DCM));05414(Dilated cardiomyopathy (DCM))	K10375		tropomyosin 4 [Source:RGD Symbol;Acc:3899]	protein_coding	40.2957	41.0934	42.2949	21.7598	20.9585	23.5734	1.86575	0.899758	9.15996e-08	2.92983e-06	up
ENSRNOG00000013508	Rpl31	ENSRNOT00000033733	GO:0002181(cytoplasmic translation);GO:0003674(molecular_function);GO:0003735(structural constituent of ribosome);GO:0005654(nucleoplasm);GO:0005730(nucleolus);GO:0005840(ribosome);GO:0006412(translation);GO:0008150(biological_process);GO:0022625(cytosolic large ribosomal subunit);GO:0042788(polysomal ribosome);GO:0045202(synapse)	03010(Ribosome)	K02910		ribosomal protein L31 [Source:RGD Symbol;Acc:621202]	protein_coding	94.4071	120.942	126.75	56.1743	63.4451	75.5152	1.75315	0.809947	9.5677e-08	3.05376e-06	up
ENSRNOG00000003463	Srebf1	ENSRNOT00000004753;ENSRNOT00000047053	GO:0000122(negative regulation of transcription by RNA polymerase II);GO:0000139(Golgi membrane);GO:0000976(transcription regulatory region sequence-specific DNA binding);GO:0000977(RNA polymerase II regulatory region sequence-specific DNA binding);GO:0000978(RNA polymerase II cis-regulatory region sequence-specific DNA binding);GO:0000981(DNA-binding transcription factor activity, RNA polymerase…	04152(AMPK signaling pathway);04910(Insulin signaling pathway);04931(Insulin resistance);04932(Non-alcoholic fatty liver disease (NAFLD));04932(Non-alcoholic fatty liver disease (NAFLD))	K07197		sterol regulatory element binding transcription factor 1 [Source:RGD Symbol;Acc:69423]	protein_coding	20.894	25.9203	20.898	13.2323	13.6652	14.3143	1.64303	0.716358	9.66003e-08	3.07671e-06	up
ENSRNOG00000010233	Cald1	ENSRNOT00000041264;ENSRNOT00000086377	GO:0003779(actin binding);GO:0005516(calmodulin binding);GO:0005737(cytoplasm);GO:0005856(cytoskeleton);GO:0005886(plasma membrane);GO:0006936(muscle contraction);GO:0015629(actin cytoskeleton);GO:0017022(myosin binding);GO:0030016(myofibril);GO:0030016(myofibril)	04270(Vascular smooth muscle contraction);04270(Vascular smooth muscle contraction)	K12327		caldesmon 1 [Source:RGD Symbol;Acc:2256]	protein_coding	13.2295	23.9341	23.3091	9.9695	9.992	9.91412	2.02415	1.01732	9.96857e-08	3.16828e-06	up
ENSRNOG00000000569	Vsir	ENSRNOT00000057752	GO:0002725(negative regulation of T cell cytokine production);GO:0005886(plasma membrane);GO:0009897(external side of plasma membrane);GO:0010628(positive regulation of gene expression);GO:0010950(positive regulation of endopeptidase activity);GO:0016020(membrane);GO:0016021(integral component of membrane);GO:0019899(enzyme binding);GO:0030335(positive regulation of cell migration);GO:0030509(BMP…	04514(Cell adhesion molecules (CAMs))	K23268		V-set immunoregulatory receptor [Source:RGD Symbol;Acc:1590938]	protein_coding	4.85545	5.13763	5.89192	2.05955	1.46724	1.17675	3.37724	1.75585	1.01941e-07	3.23313e-06	up
ENSRNOG00000052219	Gm2a	ENSRNOT00000078910	GO:0001573(ganglioside metabolic process);GO:0004563(beta-N-acetylhexosaminidase activity);GO:0005319(lipid transporter activity);GO:0005737(cytoplasm);GO:0005764(lysosome);GO:0006689(ganglioside catabolic process);GO:0006869(lipid transport);GO:0007611(learning or memory);GO:0008047(enzyme activator activity);GO:0008289(lipid binding);GO:0009313(oligosaccharide catabolic process);GO:0009898(cyto…	04142(Lysosome)	K12383		GM2 ganglioside activator [Source:RGD Symbol;Acc:628651]	protein_coding	31.9065	37.2545	33.8531	21.2991	19.1384	22.3626	1.64035	0.714006	1.06897e-07	3.37612e-06	up
ENSRNOG00000018371	Tubb6	ENSRNOT00000024947	GO:0000166(nucleotide binding);GO:0000226(microtubule cytoskeleton organization);GO:0000278(mitotic cell cycle);GO:0003924(GTPase activity);GO:0005200(structural constituent of cytoskeleton);GO:0005525(GTP binding);GO:0005737(cytoplasm);GO:0005856(cytoskeleton);GO:0005874(microtubule);GO:0007017(microtubule-based process)	04145(Phagosome);04540(Gap junction)	K07375		tubulin, beta 6 class V [Source:RGD Symbol;Acc:1305887]	protein_coding	4.83077	21.2791	22.6861	2.56988	1.80431	3.94227	5.8674	2.55272	1.18584e-07	3.73737e-06	up
ENSRNOG00000028895	Rtp4	ENSRNOT00000043660	GO:0001580(detection of chemical stimulus involved in sensory perception of bitter taste);GO:0005737(cytoplasm);GO:0006612(protein targeting to membrane);GO:0016020(membrane);GO:0016021(integral component of membrane);GO:0031849(olfactory receptor binding);GO:0051205(protein insertion into membrane);GO:0051607(defense response to virus)				receptor (chemosensory) transporter protein 4 [Source:RGD Symbol;Acc:1306974]	protein_coding	2.11239	4.43706	3.02254	0.53952	0.417206	0.875918	5.22305	2.38489	1.19636e-07	3.76267e-06	up
ENSRNOG00000049893	LOC100910934	ENSRNOT00000071612	GO:0003924(GTPase activity);GO:0005525(GTP binding);GO:0005789(endoplasmic reticulum membrane);GO:0006952(defense response);GO:0016020(membrane);GO:0035458(cellular response to interferon-beta)				interferon-inducible GTPase 1-like [Source:RGD Symbol;Acc:6495949]	protein_coding	1.108	0.811842	0.726019	0.008666	0.136112	0.095536	11.01	3.46074	1.29669e-07	4.06126e-06	up
ENSRNOG00000010997	Ednrb	ENSRNOT00000014747	GO:0000122(negative regulation of transcription by RNA polymerase II);GO:0001755(neural crest cell migration);GO:0001934(positive regulation of protein phosphorylation);GO:0004930(G protein-coupled receptor activity);GO:0004962(endothelin receptor activity);GO:0005886(plasma membrane);GO:0006885(regulation of pH);GO:0007165(signal transduction);GO:0007186(G protein-coupled receptor signaling path…	04020(Calcium signaling pathway);04022(cGMP-PKG signaling pathway);04080(Neuroactive ligand-receptor interaction);04916(Melanogenesis);04926(Relaxin signaling pathway);05200(Pathways in cancer)	K04198		endothelin receptor type B [Source:RGD Symbol;Acc:2536]	protein_coding	17.6582	17.7141	19.6397	8.94545	9.91266	8.35232	2.02173	1.01559	1.32912e-07	4.15417e-06	up
ENSRNOG00000020451	Cd81	ENSRNOT00000027760	GO:0000187(activation of MAPK activity);GO:0001618(virus receptor activity);GO:0001771(immunological synapse formation);GO:0001772(immunological synapse);GO:0002455(humoral immune response mediated by circulating immunoglobulin);GO:0002863(positive regulation of inflammatory response to antigenic stimulus);GO:0005178(integrin binding);GO:0005886(plasma membrane);GO:0005887(integral component of p…	04662(B cell receptor signaling pathway);05144(Malaria);05160(Hepatitis C)	K06508		Cd81 molecule [Source:RGD Symbol;Acc:2315]	protein_coding	132.722	152.551	155.88	94.5329	83.3017	98.3783	1.59715	0.675496	1.34168e-07	4.17613e-06	up
ENSRNOG00000024207	Fgfrl1	ENSRNOT00000000037	GO:0000139(Golgi membrane);GO:0001501(skeletal system development);GO:0003179(heart valve morphogenesis);GO:0005007(fibroblast growth factor-activated receptor activity);GO:0005794(Golgi apparatus);GO:0005886(plasma membrane);GO:0008201(heparin binding);GO:0008285(negative regulation of cell population proliferation);GO:0008543(fibroblast growth factor receptor signaling pathway);GO:0016020(membr…				fibroblast growth factor receptor-like 1 [Source:RGD Symbol;Acc:735156]	protein_coding	2.95221	2.48583	2.5799	1.05001	0.806279	0.970024	2.83688	1.50431	1.41893e-07	4.40745e-06	up
ENSRNOG00000013634	Myd88	ENSRNOT00000018341	GO:0002238(response to molecule of fungal origin);GO:0002376(immune system process);GO:0002755(MyD88-dependent toll-like receptor signaling pathway);GO:0005102(signaling receptor binding);GO:0005121(Toll binding);GO:0005149(interleukin-1 receptor binding);GO:0005515(protein binding);GO:0005634(nucleus);GO:0005737(cytoplasm);GO:0005829(cytosol);GO:0005886(plasma membrane);GO:0006909(phagocytosis);…	04010(MAPK signaling pathway);04064(NF-kappa B signaling pathway);04620(Toll-like receptor signaling pathway);04621(NOD-like receptor signaling pathway);05132(Salmonella infection);05133(Pertussis);05134(Legionellosis);05140(Leishmaniasis);05142(Chagas disease (American trypanosomiasis));05143(African trypanosomiasis);05144(Malaria);05145(Toxoplasmosis);05152(Tuberculosis);05161(Hepatitis B);0516…	K04729		MYD88, innate immune signal transduction adaptor [Source:RGD Symbol;Acc:735043]	protein_coding	4.56023	6.24667	5.29333	1.28124	2.14207	1.86586	3.04399	1.60596	1.43772e-07	4.45664e-06	up
ENSRNOG00000009681	Flot2	ENSRNOT00000088721;ENSRNOT00000014104;ENSRNOT00000078757;ENSRNOT00000014118	GO:0001765(membrane raft assembly);GO:0001931(uropod);GO:0002020(protease binding);GO:0002080(acrosomal membrane);GO:0005515(protein binding);GO:0005768(endosome);GO:0005886(plasma membrane);GO:0005901(caveola);GO:0005912(adherens junction);GO:0007155(cell adhesion);GO:0010629(negative regulation of gene expression);GO:0016020(membrane);GO:0016323(basolateral plasma membrane);GO:0016600(flotillin…	04910(Insulin signaling pathway);04910(Insulin signaling pathway)	K07192		flotillin 2 [Source:RGD Symbol;Acc:70993]	protein_coding	29.0933	48.8589	30.7361	20.6395	15.4435	18.0687	2.00711	1.00512	1.58614e-07	4.87656e-06	up
ENSRNOG00000007372	Casp1	ENSRNOT00000009993	GO:0001666(response to hypoxia);GO:0004197(cysteine-type endopeptidase activity);GO:0005576(extracellular region);GO:0005739(mitochondrion);GO:0006508(proteolysis);GO:0006915(apoptotic process);GO:0008233(peptidase activity);GO:0008234(cysteine-type peptidase activity);GO:0009617(response to bacterium);GO:0010506(regulation of autophagy);GO:0016485(protein processing);GO:0016787(hydrolase activit…	04217(Necroptosis);04621(NOD-like receptor signaling pathway);04623(Cytosolic DNA-sensing pathway);04625(C-type lectin receptor signaling pathway);05014(Amyotrophic lateral sclerosis (ALS));05132(Salmonella infection);05133(Pertussis);05134(Legionellosis);05164(Influenza A)	K01370	EC:3.4.22.36	caspase 1 [Source:RGD Symbol;Acc:2274]	protein_coding	2.16809	1.99611	1.30121	0.259037	0.357224	0.361375	5.59043	2.48296	1.61908e-07	4.96771e-06	up
ENSRNOG00000036826	Glycam1	ENSRNOT00000055270		04514(Cell adhesion molecules (CAMs))	K06815		glycosylation dependent cell adhesion molecule 1 [Source:RGD Symbol;Acc:2712]	protein_coding	1.29412	3.85663	2.90559	0.407126	0.134605	0.212174	10.6862	3.41767	1.64956e-07	5.05093e-06	up
ENSRNOG00000001704	Runx1	ENSRNOT00000002313;ENSRNOT00000084134	GO:0000122(negative regulation of transcription by RNA polymerase II);GO:0000976(transcription regulatory region sequence-specific DNA binding);GO:0000977(RNA polymerase II regulatory region sequence-specific DNA binding);GO:0000978(RNA polymerase II cis-regulatory region sequence-specific DNA binding);GO:0000981(DNA-binding transcription factor activity, RNA polymerase II-specific);GO:0001228(DN…	04530(Tight junction);04659(Th17 cell differentiation);05200(Pathways in cancer);05202(Transcriptional misregulation in cancer);05220(Chronic myeloid leukemia);05221(Acute myeloid leukemia);05221(Acute myeloid leukemia)	K08367		RUNX family transcription factor 1 [Source:RGD Symbol;Acc:2283]	protein_coding	0.389414	0.868126	0.716195	0.0330098	0.0893999	0.09699	8.99607	3.16929	1.68445e-07	5.14731e-06	up
ENSRNOG00000005229	Sec16b	ENSRNOT00000044008;ENSRNOT00000007321	GO:0000139(Golgi membrane);GO:0005783(endoplasmic reticulum);GO:0005789(endoplasmic reticulum membrane);GO:0005794(Golgi apparatus);GO:0006888(endoplasmic reticulum to Golgi vesicle-mediated transport);GO:0007029(endoplasmic reticulum organization);GO:0007030(Golgi organization);GO:0007031(peroxisome organization);GO:0010628(positive regulation of gene expression);GO:0012507(ER to Golgi transport…		K20353		SEC16 homolog B, endoplasmic reticulum export factor [Source:RGD Symbol;Acc:621658]	protein_coding	3.60643	6.62908	3.5635	1.67501	1.52339	1.49533	2.93988	1.55576	1.70244e-07	5.19176e-06	up
ENSRNOG00000016581	Serpinb1a	ENSRNOT00000059854	GO:0004867(serine-type endopeptidase inhibitor activity);GO:0005576(extracellular region);GO:0005615(extracellular space);GO:0005737(cytoplasm);GO:0006954(inflammatory response);GO:0010466(negative regulation of peptidase activity);GO:0010951(negative regulation of endopeptidase activity);GO:0019725(cellular homeostasis);GO:0030414(peptidase inhibitor activity);GO:0032691(negative regulation of i…	05146(Amoebiasis)	K13963		serpin family B member 1A [Source:RGD Symbol;Acc:1306203]	protein_coding	3.91718	3.90652	3.67752	1.00576	0.828969	0.952042	4.12708	2.04512	1.74937e-07	5.32409e-06	up
ENSRNOG00000002671	Nme2	ENSRNOT00000003611	GO:0000166(nucleotide binding);GO:0001726(ruffle);GO:0002762(negative regulation of myeloid leukocyte differentiation);GO:0003677(DNA binding);GO:0003713(transcription coactivator activity);GO:0004550(nucleoside diphosphate kinase activity);GO:0004673(protein histidine kinase activity);GO:0004674(protein serine/threonine kinase activity);GO:0005504(fatty acid binding);GO:0005524(ATP binding);GO:0…	00230(Purine metabolism);00240(Pyrimidine metabolism);00983(Drug metabolism - other enzymes)	K00940	EC:2.7.4.6	NME/NM23 nucleoside diphosphate kinase 2 [Source:RGD Symbol;Acc:619877]	protein_coding	42.6373	66.7257	63.7124	26.9267	25.6	28.8787	2.12609	1.0882	1.77755e-07	5.39894e-06	up
ENSRNOG00000023226	S100a10	ENSRNOT00000035240	GO:0001558(regulation of cell growth);GO:0001765(membrane raft assembly);GO:0005509(calcium ion binding);GO:0005515(protein binding);GO:0005783(endoplasmic reticulum);GO:0006900(vesicle budding from membrane);GO:0016020(membrane);GO:0016021(integral component of membrane);GO:0019897(extrinsic component of plasma membrane);GO:0042493(response to drug);GO:0042803(protein homodimerization activity);…		K17274		S100 calcium binding protein A10 [Source:RGD Symbol;Acc:628655]	protein_coding	64.5341	82.49	107.296	42.8861	37.2349	43.066	2.06451	1.0458	1.85833e-07	5.63293e-06	up
ENSRNOG00000036711	Spn	ENSRNOT00000055013	GO:0004888(transmembrane signaling receptor activity);GO:0016020(membrane);GO:0016021(integral component of membrane);GO:0032609(interferon-gamma production);GO:0050863(regulation of T cell activation);GO:2000404(regulation of T cell migration)	04514(Cell adhesion molecules (CAMs))	K06477		sialophorin [Source:RGD Symbol;Acc:3750]	protein_coding	1.13346	0.534734	0.431663	0.111043	0.083841	0.099059	7.14377	2.83668	1.8653e-07	5.6427e-06	up
ENSRNOG00000051158	Cfb	ENSRNOT00000000477	GO:0002376(immune system process);GO:0003674(molecular_function);GO:0004252(serine-type endopeptidase activity);GO:0005576(extracellular region);GO:0005615(extracellular space);GO:0006508(proteolysis);GO:0006956(complement activation);GO:0006957(complement activation, alternative pathway);GO:0008233(peptidase activity);GO:0008236(serine-type peptidase activity);GO:0016787(hydrolase activity);GO:0…	04610(Complement and coagulation cascades);05150(Staphylococcus aureus infection)	K01335	EC:3.4.21.47	complement factor B [Source:RGD Symbol;Acc:2204]	protein_coding	13.2082	33.4267	16.6281	7.75122	4.23209	7.65158	3.22197	1.68794	1.8693e-07	5.64349e-06	up
ENSRNOG00000033444	F10	ENSRNOT00000026677	GO:0004252(serine-type endopeptidase activity);GO:0005509(calcium ion binding);GO:0005543(phospholipid binding);GO:0005576(extracellular region);GO:0006508(proteolysis);GO:0007596(blood coagulation);GO:0007599(hemostasis);GO:0008233(peptidase activity);GO:0008236(serine-type peptidase activity);GO:0016787(hydrolase activity);GO:0051897(positive regulation of protein kinase B signaling)	04610(Complement and coagulation cascades)			coagulation factor X [Source:RGD Symbol;Acc:61850]	protein_coding	1.6433	1.59943	1.1048	0.0001	0.173424	0.0001	25.0399	4.64616	1.89388e-07	5.69914e-06	up
ENSRNOG00000020684	Vat1	ENSRNOT00000028084	GO:0005737(cytoplasm);GO:0005739(mitochondrion);GO:0005741(mitochondrial outer membrane);GO:0008270(zinc ion binding);GO:0010637(negative regulation of mitochondrial fusion);GO:0016020(membrane);GO:0016491(oxidoreductase activity);GO:0055114(oxidation-reduction process)		K23167		vesicle amine transport 1 [Source:RGD Symbol;Acc:1308943]	protein_coding	16.6222	19.5539	21.7198	10.7343	11.3775	10.1166	1.79642	0.845128	1.92679e-07	5.7823e-06	up
ENSRNOG00000010966	Itgb1	ENSRNOT00000014785	GO:0000082(G1/S transition of mitotic cell cycle);GO:0000132(establishment of mitotic spindle orientation);GO:0001701(in utero embryonic development);GO:0001708(cell fate specification);GO:0001968(fibronectin binding);GO:0002020(protease binding);GO:0002042(cell migration involved in sprouting angiogenesis);GO:0003779(actin binding);GO:0005178(integrin binding);GO:0005737(cytoplasm);GO:0005886(pl…	04015(Rap1 signaling pathway);04145(Phagosome);04151(PI3K-Akt signaling pathway);04360(Axon guidance);04510(Focal adhesion);04512(ECM-receptor interaction);04514(Cell adhesion molecules (CAMs));04530(Tight junction);04611(Platelet activation);04670(Leukocyte transendothelial migration);04810(Regulation of actin cytoskeleton);05100(Bacterial invasion of epithelial cells);05133(Pertussis);05140(Lei…	K05719		integrin subunit beta 1 [Source:RGD Symbol;Acc:2927]	protein_coding	28.1198	52.0344	48.3557	21.7249	19.1633	23.0378	2.01029	1.0074	1.94182e-07	5.81582e-06	up
ENSRNOG00000013886	Fyb1	ENSRNOT00000018634	GO:0005515(protein binding);GO:0005634(nucleus);GO:0005737(cytoplasm);GO:0005886(plasma membrane);GO:0006955(immune response);GO:0007229(integrin-mediated signaling pathway);GO:0008289(lipid binding);GO:0015629(actin cytoskeleton);GO:0030054(cell junction);GO:0032991(protein-containing complex);GO:0044877(protein-containing complex binding);GO:0050852(T cell receptor signaling pathway);GO:0072659…	04015(Rap1 signaling pathway)	K17698		FYN binding protein 1 [Source:RGD Symbol;Acc:1563421]	protein_coding	3.50508	3.1308	2.31914	1.17016	0.883481	1.09291	2.84597	1.50892	1.9789e-07	5.91512e-06	up
ENSRNOG00000008837	Ass1	ENSRNOT00000012075;ENSRNOT00000093365;ENSRNOT00000093400	GO:0000050(urea cycle);GO:0000052(citrulline metabolic process);GO:0000053(argininosuccinate metabolic process);GO:0000166(nucleotide binding);GO:0001822(kidney development);GO:0001889(liver development);GO:0004055(argininosuccinate synthase activity);GO:0005524(ATP binding);GO:0005634(nucleus);GO:0005737(cytoplasm);GO:0005739(mitochondrion);GO:0005741(mitochondrial outer membrane);GO:0005764(lys…	00220(Arginine biosynthesis);00250(Alanine, aspartate and glutamate metabolism);05418(Fluid shear stress and atherosclerosis);05418(Fluid shear stress and atherosclerosis)	K01940	EC:6.3.4.5	argininosuccinate synthase 1 [Source:RGD Symbol;Acc:2163]	protein_coding;retained_intron	20.6081	79.1931	51.7551	14.2778	13.5392	17.9952	3.30821	1.72605	1.98797e-07	5.93045e-06	up
ENSRNOG00000003069	Cd38	ENSRNOT00000004121	GO:0001666(response to hypoxia);GO:0003953(NAD+ nucleosidase activity);GO:0005634(nucleus);GO:0005886(plasma membrane);GO:0007204(positive regulation of cytosolic calcium ion concentration);GO:0007565(female pregnancy);GO:0008284(positive regulation of cell population proliferation);GO:0009725(response to hormone);GO:0009986(cell surface);GO:0010977(negative regulation of neuron projection develo…	00760(Nicotinate and nicotinamide metabolism);04020(Calcium signaling pathway);04640(Hematopoietic cell lineage);04921(Oxytocin signaling pathway);04970(Salivary secretion);04972(Pancreatic secretion)	K01242	2.4.99.20;EC:3.2.2.6	CD38 molecule [Source:RGD Symbol;Acc:2303]	protein_coding	2.92245	1.4763	1.18909	0.241816	0.214898	0.028422	11.5181	3.52583	2.03569e-07	6.06082e-06	up
ENSRNOG00000017414	Irf7	ENSRNOT00000023504	GO:0000976(transcription regulatory region sequence-specific DNA binding);GO:0000978(RNA polymerase II cis-regulatory region sequence-specific DNA binding);GO:0000981(DNA-binding transcription factor activity, RNA polymerase II-specific);GO:0000987(cis-regulatory region sequence-specific DNA binding);GO:0002376(immune system process);GO:0002819(regulation of adaptive immune response);GO:0003677(D…	04620(Toll-like receptor signaling pathway);04621(NOD-like receptor signaling pathway);04622(RIG-I-like receptor signaling pathway);04623(Cytosolic DNA-sensing pathway);05160(Hepatitis C);05161(Hepatitis B);05162(Measles);05164(Influenza A);05167(Kaposi sarcoma-associated herpesvirus infection);05168(Herpes simplex virus 1 infection);05169(Epstein-Barr virus infection);05203(Viral carcinogenesis)	K09447		interferon regulatory factor 7 [Source:RGD Symbol;Acc:1307828]	protein_coding	7.144	11.6569	4.73252	2.41458	1.38693	2.36118	3.81869	1.93308	2.14496e-07	6.36099e-06	up
ENSRNOG00000039496	Plp2	ENSRNOT00000045256	GO:0005886(plasma membrane);GO:0016020(membrane);GO:0016021(integral component of membrane);GO:0019956(chemokine binding)				proteolipid protein 2 [Source:RGD Symbol;Acc:1587363]	protein_coding	3.52954	7.31637	7.32127	1.44766	1.21232	1.4123	4.46117	2.15742	2.27697e-07	6.7392e-06	up
ENSRNOG00000034134	Cpm	ENSRNOT00000044413	GO:0004180(carboxypeptidase activity);GO:0004181(metallocarboxypeptidase activity);GO:0005615(extracellular space);GO:0006508(proteolysis);GO:0006518(peptide metabolic process);GO:0008270(zinc ion binding);GO:0016485(protein processing)		K01296	EC:3.4.17.12	carboxypeptidase M [Source:RGD Symbol;Acc:1310532]	protein_coding	3.20805	15.7324	10.415	2.53405	1.65134	2.41575	4.44703	2.15284	2.31068e-07	6.82556e-06	up
ENSRNOG00000018795	Rpl18a	ENSRNOT00000025421	GO:0002181(cytoplasmic translation);GO:0003674(molecular_function);GO:0003735(structural constituent of ribosome);GO:0005515(protein binding);GO:0005840(ribosome);GO:0006412(translation);GO:0014069(postsynaptic density);GO:0022625(cytosolic large ribosomal subunit);GO:0042788(polysomal ribosome);GO:0097327(response to antineoplastic agent)	03010(Ribosome)	K02882		ribosomal protein L18A [Source:RGD Symbol;Acc:1302976]	protein_coding	257.808	287.924	310.035	172.753	182.669	190.587	1.56731	0.648291	2.35104e-07	6.93121e-06	up
ENSRNOG00000033059	Galnt6	ENSRNOT00000048488;ENSRNOT00000078848	GO:0000139(Golgi membrane);GO:0004653(polypeptide N-acetylgalactosaminyltransferase activity);GO:0005794(Golgi apparatus);GO:0006486(protein glycosylation);GO:0016020(membrane);GO:0016021(integral component of membrane);GO:0016740(transferase activity);GO:0016757(transferase activity, transferring glycosyl groups);GO:0030246(carbohydrate binding);GO:0046872(metal ion binding);GO:0048471(perinucle…	00512(Mucin type O-glycan biosynthesis);00512(Mucin type O-glycan biosynthesis)	K00710	EC:2.4.1.41	polypeptide N-acetylgalactosaminyltransferase 6 [Source:RGD Symbol;Acc:2319726]	protein_coding	0.778073	1.42786	1.54764	0.227168	0.0531763	0.220709	7.49137	2.90523	2.37477e-07	6.97385e-06	up
ENSRNOG00000001369	Oas1a	ENSRNOT00000038426;ENSRNOT00000067176;ENSRNOT00000048450	GO:0001730(2'-5'-oligoadenylate synthetase activity);GO:0002376(immune system process);GO:0003723(RNA binding);GO:0003725(double-stranded RNA binding);GO:0005524(ATP binding);GO:0005737(cytoplasm);GO:0006164(purine nucleotide biosynthetic process);GO:0006955(immune response);GO:0016740(transferase activity);GO:0016779(nucleotidyltransferase activity);GO:0045087(innate immune response);GO:0051607(…	04621(NOD-like receptor signaling pathway);05160(Hepatitis C);05162(Measles);05164(Influenza A);05168(Herpes simplex virus 1 infection);05169(Epstein-Barr virus infection);05169(Epstein-Barr virus infection)	K14216	EC:2.7.7.84	2'-5' oligoadenylate synthetase 1A [Source:RGD Symbol;Acc:621760]	protein_coding	2.6477	6.00677	2.70217	0.697141	0.17832	0.73324	7.05952	2.81957	2.39843e-07	7.02964e-06	up
ENSRNOG00000002341	Trim25	ENSRNOT00000055674	GO:0003674(molecular_function);GO:0005515(protein binding);GO:0005575(cellular_component);GO:0005654(nucleoplasm);GO:0005737(cytoplasm);GO:0005829(cytosol);GO:0006511(ubiquitin-dependent protein catabolic process);GO:0006513(protein monoubiquitination);GO:0008270(zinc ion binding);GO:0010494(cytoplasmic stress granule);GO:0016604(nuclear body);GO:0030433(ubiquitin-dependent ERAD pathway);GO:00332…	04064(NF-kappa B signaling pathway);04622(RIG-I-like receptor signaling pathway);05164(Influenza A)	K10652	EC:2.3.2.27	tripartite motif-containing 25 [Source:RGD Symbol;Acc:1594396]	protein_coding	7.10698	11.1202	6.11177	2.77815	2.68782	3.24816	2.79304	1.48184	2.4185e-07	7.0747e-06	up
ENSRNOG00000015674	Acap1	ENSRNOT00000021357	GO:0005096(GTPase activator activity);GO:0005515(protein binding);GO:0043547(positive regulation of GTPase activity);GO:0046872(metal ion binding)	04144(Endocytosis)	K12489		ArfGAP with coiled-coil, ankyrin repeat and PH domains 1 [Source:RGD Symbol;Acc:1305360]	protein_coding	0.998456	0.70964	0.386708	0.0001	0.030132	0.107568	15.2018	3.92617	2.47038e-07	7.21247e-06	up
ENSRNOG00000018384	Adam12	ENSRNOT00000024974	GO:0003674(molecular_function);GO:0004222(metalloendopeptidase activity);GO:0005575(cellular_component);GO:0005654(nucleoplasm);GO:0005886(plasma membrane);GO:0006508(proteolysis);GO:0008150(biological_process);GO:0008237(metallopeptidase activity);GO:0016020(membrane);GO:0016021(integral component of membrane);GO:0017124(SH3 domain binding);GO:0045766(positive regulation of angiogenesis)		K06835	EC:3.4.24.-	ADAM metallopeptidase domain 12 [Source:RGD Symbol;Acc:1583652]	protein_coding	1.05097	3.91478	2.78787	0.376368	0.494599	0.506942	5.62709	2.49239	2.54251e-07	7.4072e-06	up
ENSRNOG00000028814	Oasl2	ENSRNOT00000001600	GO:0001730(2'-5'-oligoadenylate synthetase activity);GO:0002376(immune system process);GO:0003723(RNA binding);GO:0003725(double-stranded RNA binding);GO:0005515(protein binding);GO:0005524(ATP binding);GO:0006955(immune response);GO:0016740(transferase activity);GO:0016779(nucleotidyltransferase activity);GO:0045087(innate immune response);GO:0051607(defense response to virus)	05165(Human papillomavirus infection)	K14608		2'-5' oligoadenylate synthetase-like 2 [Source:RGD Symbol;Acc:1307351]	protein_coding	3.35407	7.57678	2.61801	1.29275	0.88783	0.672825	4.74832	2.24742	2.54692e-07	7.4072e-06	up
ENSRNOG00000010626	Sphk1	ENSRNOT00000032163;ENSRNOT00000079080;ENSRNOT00000083593;ENSRNOT00000088457	GO:0000287(magnesium ion binding);GO:0003376(sphingosine-1-phosphate receptor signaling pathway);GO:0003677(DNA binding);GO:0003951(NAD+ kinase activity);GO:0005516(calmodulin binding);GO:0005524(ATP binding);GO:0005737(cytoplasm);GO:0005829(cytosol);GO:0005886(plasma membrane);GO:0005905(clathrin-coated pit);GO:0006670(sphingosine metabolic process);GO:0008289(lipid binding);GO:0008481(sphingani…	00600(Sphingolipid metabolism);04020(Calcium signaling pathway);04071(Sphingolipid signaling pathway);04072(Phospholipase D signaling pathway);04370(VEGF signaling pathway);04371(Apelin signaling pathway);04666(Fc gamma R-mediated phagocytosis);05152(Tuberculosis);05152(Tuberculosis)	K04718	EC:2.7.1.91	sphingosine kinase 1 [Source:RGD Symbol;Acc:620048]	protein_coding	2.74731	2.82546	3.74798	1.02096	1.19723	1.06062	2.84273	1.50728	2.74209e-07	7.94414e-06	up
ENSRNOG00000031081	Stat2	ENSRNOT00000088201;ENSRNOT00000049536	GO:0000978(RNA polymerase II cis-regulatory region sequence-specific DNA binding);GO:0001228(DNA-binding transcription activator activity, RNA polymerase II-specific);GO:0001932(regulation of protein phosphorylation);GO:0003674(molecular_function);GO:0003677(DNA binding);GO:0003700(DNA-binding transcription factor activity);GO:0005575(cellular_component);GO:0005634(nucleus);GO:0005737(cytoplasm);…	04062(Chemokine signaling pathway);04217(Necroptosis);04380(Osteoclast differentiation);04621(NOD-like receptor signaling pathway);04625(C-type lectin receptor signaling pathway);04630(Jak-STAT signaling pathway);05160(Hepatitis C);05161(Hepatitis B);05162(Measles);05164(Influenza A);05165(Human papillomavirus infection);05167(Kaposi sarcoma-associated herpesvirus infection);05168(Herpes simplex …	K11221		signal transducer and activator of transcription 2 [Source:RGD Symbol;Acc:1311649]	protein_coding	22.2209	27.1163	21.3945	14.5639	14.9834	14.4141	1.60895	0.686124	2.75576e-07	7.9655e-06	up
ENSRNOG00000015992	Ccl20	ENSRNOT00000021730	GO:0002548(monocyte chemotaxis);GO:0005125(cytokine activity);GO:0005576(extracellular region);GO:0005615(extracellular space);GO:0006935(chemotaxis);GO:0006954(inflammatory response);GO:0006955(immune response);GO:0007186(G protein-coupled receptor signaling pathway);GO:0008009(chemokine activity);GO:0030593(neutrophil chemotaxis);GO:0031640(killing of cells of other organism);GO:0031731(CCR6 ch…	04060(Cytokine-cytokine receptor interaction);04062(Chemokine signaling pathway);04657(IL-17 signaling pathway);04668(TNF signaling pathway);05323(Rheumatoid arthritis)			C-C motif chemokine ligand 20 [Source:RGD Symbol;Acc:3646]	protein_coding	1.13691	2.72868	1.7893	0.276167	0.0001	0.121724	14.2086	3.82869	2.76003e-07	7.9655e-06	up
ENSRNOG00000008904	Fli1	ENSRNOT00000068037	GO:0000978(RNA polymerase II cis-regulatory region sequence-specific DNA binding);GO:0000981(DNA-binding transcription factor activity, RNA polymerase II-specific);GO:0001228(DNA-binding transcription activator activity, RNA polymerase II-specific);GO:0003677(DNA binding);GO:0003682(chromatin binding);GO:0003700(DNA-binding transcription factor activity);GO:0005634(nucleus);GO:0005654(nucleoplasm…	05202(Transcriptional misregulation in cancer)	K09436		Fli-1 proto-oncogene, ETS transcription factor [Source:RGD Symbol;Acc:1309837]	protein_coding	2.99729	3.64944	2.35953	0.834933	0.768879	0.688866	3.92827	1.9739	2.82091e-07	8.10821e-06	up
ENSRNOG00000016294	Cd4	ENSRNOT00000021915	GO:0001816(cytokine production);GO:0001934(positive regulation of protein phosphorylation);GO:0002250(adaptive immune response);GO:0002376(immune system process);GO:0005102(signaling receptor binding);GO:0005788(endoplasmic reticulum lumen);GO:0005789(endoplasmic reticulum membrane);GO:0005886(plasma membrane);GO:0005887(integral component of plasma membrane);GO:0006948(induction by virus of host…	04060(Cytokine-cytokine receptor interaction);04514(Cell adhesion molecules (CAMs));04612(Antigen processing and presentation);04640(Hematopoietic cell lineage);04658(Th1 and Th2 cell differentiation);04659(Th17 cell differentiation);04660(T cell receptor signaling pathway);05166(Human T-cell leukemia virus 1 infection);05170(Human immunodeficiency virus 1 infection);05340(Primary immunodeficienc…	K06454		Cd4 molecule [Source:RGD Symbol;Acc:2306]	protein_coding	7.25583	10.1631	13.1576	3.3344	4.11349	2.51901	3.06781	1.61721	2.82127e-07	8.10821e-06	up
ENSRNOG00000014453	Anxa5	ENSRNOT00000019554	GO:0005509(calcium ion binding);GO:0005544(calcium-dependent phospholipid binding);GO:0009897(external side of plasma membrane);GO:0010033(response to organic substance);GO:0050819(negative regulation of coagulation);GO:0072563(endothelial microparticle)		K16646		annexin A5 [Source:RGD Symbol;Acc:2120]	protein_coding	21.151	43.3333	40.8612	15.848	14.0257	16.1204	2.29041	1.19561	2.84766e-07	8.1559e-06	up
ENSRNOG00000046196	Icos	ENSRNOT00000071226;ENSRNOT00000091060	GO:0002517(T cell tolerance induction);GO:0003674(molecular_function);GO:0005887(integral component of plasma membrane);GO:0009897(external side of plasma membrane);GO:0016020(membrane);GO:0016021(integral component of membrane);GO:0031295(T cell costimulation);GO:0098609(cell-cell adhesion);GO:0098609(cell-cell adhesion)	04514(Cell adhesion molecules (CAMs));04660(T cell receptor signaling pathway);04672(Intestinal immune network for IgA production);05340(Primary immunodeficiency);05340(Primary immunodeficiency)	K06713		inducible T-cell co-stimulator [Source:RGD Symbol;Acc:620123]	protein_coding	1.01389	0.512245	0.175392	0.0001	0.0001	0.0551288	30.753	4.94265	3.07265e-07	8.78359e-06	up
ENSRNOG00000012630	Rhoc	ENSRNOT00000017254;ENSRNOT00000085355	GO:0000281(mitotic cytokinesis);GO:0003924(GTPase activity);GO:0005525(GTP binding);GO:0005634(nucleus);GO:0005737(cytoplasm);GO:0005829(cytosol);GO:0005856(cytoskeleton);GO:0005886(plasma membrane);GO:0005938(cell cortex);GO:0007015(actin filament organization);GO:0007264(small GTPase mediated signal transduction);GO:0008360(regulation of cell shape);GO:0016020(membrane);GO:0016477(cell migratio…		K07857		ras homolog family member C [Source:RGD Symbol;Acc:1304965]	protein_coding	18.9045	22.1398	21.8844	6.17763	6.43451	11.8978	2.56748	1.36035	3.10258e-07	8.85234e-06	up
ENSRNOG00000022242	Cxcl9	ENSRNOT00000003082	GO:0005125(cytokine activity);GO:0005575(cellular_component);GO:0005576(extracellular region);GO:0005615(extracellular space);GO:0006935(chemotaxis);GO:0006952(defense response);GO:0006954(inflammatory response);GO:0006955(immune response);GO:0007189(adenylate cyclase-activating G protein-coupled receptor signaling pathway);GO:0008009(chemokine activity);GO:0009617(response to bacterium);GO:00098…	04060(Cytokine-cytokine receptor interaction);04062(Chemokine signaling pathway);04620(Toll-like receptor signaling pathway)	K05416		C-X-C motif chemokine ligand 9 [Source:RGD Symbol;Acc:628798]	protein_coding	7.89079	0.816689	0.32387	0.0001	0.0001	0.077637	116.029	6.85834	3.32915e-07	9.46471e-06	up
ENSRNOG00000009347	Arhgap25	ENSRNOT00000012645	GO:0001891(phagocytic cup);GO:0005096(GTPase activator activity);GO:0006911(phagocytosis, engulfment);GO:0007015(actin filament organization);GO:0007165(signal transduction);GO:0051058(negative regulation of small GTPase mediated signal transduction);GO:0090630(activation of GTPase activity)		K20642		Rho GTPase activating protein 25 [Source:RGD Symbol;Acc:1562105]	protein_coding	1.83483	1.67156	1.38455	0.535576	0.304886	0.344683	4.12688	2.04505	3.32977e-07	9.46471e-06	up
ENSRNOG00000009260	Cnr2	ENSRNOT00000074998;ENSRNOT00000012342	GO:0001975(response to amphetamine);GO:0004930(G protein-coupled receptor activity);GO:0004949(cannabinoid receptor activity);GO:0005737(cytoplasm);GO:0005783(endoplasmic reticulum);GO:0005886(plasma membrane);GO:0006954(inflammatory response);GO:0007165(signal transduction);GO:0007186(G protein-coupled receptor signaling pathway);GO:0007189(adenylate cyclase-activating G protein-coupled receptor…	04080(Neuroactive ligand-receptor interaction);04080(Neuroactive ligand-receptor interaction)	K04278		cannabinoid receptor 2 [Source:RGD Symbol;Acc:619713]	protein_coding	0.865826	0.285184	0.408271	0.0364425	0.0649464	0.0642499	9.41374	3.23477	3.53252e-07	1.00033e-05	up
ENSRNOG00000028137	Mki67	ENSRNOT00000038176	GO:0000775(chromosome, centromeric region);GO:0000793(condensed chromosome);GO:0003674(molecular_function);GO:0005515(protein binding);GO:0005575(cellular_component);GO:0005634(nucleus);GO:0005730(nucleolus);GO:0005737(cytoplasm);GO:0006259(DNA metabolic process);GO:0007049(cell cycle);GO:0007088(regulation of mitotic nuclear division);GO:0008022(protein C-terminus binding);GO:0008283(cell popula…		K17582		marker of proliferation Ki-67 [Source:RGD Symbol;Acc:1305476]	protein_coding	1.3092	1.44648	1.08841	0.502789	0.43162	0.500349	2.67926	1.42184	3.63315e-07	1.02689e-05	up
ENSRNOG00000039759	Gpr34	ENSRNOT00000060988	GO:0004930(G protein-coupled receptor activity);GO:0007165(signal transduction);GO:0007186(G protein-coupled receptor signaling pathway);GO:0016020(membrane);GO:0016021(integral component of membrane);GO:0035589(G protein-coupled purinergic nucleotide receptor signaling pathway);GO:0045028(G protein-coupled purinergic nucleotide receptor activity)		K08383		G protein-coupled receptor 34 [Source:RGD Symbol;Acc:1563681]	protein_coding	5.35645	7.70188	7.68632	2.39227	1.78477	2.3238	3.19107	1.67404	3.78917e-07	1.06899e-05	up
ENSRNOG00000019106	Rps17	ENSRNOT00000025888	GO:0003735(structural constituent of ribosome);GO:0005840(ribosome);GO:0006412(translation)	03010(Ribosome)			ribosomal protein S17 [Source:RGD Symbol;Acc:62027]	protein_coding	190.538	234.426	238.217	140.724	133.194	142.09	1.59415	0.672791	3.95245e-07	1.11297e-05	up
ENSRNOG00000018524	Ezr	ENSRNOT00000046746;ENSRNOT00000090033	GO:0000122(negative regulation of transcription by RNA polymerase II);GO:0001650(fibrillar center);GO:0001726(ruffle);GO:0001772(immunological synapse);GO:0001931(uropod);GO:0001951(intestinal D-glucose absorption);GO:0003376(sphingosine-1-phosphate receptor signaling pathway);GO:0003779(actin binding);GO:0005198(structural molecule activity);GO:0005515(protein binding);GO:0005737(cytoplasm);GO:0…	04530(Tight junction);04670(Leukocyte transendothelial migration);04810(Regulation of actin cytoskeleton);04971(Gastric acid secretion);05205(Proteoglycans in cancer);05206(MicroRNAs in cancer);05206(MicroRNAs in cancer)	K08007		ezrin [Source:RGD Symbol;Acc:621161]	protein_coding	12.1501	15.3568	14.909	7.61531	6.46398	7.85357	1.9339	0.95151	4.0356e-07	1.13426e-05	up
ENSRNOG00000004972	Upp1	ENSRNOT00000006765	GO:0003824(catalytic activity);GO:0004850(uridine phosphorylase activity);GO:0005654(nucleoplasm);GO:0005737(cytoplasm);GO:0006218(uridine catabolic process);GO:0006220(pyrimidine nucleotide metabolic process);GO:0009116(nucleoside metabolic process);GO:0009166(nucleotide catabolic process);GO:0016740(transferase activity);GO:0016757(transferase activity, transferring glycosyl groups);GO:0016763(…	00240(Pyrimidine metabolism);00983(Drug metabolism - other enzymes)	K00757	EC:2.4.2.3	uridine phosphorylase 1 [Source:RGD Symbol;Acc:1305566]	protein_coding	1.14795	1.05683	1.02155	0.233957	0.194715	0.206801	5.07705	2.34399	4.09929e-07	1.15002e-05	up
ENSRNOG00000009761	Tmod1	ENSRNOT00000013228	GO:0003779(actin binding);GO:0005523(tropomyosin binding);GO:0005865(striated muscle thin filament);GO:0005884(actin filament);GO:0006936(muscle contraction);GO:0008180(COP9 signalosome);GO:0008344(adult locomotory behavior);GO:0016020(membrane);GO:0030016(myofibril);GO:0030017(sarcomere);GO:0030239(myofibril assembly);GO:0030863(cortical cytoskeleton);GO:0051015(actin filament binding);GO:005169…		K10370		tropomodulin 1 [Source:RGD Symbol;Acc:3874]	protein_coding	9.88916	18.1087	12.9443	6.39452	5.48239	5.63404	2.33809	1.22533	4.14998e-07	1.16207e-05	up
ENSRNOG00000023109	Icoslg	ENSRNOT00000038547	GO:0001817(regulation of cytokine production);GO:0005102(signaling receptor binding);GO:0005887(integral component of plasma membrane);GO:0009897(external side of plasma membrane);GO:0016020(membrane);GO:0016021(integral component of membrane);GO:0042802(identical protein binding);GO:0050776(regulation of immune response);GO:0050852(T cell receptor signaling pathway)	04514(Cell adhesion molecules (CAMs));04672(Intestinal immune network for IgA production)	K06710		inducible T-cell co-stimulator ligand [Source:RGD Symbol;Acc:1562791]	protein_coding	1.94402	2.50283	1.96955	0.407952	0.562279	0.703356	3.83392	1.93882	4.32368e-07	1.20846e-05	up
ENSRNOG00000000824	Dse	ENSRNOT00000001093;ENSRNOT00000088287	GO:0005783(endoplasmic reticulum);GO:0005794(Golgi apparatus);GO:0016020(membrane);GO:0016021(integral component of membrane);GO:0030204(chondroitin sulfate metabolic process);GO:0030205(dermatan sulfate metabolic process);GO:0030208(dermatan sulfate biosynthetic process);GO:0047757(chondroitin-glucuronate 5-epimerase activity);GO:0047757(chondroitin-glucuronate 5-epimerase activity)	00532(Glycosaminoglycan biosynthesis - chondroitin sulfate / dermatan sulfate);00532(Glycosaminoglycan biosynthesis - chondroitin sulfate / dermatan sulfate)	K01794	EC:5.1.3.19	dermatan sulfate epimerase [Source:RGD Symbol;Acc:1305079]	protein_coding	1.6702	2.69475	2.59286	0.883568	0.688641	0.640317	3.14474	1.65294	4.3853e-07	1.22342e-05	up
ENSRNOG00000013902	P2ry12	ENSRNOT00000018600	GO:0001609(G protein-coupled adenosine receptor activity);GO:0001621(G protein-coupled ADP receptor activity);GO:0001973(G protein-coupled adenosine receptor signaling pathway);GO:0004930(G protein-coupled receptor activity);GO:0005739(mitochondrion);GO:0005886(plasma membrane);GO:0005901(caveola);GO:0006930(substrate-dependent cell migration, cell extension);GO:0007165(signal transduction);GO:00…	04611(Platelet activation)	K04298		purinergic receptor P2Y12 [Source:RGD Symbol;Acc:621681]	protein_coding	6.67407	7.02422	6.9968	2.63761	1.4537	2.18505	3.29731	1.72129	4.43818e-07	1.23588e-05	up
ENSRNOG00000021100	Tnfaip8l2	ENSRNOT00000028642	GO:0002376(immune system process);GO:0005737(cytoplasm);GO:0042981(regulation of apoptotic process);GO:0045087(innate immune response);GO:0050728(negative regulation of inflammatory response);GO:0050868(negative regulation of T cell activation)				TNF alpha induced protein 8 like 2 [Source:RGD Symbol;Acc:1310519]	protein_coding	4.37216	4.134	5.21276	1.34974	1.35917	1.32715	3.39908	1.76514	4.52493e-07	1.25771e-05	up
ENSRNOG00000030187	Mmp12	ENSRNOT00000011727	GO:0000122(negative regulation of transcription by RNA polymerase II);GO:0001046(core promoter sequence-specific DNA binding);GO:0004222(metalloendopeptidase activity);GO:0005509(calcium ion binding);GO:0005518(collagen binding);GO:0005615(extracellular space);GO:0005634(nucleus);GO:0005737(cytoplasm);GO:0006508(proteolysis);GO:0006606(protein import into nucleus);GO:0008233(peptidase activity);G…		K01413	EC:3.4.24.65	matrix metallopeptidase 12 [Source:RGD Symbol;Acc:620195]	protein_coding	0.375024	2.05775	6.62648	0.0001	0.066074	0.168524	38.5996	5.27051	4.5639e-07	1.26621e-05	up
ENSRNOG00000016488	Pltp	ENSRNOT00000022594	GO:0003674(molecular_function);GO:0005575(cellular_component);GO:0005576(extracellular region);GO:0005615(extracellular space);GO:0005634(nucleus);GO:0006629(lipid metabolic process);GO:0006869(lipid transport);GO:0008035(high-density lipoprotein particle binding);GO:0008150(biological_process);GO:0008289(lipid binding);GO:0008429(phosphatidylethanolamine binding);GO:0008525(phosphatidylcholine t…	03320(PPAR signaling pathway);04979(Cholesterol metabolism)	K08761		phospholipid transfer protein [Source:RGD Symbol;Acc:1306695]	protein_coding	11.0322	16.6502	14.862	5.42479	6.45937	6.9049	2.26431	1.17907	4.57829e-07	1.26787e-05	up
ENSRNOG00000019974	Uba52	ENSRNOT00000027073	GO:0003674(molecular_function);GO:0003735(structural constituent of ribosome);GO:0005515(protein binding);GO:0005634(nucleus);GO:0005654(nucleoplasm);GO:0005737(cytoplasm);GO:0005783(endoplasmic reticulum);GO:0005829(cytosol);GO:0005840(ribosome);GO:0005886(plasma membrane);GO:0006412(translation);GO:0015935(small ribosomal subunit);GO:0016567(protein ubiquitination);GO:0017085(response to insect…	03010(Ribosome)	K02927		ubiquitin A-52 residue ribosomal protein fusion product 1 [Source:RGD Symbol;Acc:68344]	protein_coding	302.877	329.188	333.616	214.944	213.904	212.298	1.50618	0.590894	5.19766e-07	1.4315e-05	up
ENSRNOG00000022565	Lrrc25	ENSRNOT00000031692	GO:0005515(protein binding);GO:0016020(membrane);GO:0016021(integral component of membrane)				leucine rich repeat containing 25 [Source:RGD Symbol;Acc:1564818]	protein_coding	0.722844	1.20665	0.778657	0.046322	0.153109	0.0001	13.5726	3.76262	5.56502e-07	1.52431e-05	up
ENSRNOG00000015278	Myl12a	ENSRNOT00000021048	GO:0001725(stress fiber);GO:0005509(calcium ion binding);GO:0008360(regulation of cell shape);GO:0016459(myosin complex);GO:0016460(myosin II complex);GO:0030018(Z disc);GO:0035254(glutamate receptor binding);GO:0046872(metal ion binding);GO:0072659(protein localization to plasma membrane)	04360(Axon guidance);04510(Focal adhesion);04530(Tight junction);04611(Platelet activation);04670(Leukocyte transendothelial migration);04810(Regulation of actin cytoskeleton)	K12757		myosin light chain 12A [Source:RGD Symbol;Acc:1309537]	protein_coding	43.3045	60.4945	67.6262	31.8319	27.9353	31.3706	1.88095	0.911458	5.60125e-07	1.53145e-05	up
ENSRNOG00000012956	Tgm2	ENSRNOT00000018328	GO:0001974(blood vessel remodeling);GO:0003810(protein-glutamine gamma-glutamyltransferase activity);GO:0005515(protein binding);GO:0005525(GTP binding);GO:0005737(cytoplasm);GO:0005739(mitochondrion);GO:0005783(endoplasmic reticulum);GO:0005829(cytosol);GO:0005886(plasma membrane);GO:0007200(phospholipase C-activating G protein-coupled receptor signaling pathway);GO:0018149(peptide cross-linking…	05016(Huntington disease)	K05625	EC:2.3.2.13	transglutaminase 2 [Source:RGD Symbol;Acc:621081]	protein_coding	5.34589	5.97757	4.63735	2.2382	2.42578	2.09946	2.35987	1.2387	5.99662e-07	1.63362e-05	up
ENSRNOG00000042189	Rab31	ENSRNOT00000067974	GO:0003924(GTPase activity);GO:0005525(GTP binding);GO:0005769(early endosome);GO:0019003(GDP binding);GO:0031623(receptor internalization);GO:0032588(trans-Golgi network membrane);GO:0032869(cellular response to insulin stimulus);GO:0043001(Golgi to plasma membrane protein transport);GO:0045055(regulated exocytosis);GO:0045335(phagocytic vesicle);GO:0090382(phagosome maturation)	04144(Endocytosis)	K07891		RAB31, member RAS oncogene family [Source:RGD Symbol;Acc:628598]	protein_coding	6.69054	8.38754	8.34801	3.62856	3.94849	2.9568	2.22389	1.15308	6.32403e-07	1.7197e-05	up
ENSRNOG00000014610	Anpep	ENSRNOT00000092125;ENSRNOT00000020002	GO:0004177(aminopeptidase activity);GO:0005615(extracellular space);GO:0005793(endoplasmic reticulum-Golgi intermediate compartment);GO:0005886(plasma membrane);GO:0006508(proteolysis);GO:0008233(peptidase activity);GO:0008237(metallopeptidase activity);GO:0008270(zinc ion binding);GO:0009897(external side of plasma membrane);GO:0016020(membrane);GO:0016787(hydrolase activity);GO:0046872(metal io…	00480(Glutathione metabolism);04614(Renin-angiotensin system);04640(Hematopoietic cell lineage);04640(Hematopoietic cell lineage)	K11140	EC:3.4.11.2	alanyl aminopeptidase, membrane [Source:RGD Symbol;Acc:2991]	protein_coding	1.09764	2.00523	1.77026	0.444302	0.426359	0.40779	3.81174	1.93045	6.63646e-07	1.79817e-05	up
ENSRNOG00000012160	Syk	ENSRNOT00000016942;ENSRNOT00000041726	GO:0000166(nucleotide binding);GO:0000187(activation of MAPK activity);GO:0001784(phosphotyrosine residue binding);GO:0001820(serotonin secretion);GO:0001945(lymph vessel development);GO:0002092(positive regulation of receptor internalization);GO:0002250(adaptive immune response);GO:0002281(macrophage activation involved in immune response);GO:0002283(neutrophil activation involved in immune resp…	04064(NF-kappa B signaling pathway);04072(Phospholipase D signaling pathway);04151(PI3K-Akt signaling pathway);04380(Osteoclast differentiation);04611(Platelet activation);04625(C-type lectin receptor signaling pathway);04650(Natural killer cell mediated cytotoxicity);04662(B cell receptor signaling pathway);04664(Fc epsilon RI signaling pathway);04666(Fc gamma R-mediated phagocytosis);05152(Tube…	K05855	EC:2.7.10.2	spleen associated tyrosine kinase [Source:RGD Symbol;Acc:3796]	protein_coding	1.39767	1.29329	1.30967	0.424087	0.225241	0.446237	3.65166	1.86855	7.1994e-07	1.94371e-05	up
ENSRNOG00000026821	Arhgap42	ENSRNOT00000031492	GO:0003085(negative regulation of systemic arterial blood pressure);GO:0005096(GTPase activator activity);GO:0005515(protein binding);GO:0007165(signal transduction);GO:0035024(negative regulation of Rho protein signal transduction);GO:0090630(activation of GTPase activity);GO:1904694(negative regulation of vascular smooth muscle contraction)		K20651		Rho GTPase activating protein 42 [Source:RGD Symbol;Acc:1564081]	protein_coding	3.61157	3.9613	3.79793	1.34294	1.67966	1.56171	2.48037	1.31056	7.9726e-07	2.14477e-05	up
ENSRNOG00000054140	Myl6	ENSRNOT00000089074;ENSRNOT00000085644;ENSRNOT00000082518	GO:0005509(calcium ion binding);GO:0005903(brush border);GO:0008307(structural constituent of muscle);GO:0016461(unconventional myosin complex);GO:0016461(unconventional myosin complex)	04270(Vascular smooth muscle contraction);04530(Tight junction);04921(Oxytocin signaling pathway);04921(Oxytocin signaling pathway)	K12751		myosin light chain 6 [Source:RGD Symbol;Acc:1589019]	protein_coding	122.785	154.956	155.269	93.3992	90.2467	94.8015	1.55509	0.636995	8.46356e-07	2.27279e-05	up
ENSRNOG00000002217	Plac8	ENSRNOT00000003012	GO:0003682(chromatin binding);GO:0008284(positive regulation of cell population proliferation);GO:0009409(response to cold);GO:0040015(negative regulation of multicellular organism growth);GO:0042742(defense response to bacterium);GO:0043066(negative regulation of apoptotic process);GO:0045944(positive regulation of transcription by RNA polymerase II);GO:0050873(brown fat cell differentiation);GO…				placenta associated 8 [Source:RGD Symbol;Acc:1308102]	protein_coding	26.8662	9.57043	7.08565	0.134875	2.4552	0.595835	13.6609	3.77198	8.50135e-07	2.27888e-05	up
ENSRNOG00000016258	Zfp516	ENSRNOT00000088484;ENSRNOT00000021768	GO:0000978(RNA polymerase II cis-regulatory region sequence-specific DNA binding);GO:0000987(cis-regulatory region sequence-specific DNA binding);GO:0003676(nucleic acid binding);GO:0005634(nucleus);GO:0006355(regulation of transcription, DNA-templated);GO:0009409(response to cold);GO:0033613(activating transcription factor binding);GO:0045893(positive regulation of transcription, DNA-templated);…	04714(Thermogenesis);04714(Thermogenesis)	K22411		zinc finger protein 516 [Source:RGD Symbol;Acc:1306817]	protein_coding	25.1141	31.6262	22.8653	15.5546	17.026	16.4067	1.62503	0.700463	8.53247e-07	2.28316e-05	up
ENSRNOG00000036699	Faap100	ENSRNOT00000054974	GO:0005654(nucleoplasm);GO:0036297(interstrand cross-link repair);GO:0043240(Fanconi anaemia nuclear complex)	03460(Fanconi anemia pathway)	K10993		FA core complex associated protein 100 [Source:RGD Symbol;Acc:1306926]	protein_coding	42.1553	51.1646	41.0823	27.5983	30.7721	27.2674	1.56942	0.650235	8.73388e-07	2.33291e-05	up
ENSRNOG00000009912	Fgr	ENSRNOT00000013778;ENSRNOT00000085674	GO:0000166(nucleotide binding);GO:0001784(phosphotyrosine residue binding);GO:0002376(immune system process);GO:0004672(protein kinase activity);GO:0004713(protein tyrosine kinase activity);GO:0004715(non-membrane spanning protein tyrosine kinase activity);GO:0005102(signaling receptor binding);GO:0005515(protein binding);GO:0005524(ATP binding);GO:0005737(cytoplasm);GO:0005739(mitochondrion);GO:…	04062(Chemokine signaling pathway);04062(Chemokine signaling pathway)	K08891	EC:2.7.10.2	FGR proto-oncogene, Src family tyrosine kinase [Source:RGD Symbol;Acc:621319]	protein_coding	1.22513	1.22189	1.0929	0.0659118	0.305098	0.0607542	8.19875	3.0354	8.75571e-07	2.3346e-05	up
ENSRNOG00000008283	B4galt5	ENSRNOT00000079414;ENSRNOT00000064849	GO:0003945(N-acetyllactosamine synthase activity);GO:0005794(Golgi apparatus);GO:0005975(carbohydrate metabolic process);GO:0006486(protein glycosylation);GO:0008489(UDP-galactose:glucosylceramide beta-1,4-galactosyltransferase activity);GO:0010706(ganglioside biosynthetic process via lactosylceramide);GO:0016020(membrane);GO:0016021(integral component of membrane);GO:0016740(transferase activity…	00512(Mucin type O-glycan biosynthesis);00512(Mucin type O-glycan biosynthesis)	K09905	EC:2.4.1.-	beta-1,4-galactosyltransferase 5 [Source:RGD Symbol;Acc:1310062]	protein_coding	13.4377	18.8547	16.7974	8.56461	9.6596	9.26922	1.78551	0.836334	8.91403e-07	2.37261e-05	up
ENSRNOG00000058909	Rps9	ENSRNOT00000090819;ENSRNOT00000086622;ENSRNOT00000091654	GO:0003723(RNA binding);GO:0003735(structural constituent of ribosome);GO:0005730(nucleolus);GO:0005737(cytoplasm);GO:0005840(ribosome);GO:0006412(translation);GO:0008150(biological_process);GO:0008284(positive regulation of cell population proliferation);GO:0015935(small ribosomal subunit);GO:0019843(rRNA binding);GO:0022627(cytosolic small ribosomal subunit);GO:0045182(translation regulator act…	03010(Ribosome);03010(Ribosome)	K02997		ribosomal protein S9 [Source:RGD Symbol;Acc:619889]	protein_coding	44.9249	51.9934	54.3795	31.1516	32.739	34.4758	1.53811	0.621154	8.94822e-07	2.37751e-05	up
ENSRNOG00000012074	Ifngr1	ENSRNOT00000016286	GO:0001774(microglial cell activation);GO:0003674(molecular_function);GO:0004896(cytokine receptor activity);GO:0005515(protein binding);GO:0005783(endoplasmic reticulum);GO:0005886(plasma membrane);GO:0008150(biological_process);GO:0010628(positive regulation of gene expression);GO:0014069(postsynaptic density);GO:0016020(membrane);GO:0016021(integral component of membrane);GO:0019221(cytokine-m…	04060(Cytokine-cytokine receptor interaction);04066(HIF-1 signaling pathway);04217(Necroptosis);04380(Osteoclast differentiation);04630(Jak-STAT signaling pathway);04650(Natural killer cell mediated cytotoxicity);04658(Th1 and Th2 cell differentiation);04659(Th17 cell differentiation);05132(Salmonella infection);05140(Leishmaniasis);05142(Chagas disease (American trypanosomiasis));05145(Toxoplasm…	K05132		interferon gamma receptor 1 [Source:RGD Symbol;Acc:620570]	protein_coding	26.8494	28.3562	27.3296	18.2223	15.8831	15.3228	1.6698	0.739677	9.07638e-07	2.40732e-05	up
ENSRNOG00000003897	Col1a1	ENSRNOT00000005311	GO:0001501(skeletal system development);GO:0001503(ossification);GO:0001568(blood vessel development);GO:0001649(osteoblast differentiation);GO:0001957(intramembranous ossification);GO:0001958(endochondral ossification);GO:0002020(protease binding);GO:0005201(extracellular matrix structural constituent);GO:0005515(protein binding);GO:0005576(extracellular region);GO:0005581(collagen trimer);GO:00…	04151(PI3K-Akt signaling pathway);04510(Focal adhesion);04512(ECM-receptor interaction);04611(Platelet activation);04926(Relaxin signaling pathway);04933(AGE-RAGE signaling pathway in diabetic complications);04974(Protein digestion and absorption);05146(Amoebiasis);05165(Human papillomavirus infection)			collagen type I alpha 1 chain [Source:RGD Symbol;Acc:61817]	protein_coding	1.72622	5.90255	8.96268	1.05503	1.24443	0.340735	6.28417	2.65172	9.37109e-07	2.47064e-05	up
ENSRNOG00000017496	Cnp	ENSRNOT00000023872	GO:0000226(microtubule cytoskeleton organization);GO:0003723(RNA binding);GO:0004113(2',3'-cyclic-nucleotide 3'-phosphodiesterase activity);GO:0005615(extracellular space);GO:0005654(nucleoplasm);GO:0005737(cytoplasm);GO:0005741(mitochondrial outer membrane);GO:0005743(mitochondrial inner membrane);GO:0005829(cytosol);GO:0005874(microtubule);GO:0005886(plasma membrane);GO:0005902(microvillus);GO:…		K01121	EC:3.1.4.37	2',3'-cyclic nucleotide 3' phosphodiesterase [Source:RGD Symbol;Acc:2368]	protein_coding	16.723	21.8638	17.8511	8.49219	9.22013	11.305	1.94497	0.959751	9.38538e-07	2.47064e-05	up
ENSRNOG00000022800	Sp140	ENSRNOT00000034603;ENSRNOT00000078987	GO:0003677(DNA binding);GO:0005515(protein binding);GO:0005634(nucleus);GO:0016604(nuclear body);GO:0046872(metal ion binding);GO:0046872(metal ion binding)				SP140 nuclear body protein [Source:RGD Symbol;Acc:1306355]	protein_coding	3.8263	2.75463	2.33558	0.805777	0.663484	1.10409	3.46495	1.79283	9.39712e-07	2.47064e-05	up
ENSRNOG00000016575	Tnfrsf1b	ENSRNOT00000022478	GO:0002718(regulation of cytokine production involved in immune response);GO:0002724(regulation of T cell cytokine production);GO:0003176(aortic valve development);GO:0003177(pulmonary valve development);GO:0003332(negative regulation of extracellular matrix constituent secretion);GO:0005031(tumor necrosis factor-activated receptor activity);GO:0005515(protein binding);GO:0005634(nucleus);GO:0006…	04060(Cytokine-cytokine receptor interaction);04668(TNF signaling pathway);04920(Adipocytokine signaling pathway);05014(Amyotrophic lateral sclerosis (ALS));05170(Human immunodeficiency virus 1 infection)	K05141		TNF receptor superfamily member 1B [Source:RGD Symbol;Acc:621238]	protein_coding	1.32205	1.60827	1.12218	0.075102	0.195008	0.373636	6.29519	2.65425	1.04206e-06	2.73495e-05	up
ENSRNOG00000058646	Zfp36l1	ENSRNOT00000083677	GO:0000165(MAPK cascade);GO:0000288(nuclear-transcribed mRNA catabolic process, deadenylation-dependent decay);GO:0000932(P-body);GO:0001570(vasculogenesis);GO:0003342(proepicardium development);GO:0003677(DNA binding);GO:0003723(RNA binding);GO:0003729(mRNA binding);GO:0005634(nucleus);GO:0005737(cytoplasm);GO:0005829(cytosol);GO:0006397(mRNA processing);GO:0006402(mRNA catabolic process);GO:000…	04218(Cellular senescence)			zinc finger protein 36, C3H type-like 1 [Source:RGD Symbol;Acc:62009]	protein_coding	11.4887	13.4485	13.4901	6.01619	6.79651	6.98603	1.9409	0.956723	1.06799e-06	2.79813e-05	up
ENSRNOG00000002680	Lamc1	ENSRNOT00000003605;ENSRNOT00000092521;ENSRNOT00000092288	GO:0005201(extracellular matrix structural constituent);GO:0005604(basement membrane);GO:0005606(laminin-1 complex);GO:0007155(cell adhesion);GO:0009887(animal organ morphogenesis);GO:0009888(tissue development);GO:0016020(membrane);GO:0016477(cell migration);GO:0022617(extracellular matrix disassembly);GO:0031012(extracellular matrix);GO:0031175(neuron projection development);GO:0031581(hemidesm…	04151(PI3K-Akt signaling pathway);04510(Focal adhesion);04512(ECM-receptor interaction);05020(Prion diseases);05145(Toxoplasmosis);05146(Amoebiasis);05165(Human papillomavirus infection);05200(Pathways in cancer);05222(Small cell lung cancer);05222(Small cell lung cancer)	K05635		laminin subunit gamma 1 [Source:RGD Symbol;Acc:621052]	protein_coding;retained_intron	8.04653	11.4116	9.53782	4.82948	5.64516	5.81148	1.78041	0.832208	1.08863e-06	2.84727e-05	up
ENSRNOG00000031443	Havcr2	ENSRNOT00000048485	GO:0001772(immunological synapse);GO:0001819(positive regulation of cytokine production);GO:0002250(adaptive immune response);GO:0002281(macrophage activation involved in immune response);GO:0002376(immune system process);GO:0002519(natural killer cell tolerance induction);GO:0002652(regulation of tolerance induction dependent upon immune response);GO:0002826(negative regulation of T-helper 1 typ…		K20414		hepatitis A virus cellular receptor 2 [Source:RGD Symbol;Acc:1305233]	protein_coding	1.22032	1.02875	0.883738	0.259727	0.234413	0.21305	4.42994	2.14729	1.13892e-06	2.97364e-05	up
ENSRNOG00000059927	AABR07044414	ENSRNOT00000081316						lincRNA	6.13343	2.2933	3.08291	0.857889	0.482335	0.558471	6.06187	2.59976	1.14471e-06	2.98357e-05	up
ENSRNOG00000009390	Edn2	ENSRNOT00000012569	GO:0001516(prostaglandin biosynthetic process);GO:0001659(temperature homeostasis);GO:0002690(positive regulation of leukocyte chemotaxis);GO:0003100(regulation of systemic arterial blood pressure by endothelin);GO:0005179(hormone activity);GO:0005576(extracellular region);GO:0005615(extracellular space);GO:0007204(positive regulation of cytosolic calcium ion concentration);GO:0008284(positive re…	04024(cAMP signaling pathway);04080(Neuroactive ligand-receptor interaction);04270(Vascular smooth muscle contraction);04924(Renin secretion)	K16367		endothelin 2 [Source:RGD Symbol;Acc:2533]	protein_coding	10.1492	13.6837	9.78222	3.57784	1.53361	0.8573	5.63185	2.49361	1.15682e-06	3.00994e-05	up
ENSRNOG00000042686	Trim34	ENSRNOT00000055210	GO:0000209(protein polyubiquitination);GO:0005515(protein binding);GO:0005654(nucleoplasm);GO:0005737(cytoplasm);GO:0005829(cytosol);GO:0008270(zinc ion binding);GO:0010468(regulation of gene expression);GO:0010508(positive regulation of autophagy);GO:0016567(protein ubiquitination);GO:0019901(protein kinase binding);GO:0032880(regulation of protein localization);GO:0042802(identical protein bind…		K11999		tripartite motif-containing 34 [Source:RGD Symbol;Acc:7240857]	protein_coding	3.91725	6.08156	4.74572	1.96405	1.72913	1.83343	2.66792	1.41571	1.17338e-06	3.04251e-05	up
ENSRNOG00000005650	Pgf	ENSRNOT00000007790	GO:0001525(angiogenesis);GO:0001658(branching involved in ureteric bud morphogenesis);GO:0001666(response to hypoxia);GO:0001934(positive regulation of protein phosphorylation);GO:0001938(positive regulation of endothelial cell proliferation);GO:0002040(sprouting angiogenesis);GO:0005172(vascular endothelial growth factor receptor binding);GO:0005576(extracellular region);GO:0005615(extracellular…	04010(MAPK signaling pathway);04014(Ras signaling pathway);04015(Rap1 signaling pathway);04151(PI3K-Akt signaling pathway);04510(Focal adhesion);05200(Pathways in cancer)	K16859		placental growth factor [Source:RGD Symbol;Acc:619850]	protein_coding	3.28003	4.79848	4.88988	1.56002	1.1089	0.983932	3.55021	1.82791	1.17819e-06	3.04973e-05	up
ENSRNOG00000042137	Sting1	ENSRNOT00000068386	GO:0000045(autophagosome assembly);GO:0000166(nucleotide binding);GO:0000421(autophagosome membrane);GO:0002218(activation of innate immune response);GO:0002230(positive regulation of defense response to virus by host);GO:0002376(immune system process);GO:0005654(nucleoplasm);GO:0005737(cytoplasm);GO:0005739(mitochondrion);GO:0005741(mitochondrial outer membrane);GO:0005768(endosome);GO:0005776(a…	04621(NOD-like receptor signaling pathway);04622(RIG-I-like receptor signaling pathway);04623(Cytosolic DNA-sensing pathway);05163(Human cytomegalovirus infection);05168(Herpes simplex virus 1 infection);05170(Human immunodeficiency virus 1 infection)	K12654		stimulator of interferon response cGAMP interactor 1 [Source:RGD Symbol;Acc:1562552]	protein_coding	2.81976	2.03072	1.81724	0.159434	0.079444	0.559291	8.35378	3.06243	1.18596e-06	3.06457e-05	up
ENSRNOG00000012331	Casp8	ENSRNOT00000016613;ENSRNOT00000084498	GO:0001525(angiogenesis);GO:0001841(neural tube formation);GO:0004175(endopeptidase activity);GO:0004197(cysteine-type endopeptidase activity);GO:0005123(death receptor binding);GO:0005164(tumor necrosis factor receptor binding);GO:0005515(protein binding);GO:0005634(nucleus);GO:0005654(nucleoplasm);GO:0005737(cytoplasm);GO:0005829(cytosol);GO:0005886(plasma membrane);GO:0006508(proteolysis);GO:0…	01524(Platinum drug resistance);04115(p53 signaling pathway);04210(Apoptosis);04215(Apoptosis - multiple species);04217(Necroptosis);04620(Toll-like receptor signaling pathway);04621(NOD-like receptor signaling pathway);04622(RIG-I-like receptor signaling pathway);04625(C-type lectin receptor signaling pathway);04657(IL-17 signaling pathway);04668(TNF signaling pathway);04932(Non-alcoholic fatty …	K04398	EC:3.4.22.61	caspase 8 [Source:RGD Symbol;Acc:620945]	protein_coding	0.823011	1.12302	0.790501	0.0536126	0.0782514	0.237754	7.40366	2.88824	1.22231e-06	3.14772e-05	up
ENSRNOG00000026902	Lyve1	ENSRNOT00000030474	GO:0004888(transmembrane signaling receptor activity);GO:0005540(hyaluronic acid binding);GO:0005886(plasma membrane);GO:0006027(glycosaminoglycan catabolic process);GO:0007155(cell adhesion);GO:0016020(membrane);GO:0016021(integral component of membrane);GO:0071944(cell periphery)		K19012		lymphatic vessel endothelial hyaluronan receptor 1 [Source:RGD Symbol;Acc:1310864]	protein_coding	0.500637	1.26453	1.37642	0.176244	0.157701	0.20654	5.81254	2.53917	1.27194e-06	3.26993e-05	up
ENSRNOG00000048636	Il2rb	ENSRNOT00000077438;ENSRNOT00000075678	GO:0004896(cytokine receptor activity);GO:0004911(interleukin-2 receptor activity);GO:0005515(protein binding);GO:0005886(plasma membrane);GO:0009897(external side of plasma membrane);GO:0009986(cell surface);GO:0016020(membrane);GO:0016021(integral component of membrane);GO:0019221(cytokine-mediated signaling pathway);GO:0019976(interleukin-2 binding);GO:0035723(interleukin-15-mediated signaling…	04060(Cytokine-cytokine receptor interaction);04144(Endocytosis);04151(PI3K-Akt signaling pathway);04630(Jak-STAT signaling pathway);04658(Th1 and Th2 cell differentiation);04659(Th17 cell differentiation);05162(Measles);05166(Human T-cell leukemia virus 1 infection);05200(Pathways in cancer);05202(Transcriptional misregulation in cancer);05202(Transcriptional misregulation in cancer)	K05069		interleukin 2 receptor subunit beta [Source:RGD Symbol;Acc:2896]	protein_coding	1.15277	0.350191	0.192168	0.0553346	0.0001	0.0001	30.5238	4.93186	1.29384e-06	3.32056e-05	up
ENSRNOG00000007993	Sh3tc1	ENSRNOT00000010784	GO:0005515(protein binding)				SH3 domain and tetratricopeptide repeats 1 [Source:RGD Symbol;Acc:1305610]	protein_coding	0.667652	0.447223	0.564265	0.124329	0.137013	0.063529	5.16864	2.36978	1.36302e-06	3.48624e-05	up
ENSRNOG00000059947	Sdc1	ENSRNOT00000086633	GO:0001657(ureteric bud development);GO:0005515(protein binding);GO:0005576(extracellular region);GO:0006954(inflammatory response);GO:0007155(cell adhesion);GO:0007267(cell-cell signaling);GO:0008022(protein C-terminus binding);GO:0009636(response to toxic substance);GO:0009897(external side of plasma membrane);GO:0009986(cell surface);GO:0010033(response to organic substance);GO:0016020(membran…	04512(ECM-receptor interaction);04514(Cell adhesion molecules (CAMs));05144(Malaria);05205(Proteoglycans in cancer);05418(Fluid shear stress and atherosclerosis)	K06257		syndecan 1 [Source:RGD Symbol;Acc:3648]	protein_coding	0.646611	1.91116	1.24545	0.212596	0.280134	0.176701	5.68127	2.50621	1.36823e-06	3.49363e-05	up
ENSRNOG00000013668	Capg	ENSRNOT00000018562	GO:0001726(ruffle);GO:0003779(actin binding);GO:0005546(phosphatidylinositol-4,5-bisphosphate binding);GO:0005615(extracellular space);GO:0005634(nucleus);GO:0005654(nucleoplasm);GO:0005730(nucleolus);GO:0005737(cytoplasm);GO:0005814(centriole);GO:0007417(central nervous system development);GO:0008154(actin polymerization or depolymerization);GO:0015629(actin cytoskeleton);GO:0019904(protein doma…		K10368		capping actin protein, gelsolin like [Source:RGD Symbol;Acc:1311724]	protein_coding	4.21988	8.67077	5.98778	1.01108	1.90456	0.384508	5.72048	2.51614	1.37882e-06	3.51471e-05	up
ENSRNOG00000033564	Cfd	ENSRNOT00000093132;ENSRNOT00000015029	GO:0004252(serine-type endopeptidase activity);GO:0005615(extracellular space);GO:0006508(proteolysis);GO:0006957(complement activation, alternative pathway);GO:0007219(Notch signaling pathway);GO:0008233(peptidase activity);GO:0008236(serine-type peptidase activity);GO:0009617(response to bacterium);GO:0016787(hydrolase activity);GO:0016787(hydrolase activity)	04610(Complement and coagulation cascades);05150(Staphylococcus aureus infection);05150(Staphylococcus aureus infection)	K01334	EC:3.4.21.46	complement factor D [Source:RGD Symbol;Acc:2498]	protein_coding	0.793675	1.24043	1.50976	0.217127	0.0001	0.102323	11.0902	3.47121	1.45744e-06	3.70259e-05	up
ENSRNOG00000032396	RGD1559575	ENSRNOT00000046438	GO:0003924(GTPase activity);GO:0005525(GTP binding);GO:0005789(endoplasmic reticulum membrane);GO:0006952(defense response);GO:0016020(membrane);GO:0035458(cellular response to interferon-beta)				similar to novel protein [Source:RGD Symbol;Acc:1559575]	protein_coding	0.676287	0.537735	0.391379	0.077499	0.054022	0.115788	6.49148	2.69855	1.46507e-06	3.71571e-05	up
ENSRNOG00000011967	Nphp4	ENSRNOT00000066623	GO:0003674(molecular_function);GO:0005654(nucleoplasm);GO:0005737(cytoplasm);GO:0005813(centrosome);GO:0005829(cytosol);GO:0005856(cytoskeleton);GO:0005911(cell-cell junction);GO:0008150(biological_process);GO:0016604(nuclear body);GO:0030317(flagellated sperm motility);GO:0032391(photoreceptor connecting cilium);GO:0035845(photoreceptor cell outer segment organization);GO:0035869(ciliary transit…		K16478		nephrocystin 4 [Source:RGD Symbol;Acc:1560172]	protein_coding	13.9549	18.7577	13.7657	9.57098	9.99615	8.8998	1.63271	0.707269	1.48995e-06	3.77245e-05	up
ENSRNOG00000020595	Rps11	ENSRNOT00000093220;ENSRNOT00000066328	GO:0001649(osteoblast differentiation);GO:0003674(molecular_function);GO:0003723(RNA binding);GO:0003735(structural constituent of ribosome);GO:0005840(ribosome);GO:0006412(translation);GO:0008150(biological_process);GO:0016020(membrane);GO:0019843(rRNA binding);GO:0022627(cytosolic small ribosomal subunit);GO:0022627(cytosolic small ribosomal subunit)	03010(Ribosome);03010(Ribosome)	K02949		ribosomal protein S11 [Source:RGD Symbol;Acc:621026]	retained_intron;protein_coding	104.257	116.027	112.778	73.909	70.2866	78.9502	1.49258	0.577806	1.51014e-06	3.81716e-05	up
ENSRNOG00000011250	Inmt	ENSRNOT00000015316	GO:0004790(thioether S-methyltransferase activity);GO:0005737(cytoplasm);GO:0005829(cytosol);GO:0008168(methyltransferase activity);GO:0008170(N-methyltransferase activity);GO:0009308(amine metabolic process);GO:0016740(transferase activity);GO:0030748(amine N-methyltransferase activity);GO:0032259(methylation)	00380(Tryptophan metabolism);00450(Selenocompound metabolism)	K00562	2.1.1.96;EC:2.1.1.49	indolethylamine N-methyltransferase [Source:RGD Symbol;Acc:1597087]	protein_coding	2.35328	3.02338	2.6134	0.489449	0.748714	0.573124	4.41126	2.14119	1.52153e-06	3.83951e-05	up
ENSRNOG00000016758	Loxl2	ENSRNOT00000085237;ENSRNOT00000058663	GO:0000122(negative regulation of transcription by RNA polymerase II);GO:0000785(chromatin);GO:0001666(response to hypoxia);GO:0001837(epithelial to mesenchymal transition);GO:0001935(endothelial cell proliferation);GO:0002040(sprouting angiogenesis);GO:0004720(protein-lysine 6-oxidase activity);GO:0005044(scavenger receptor activity);GO:0005507(copper ion binding);GO:0005509(calcium ion binding)…		K00280	EC:1.4.3.-	lysyl oxidase-like 2 [Source:RGD Symbol;Acc:1308435]	protein_coding	2.99238	7.51755	8.77441	1.75344	1.67239	1.99073	3.56026	1.83198	1.58233e-06	3.9796e-05	up
ENSRNOG00000019141	Ch25h	ENSRNOT00000025856	GO:0000254(C-4 methylsterol oxidase activity);GO:0001567(cholesterol 25-hydroxylase activity);GO:0004497(monooxygenase activity);GO:0005506(iron ion binding);GO:0005783(endoplasmic reticulum);GO:0005789(endoplasmic reticulum membrane);GO:0006629(lipid metabolic process);GO:0006694(steroid biosynthetic process);GO:0008202(steroid metabolic process);GO:0008203(cholesterol metabolic process);GO:0008…	00120(Primary bile acid biosynthesis)	K10223	EC:1.14.99.38	cholesterol 25-hydroxylase [Source:RGD Symbol;Acc:1310575]	protein_coding	1.86194	1.42238	1.54395	0.410837	0.061575	0.054552	9.16243	3.19573	1.59591e-06	4.00707e-05	up
ENSRNOG00000000164	Lamp2	ENSRNOT00000000177	GO:0000421(autophagosome membrane);GO:0003674(molecular_function);GO:0005515(protein binding);GO:0005615(extracellular space);GO:0005764(lysosome);GO:0005765(lysosomal membrane);GO:0005768(endosome);GO:0005770(late endosome);GO:0005802(trans-Golgi network);GO:0005886(plasma membrane);GO:0006605(protein targeting);GO:0006914(autophagy);GO:0008150(biological_process);GO:0009267(cellular response to…	04140(Autophagy - animal);04142(Lysosome);04145(Phagosome);05152(Tuberculosis)	K06528		lysosomal-associated membrane protein 2 [Source:RGD Symbol;Acc:2990]	protein_coding	47.8182	58.7449	58.0522	37.3978	31.1674	35.8012	1.57728	0.657441	1.67299e-06	4.1797e-05	up
ENSRNOG00000017127	Rpl28	ENSRNOT00000058943	GO:0003735(structural constituent of ribosome);GO:0005840(ribosome);GO:0006412(translation)	03010(Ribosome)	K02903		ribosomal protein L28 [Source:RGD Symbol;Acc:621193]	protein_coding	67.7946	73.1758	74.1083	46.6644	47.2266	50.3544	1.49106	0.57634	1.69856e-06	4.23657e-05	up
ENSRNOG00000002950	Lyl1	ENSRNOT00000003980	GO:0000977(RNA polymerase II regulatory region sequence-specific DNA binding);GO:0000981(DNA-binding transcription factor activity, RNA polymerase II-specific);GO:0001955(blood vessel maturation);GO:0003674(molecular_function);GO:0003677(DNA binding);GO:0005575(cellular_component);GO:0005634(nucleus);GO:0006355(regulation of transcription, DNA-templated);GO:0006357(regulation of transcription by …	05202(Transcriptional misregulation in cancer)	K15604		LYL1, basic helix-loop-helix family member [Source:RGD Symbol;Acc:1359244]	protein_coding	1.5839	1.90872	0.880853	0.18621	0.238619	0.337223	5.73906	2.52082	1.726e-06	4.29079e-05	up
ENSRNOG00000008676	Emp1	ENSRNOT00000011580;ENSRNOT00000079785	GO:0003674(molecular_function);GO:0005886(plasma membrane);GO:0008150(biological_process);GO:0008219(cell death);GO:0016020(membrane);GO:0016021(integral component of membrane);GO:0032060(bleb assembly);GO:0032060(bleb assembly)				epithelial membrane protein 1 [Source:RGD Symbol;Acc:2552]	protein_coding	1.61221	2.4381	5.55467	0.817395	0.461997	0.6912	4.87416	2.28515	1.74607e-06	4.33354e-05	up
ENSRNOG00000042592	Rgs10	ENSRNOT00000027375	GO:0001965(G-protein alpha-subunit binding);GO:0001975(response to amphetamine);GO:0003674(molecular_function);GO:0005096(GTPase activator activity);GO:0005634(nucleus);GO:0005737(cytoplasm);GO:0005829(cytosol);GO:0007213(G protein-coupled acetylcholine receptor signaling pathway);GO:0008277(regulation of G protein-coupled receptor signaling pathway);GO:0009968(negative regulation of signal trans…		K16449		regulator of G-protein signaling 10 [Source:RGD Symbol;Acc:3562]	protein_coding	13.3094	13.7395	12.5561	5.78363	4.15101	5.16841	2.62231	1.39084	1.79969e-06	4.45928e-05	up
ENSRNOG00000009311	Fstl3	ENSRNOT00000012578	GO:0001503(ossification);GO:0001822(kidney development);GO:0001968(fibronectin binding);GO:0002244(hematopoietic progenitor cell differentiation);GO:0005515(protein binding);GO:0005576(extracellular region);GO:0005615(extracellular space);GO:0005634(nucleus);GO:0005654(nucleoplasm);GO:0005794(Golgi apparatus);GO:0006357(regulation of transcription by RNA polymerase II);GO:0007275(multicellular or…				follistatin like 3 [Source:RGD Symbol;Acc:621811]	protein_coding	0.943574	3.13525	4.01901	0.35846	0.476825	0.470348	6.20223	2.63279	1.96625e-06	4.856e-05	up
ENSRNOG00000018247	Dhx58	ENSRNOT00000024718	GO:0000166(nucleotide binding);GO:0002376(immune system process);GO:0003677(DNA binding);GO:0003724(RNA helicase activity);GO:0003725(double-stranded RNA binding);GO:0003727(single-stranded RNA binding);GO:0004386(helicase activity);GO:0005524(ATP binding);GO:0005737(cytoplasm);GO:0008270(zinc ion binding);GO:0009615(response to virus);GO:0009617(response to bacterium);GO:0016787(hydrolase activi…	04622(RIG-I-like receptor signaling pathway)	K12649	EC:3.6.4.13	DEXH-box helicase 58 [Source:RGD Symbol;Acc:1310093]	protein_coding	3.26633	4.61682	3.26497	1.43848	0.983603	1.42329	2.8991	1.53561	1.99608e-06	4.9216e-05	up
ENSRNOG00000003201	Rps4x	ENSRNOT00000004278;ENSRNOT00000076978;ENSRNOT00000076090	GO:0003674(molecular_function);GO:0003723(RNA binding);GO:0003735(structural constituent of ribosome);GO:0005737(cytoplasm);GO:0005840(ribosome);GO:0005844(polysome);GO:0006412(translation);GO:0007275(multicellular organism development);GO:0008284(positive regulation of cell population proliferation);GO:0015935(small ribosomal subunit);GO:0019843(rRNA binding);GO:0022627(cytosolic small ribosomal…	03010(Ribosome);03010(Ribosome)	K02987		ribosomal protein S4, X-linked [Source:RGD Symbol;Acc:2324318]	protein_coding;retained_intron	160.757	180.94	203.652	119.615	115.457	121.932	1.52757	0.611242	2.01677e-06	4.96382e-05	up
ENSRNOG00000048834	Plin3	ENSRNOT00000070978	GO:0005811(lipid droplet);GO:0005829(cytosol);GO:0010890(positive regulation of sequestering of triglyceride);GO:0019915(lipid storage)		K20287		perilipin 3 [Source:RGD Symbol;Acc:1595854]	protein_coding	2.90558	5.58869	4.70773	0.772879	0.590929	1.48263	4.63808	2.21353	2.0198e-06	4.96382e-05	up
ENSRNOG00000004196	LOC108352650	ENSRNOT00000005577	GO:0002181(cytoplasmic translation);GO:0003674(molecular_function);GO:0003735(structural constituent of ribosome);GO:0005737(cytoplasm);GO:0005783(endoplasmic reticulum);GO:0005791(rough endoplasmic reticulum);GO:0005829(cytosol);GO:0005840(ribosome);GO:0006412(translation);GO:0008270(zinc ion binding);GO:0022627(cytosolic small ribosomal subunit);GO:0042788(polysomal ribosome);GO:0043065(positiv…	03010(Ribosome)	K02980		40S ribosomal protein S29 [Source:RGD Symbol;Acc:11376557]	protein_coding	295.739	370.461	355.291	221.373	218.388	225.768	1.53485	0.6181	2.08847e-06	5.11591e-05	up
ENSRNOG00000003357	Col3a1	ENSRNOT00000004956	GO:0001501(skeletal system development);GO:0001568(blood vessel development);GO:0002020(protease binding);GO:0003674(molecular_function);GO:0005178(integrin binding);GO:0005201(extracellular matrix structural constituent);GO:0005515(protein binding);GO:0005576(extracellular region);GO:0005581(collagen trimer);GO:0005586(collagen type III trimer);GO:0005615(extracellular space);GO:0007160(cell-mat…	04611(Platelet activation);04926(Relaxin signaling pathway);04933(AGE-RAGE signaling pathway in diabetic complications);04974(Protein digestion and absorption);05146(Amoebiasis)	K19720		collagen type III alpha 1 chain [Source:RGD Symbol;Acc:71029]	protein_coding	1.92903	3.13475	3.57895	0.796036	1.11982	0.383492	3.75877	1.91026	2.14031e-06	5.23439e-05	up
ENSRNOG00000004367	Elk3	ENSRNOT00000005911	GO:0000122(negative regulation of transcription by RNA polymerase II);GO:0000978(RNA polymerase II cis-regulatory region sequence-specific DNA binding);GO:0000981(DNA-binding transcription factor activity, RNA polymerase II-specific);GO:0001227(DNA-binding transcription repressor activity, RNA polymerase II-specific);GO:0001228(DNA-binding transcription activator activity, RNA polymerase II-speci…		K09430		ETS transcription factor ELK3 [Source:RGD Symbol;Acc:1307764]	protein_coding	2.9401	2.84156	3.05355	0.778484	1.256	1.19926	2.7322	1.45006	2.15693e-06	5.26648e-05	up
ENSRNOG00000025691	Pla2g7	ENSRNOT00000038222	GO:0003674(molecular_function);GO:0003847(1-alkyl-2-acetylglycerophosphocholine esterase activity);GO:0005543(phospholipid binding);GO:0005615(extracellular space);GO:0005737(cytoplasm);GO:0006629(lipid metabolic process);GO:0008150(biological_process);GO:0016042(lipid catabolic process);GO:0016787(hydrolase activity);GO:0034362(low-density lipoprotein particle);GO:0034364(high-density lipoprotei…	00565(Ether lipid metabolism)	K01062	EC:3.1.1.47	phospholipase A2 group VII [Source:RGD Symbol;Acc:1310734]	protein_coding	0.834035	0.873912	1.26999	0.245509	0.04544	0.143122	6.86048	2.77831	2.16903e-06	5.28746e-05	up
ENSRNOG00000004444	Ikzf1	ENSRNOT00000080753;ENSRNOT00000005902	GO:0000122(negative regulation of transcription by RNA polymerase II);GO:0000976(transcription regulatory region sequence-specific DNA binding);GO:0000977(RNA polymerase II regulatory region sequence-specific DNA binding);GO:0000978(RNA polymerase II cis-regulatory region sequence-specific DNA binding);GO:0001227(DNA-binding transcription repressor activity, RNA polymerase II-specific);GO:0001779…		K09220		IKAROS family zinc finger 1 [Source:RGD Symbol;Acc:1562979]	protein_coding	1.97845	1.21739	1.12772	0.441472	0.184803	0.206894	5.1893	2.37554	2.24912e-06	5.465e-05	up
ENSRNOG00000009982	Pnp	ENSRNOT00000013582	GO:0001882(nucleoside binding);GO:0002060(purine nucleobase binding);GO:0003824(catalytic activity);GO:0004731(purine-nucleoside phosphorylase activity);GO:0005576(extracellular region);GO:0005634(nucleus);GO:0005737(cytoplasm);GO:0005829(cytosol);GO:0005856(cytoskeleton);GO:0006139(nucleobase-containing compound metabolic process);GO:0006148(inosine catabolic process);GO:0006738(nicotinamide rib…	00230(Purine metabolism);00240(Pyrimidine metabolism);00760(Nicotinate and nicotinamide metabolism)	K03783	EC:2.4.2.1	purine nucleoside phosphorylase [Source:RGD Symbol;Acc:1597189]	protein_coding	38.8092	39.1179	33.4446	20.9489	18.9417	22.1304	1.79571	0.844552	2.27033e-06	5.50766e-05	up
ENSRNOG00000000777	RT1-S3	ENSRNOT00000001036;ENSRNOT00000082116	GO:0001815(positive regulation of antibody-dependent cellular cytotoxicity);GO:0001916(positive regulation of T cell mediated cytotoxicity);GO:0002250(adaptive immune response);GO:0002476(antigen processing and presentation of endogenous peptide antigen via MHC class Ib);GO:0002477(antigen processing and presentation of exogenous peptide antigen via MHC class Ib);GO:0002489(antigen processing and…	04144(Endocytosis);04145(Phagosome);04218(Cellular senescence);04514(Cell adhesion molecules (CAMs));04612(Antigen processing and presentation);04650(Natural killer cell mediated cytotoxicity);04940(Type I diabetes mellitus);05163(Human cytomegalovirus infection);05165(Human papillomavirus infection);05166(Human T-cell leukemia virus 1 infection);05167(Kaposi sarcoma-associated herpesvirus infect…	K06751		RT1 class Ib, locus S3 [Source:RGD Symbol;Acc:735037]	protein_coding	20.0122	24.501	17.2478	12.3101	7.98429	7.78687	2.19937	1.13709	2.28118e-06	5.51752e-05	up
ENSRNOG00000022298	Cxcl11	ENSRNOT00000031667	GO:0005125(cytokine activity);GO:0005576(extracellular region);GO:0005615(extracellular space);GO:0006935(chemotaxis);GO:0006952(defense response);GO:0006954(inflammatory response);GO:0006955(immune response);GO:0007189(adenylate cyclase-activating G protein-coupled receptor signaling pathway);GO:0008009(chemokine activity);GO:0008201(heparin binding);GO:0010818(T cell chemotaxis);GO:0016020(memb…	04060(Cytokine-cytokine receptor interaction);04062(Chemokine signaling pathway);04620(Toll-like receptor signaling pathway)	K12672		C-X-C motif chemokine ligand 11 [Source:RGD Symbol;Acc:727827]	protein_coding	2.53797	0.716561	0.406346	0.0001	0.0001	0.123132	29.6831	4.89157	2.3259e-06	5.61533e-05	up
ENSRNOG00000049994	Ifi44l	ENSRNOT00000073547	GO:0005525(GTP binding);GO:0005737(cytoplasm);GO:0006955(immune response);GO:0051607(defense response to virus)				interferon-induced protein 44-like [Source:RGD Symbol;Acc:1595861]	protein_coding	1.9663	2.72093	1.31706	0.360267	0.240246	0.517434	5.37082	2.42514	2.33634e-06	5.63152e-05	up
ENSRNOG00000005796	Ctnna1	ENSRNOT00000008041;ENSRNOT00000080999	GO:0001541(ovarian follicle development);GO:0001669(acrosomal vesicle);GO:0005198(structural molecule activity);GO:0005515(protein binding);GO:0005737(cytoplasm);GO:0005856(cytoskeleton);GO:0005886(plasma membrane);GO:0005911(cell-cell junction);GO:0005912(adherens junction);GO:0005915(zonula adherens);GO:0007155(cell adhesion);GO:0007163(establishment or maintenance of cell polarity);GO:0007406(…	04390(Hippo signaling pathway);04520(Adherens junction);04670(Leukocyte transendothelial migration);05100(Bacterial invasion of epithelial cells);05200(Pathways in cancer);05213(Endometrial cancer);05226(Gastric cancer);05412(Arrhythmogenic right ventricular cardiomyopathy (ARVC));05412(Arrhythmogenic right ventricular cardiomyopathy (ARVC))	K05691		catenin alpha 1 [Source:RGD Symbol;Acc:1359485]	protein_coding	45.2794	52.5469	50.1086	32.0808	32.8912	34.208	1.49158	0.57684	2.34456e-06	5.64229e-05	up
ENSRNOG00000052909	AABR07036746	ENSRNOT00000071634	GO:0002181(cytoplasmic translation);GO:0003735(structural constituent of ribosome);GO:0005840(ribosome);GO:0006412(translation);GO:0019843(rRNA binding);GO:0022625(cytosolic large ribosomal subunit)					protein_coding	4.91963	4.64917	7.11319	0.926036	0.945974	1.70148	4.66827	2.22289	2.43337e-06	5.83737e-05	up
ENSRNOG00000002930	Ppl	ENSRNOT00000004026	GO:0005198(structural molecule activity);GO:0005515(protein binding);GO:0005737(cytoplasm);GO:0005856(cytoskeleton);GO:0005882(intermediate filament);GO:0009612(response to mechanical stimulus);GO:0016020(membrane);GO:0042060(wound healing);GO:0045104(intermediate filament cytoskeleton organization)		K10386		periplakin [Source:RGD Symbol;Acc:1305511]	protein_coding	1.54102	5.19589	4.38261	1.02015	0.889299	1.29635	3.46856	1.79434	2.44694e-06	5.858e-05	up
ENSRNOG00000000321	Cd24	ENSRNOT00000000352	GO:0001666(response to hypoxia);GO:0001775(cell activation);GO:0001959(regulation of cytokine-mediated signaling pathway);GO:0002237(response to molecule of bacterial origin);GO:0002329(pre-B cell differentiation);GO:0002523(leukocyte migration involved in inflammatory response);GO:0002842(positive regulation of T cell mediated immune response to tumor cell);GO:0002863(positive regulation of infl…	04640(Hematopoietic cell lineage)	K06469		CD24 molecule [Source:RGD Symbol;Acc:2298]	protein_coding	9.1937	99.4518	96.2298	11.662	6.34439	13.1895	6.56739	2.71532	2.44974e-06	5.858e-05	up
ENSRNOG00000013987	Sbno2	ENSRNOT00000077146;ENSRNOT00000068197	GO:0002281(macrophage activation involved in immune response);GO:0005634(nucleus);GO:0006355(regulation of transcription, DNA-templated);GO:0030282(bone mineralization);GO:0030316(osteoclast differentiation);GO:0031490(chromatin DNA binding);GO:0042393(histone binding);GO:0045892(negative regulation of transcription, DNA-templated);GO:0045944(positive regulation of transcription by RNA polymerase…				strawberry notch homolog 2 [Source:RGD Symbol;Acc:1307194]	protein_coding	15.7556	18.0209	15.1057	10.691	10.0889	11.4941	1.5146	0.598939	2.47469e-06	5.90828e-05	up
ENSRNOG00000059140	Myo1g	ENSRNOT00000092021	GO:0000146(microfilament motor activity);GO:0000166(nucleotide binding);GO:0001891(phagocytic cup);GO:0002456(T cell mediated immunity);GO:0003774(motor activity);GO:0003779(actin binding);GO:0005524(ATP binding);GO:0005546(phosphatidylinositol-4,5-bisphosphate binding);GO:0005547(phosphatidylinositol-3,4,5-trisphosphate binding);GO:0005737(cytoplasm);GO:0005886(plasma membrane);GO:0005902(microv…		K10356		myosin IG [Source:RGD Symbol;Acc:1306016]	protein_coding	0.575675	0.77709	0.469086	0.04865	0.0001	0.113371	11.2376	3.49026	2.48586e-06	5.92555e-05	up
ENSRNOG00000024603	Rps15	ENSRNOT00000029791	GO:0000028(ribosomal small subunit assembly);GO:0000056(ribosomal small subunit export from nucleus);GO:0003723(RNA binding);GO:0003735(structural constituent of ribosome);GO:0005654(nucleoplasm);GO:0005840(ribosome);GO:0006364(rRNA processing);GO:0006412(translation);GO:0015935(small ribosomal subunit);GO:0022627(cytosolic small ribosomal subunit);GO:0042274(ribosomal small subunit biogenesis);G…	03010(Ribosome)			ribosomal protein S15 [Source:RGD Symbol;Acc:62026]	protein_coding	274.064	282.136	289.55	188.45	181.077	203.713	1.47538	0.561091	2.50162e-06	5.95369e-05	up
ENSRNOG00000048315	Eif2ak2	ENSRNOT00000089185;ENSRNOT00000072810	GO:0000166(nucleotide binding);GO:0000186(activation of MAPKK activity);GO:0003723(RNA binding);GO:0003725(double-stranded RNA binding);GO:0004672(protein kinase activity);GO:0004694(eukaryotic translation initiation factor 2alpha kinase activity);GO:0005524(ATP binding);GO:0005737(cytoplasm);GO:0005829(cytosol);GO:0006468(protein phosphorylation);GO:0009615(response to virus);GO:0010998(regulati…	04141(Protein processing in endoplasmic reticulum);04217(Necroptosis);05160(Hepatitis C);05162(Measles);05164(Influenza A);05165(Human papillomavirus infection);05167(Kaposi sarcoma-associated herpesvirus infection);05168(Herpes simplex virus 1 infection);05169(Epstein-Barr virus infection);05203(Viral carcinogenesis);05203(Viral carcinogenesis)	K16195	EC:2.7.11.1	eukaryotic translation initiation factor 2-alpha kinase 2 [Source:RGD Symbol;Acc:3402]	protein_coding	9.68073	15.2763	10.764	6.55169	6.12232	6.20323	1.89228	0.920129	2.51567e-06	5.97769e-05	up
ENSRNOG00000025001	Pcolce	ENSRNOT00000080775;ENSRNOT00000001894	GO:0005515(protein binding);GO:0005518(collagen binding);GO:0005576(extracellular region);GO:0005615(extracellular space);GO:0006508(proteolysis);GO:0008201(heparin binding);GO:0010952(positive regulation of peptidase activity);GO:0016504(peptidase activator activity);GO:1990830(cellular response to leukemia inhibitory factor);GO:1990830(cellular response to leukemia inhibitory factor)				procollagen C-endopeptidase enhancer [Source:RGD Symbol;Acc:3270]	protein_coding	3.6664	8.95885	9.80177	1.98494	2.06725	2.47309	3.43695	1.78113	2.65623e-06	6.30175e-05	up
ENSRNOG00000021719	Slfn5	ENSRNOT00000076133;ENSRNOT00000035730;ENSRNOT00000076445;ENSRNOT00000076233	GO:0000166(nucleotide binding);GO:0005524(ATP binding);GO:0005634(nucleus);GO:0005634(nucleus)				schlafen family member 5 [Source:RGD Symbol;Acc:1312025]	protein_coding	3.87204	6.83479	4.77212	2.14905	2.33686	2.48988	2.21895	1.14988	2.71486e-06	6.42063e-05	up
ENSRNOG00000001989	Alcam	ENSRNOT00000002738	GO:0001772(immunological synapse);GO:0002250(adaptive immune response);GO:0002376(immune system process);GO:0005886(plasma membrane);GO:0005887(integral component of plasma membrane);GO:0007155(cell adhesion);GO:0007157(heterophilic cell-cell adhesion via plasma membrane cell adhesion molecules);GO:0007411(axon guidance);GO:0008045(motor neuron axon guidance);GO:0009897(external side of plasma me…	04514(Cell adhesion molecules (CAMs))	K06547		activated leukocyte cell adhesion molecule [Source:RGD Symbol;Acc:619972]	protein_coding	14.7108	17.248	17.4342	9.7945	9.40461	10.6588	1.65427	0.726195	2.80238e-06	6.61721e-05	up
ENSRNOG00000020918	Ccnd1	ENSRNOT00000028411;ENSRNOT00000088588	GO:0000079(regulation of cyclin-dependent protein serine/threonine kinase activity);GO:0000082(G1/S transition of mitotic cell cycle);GO:0000122(negative regulation of transcription by RNA polymerase II);GO:0000307(cyclin-dependent protein kinase holoenzyme complex);GO:0000320(re-entry into mitotic cell cycle);GO:0001889(liver development);GO:0001934(positive regulation of protein phosphorylation…	01522(Endocrine resistance);04068(FoxO signaling pathway);04110(Cell cycle);04115(p53 signaling pathway);04151(PI3K-Akt signaling pathway);04152(AMPK signaling pathway);04218(Cellular senescence);04310(Wnt signaling pathway);04340(Hedgehog signaling pathway);04371(Apelin signaling pathway);04390(Hippo signaling pathway);04510(Focal adhesion);04530(Tight junction);04630(Jak-STAT signaling pathway)…	K04503		cyclin D1 [Source:RGD Symbol;Acc:68384]	protein_coding	5.3042	9.6095	7.72232	3.36476	3.2988	3.49833	2.22754	1.15545	2.88007e-06	6.79004e-05	up
ENSRNOG00000030183	Plod2	ENSRNOT00000085808;ENSRNOT00000056704;ENSRNOT00000041859	GO:0001666(response to hypoxia);GO:0005506(iron ion binding);GO:0005789(endoplasmic reticulum membrane);GO:0008475(procollagen-lysine 5-dioxygenase activity);GO:0016020(membrane);GO:0016491(oxidoreductase activity);GO:0016705(oxidoreductase activity, acting on paired donors, with incorporation or reduction of molecular oxygen);GO:0017185(peptidyl-lysine hydroxylation);GO:0031418(L-ascorbic acid b…	00310(Lysine degradation);00310(Lysine degradation)	K13645	EC:1.14.11.4	procollagen lysine, 2-oxoglutarate 5-dioxygenase 2 [Source:RGD Symbol;Acc:3353]	protein_coding	9.94809	21.2332	19.9544	7.45625	8.01821	8.33537	2.14767	1.10277	2.93866e-06	6.91733e-05	up
ENSRNOG00000008196	Parp12	ENSRNOT00000011481	GO:0003674(molecular_function);GO:0003950(NAD+ ADP-ribosyltransferase activity);GO:0005575(cellular_component);GO:0008150(biological_process);GO:0046872(metal ion binding);GO:0070213(protein auto-ADP-ribosylation);GO:0140289(protein mono-ADP-ribosylation);GO:1990404(protein ADP-ribosylase activity)		K15259	EC:2.4.2.30	poly (ADP-ribose) polymerase family, member 12 [Source:RGD Symbol;Acc:1308628]	protein_coding	5.52188	8.28199	5.4652	2.17917	2.73778	2.55494	2.57887	1.36674	3.01937e-06	7.09622e-05	up
ENSRNOG00000014838	Glipr2	ENSRNOT00000019916	GO:0000139(Golgi membrane);GO:0005576(extracellular region);GO:0005615(extracellular space);GO:0010634(positive regulation of epithelial cell migration);GO:0010718(positive regulation of epithelial to mesenchymal transition);GO:0042803(protein homodimerization activity);GO:0070374(positive regulation of ERK1 and ERK2 cascade)				GLI pathogenesis-related 2 [Source:RGD Symbol;Acc:1583669]	protein_coding	6.36522	6.37849	5.35557	1.809	2.16126	1.58382	3.25874	1.70431	3.18096e-06	7.45275e-05	up
ENSRNOG00000010575	Dapp1	ENSRNOT00000014139	GO:0005547(phosphatidylinositol-3,4,5-trisphosphate binding);GO:0005886(plasma membrane);GO:0043325(phosphatidylinositol-3,4-bisphosphate binding)	04662(B cell receptor signaling pathway)	K12229		dual adaptor of phosphotyrosine and 3-phosphoinositides 1 [Source:RGD Symbol;Acc:1310189]	protein_coding	1.53482	1.13147	1.42403	0.470801	0.260112	0.282161	4.03753	2.01347	3.34772e-06	7.81914e-05	up
ENSRNOG00000016695	Mmp2	ENSRNOT00000022679	GO:0001666(response to hypoxia);GO:0001955(blood vessel maturation);GO:0001957(intramembranous ossification);GO:0004175(endopeptidase activity);GO:0004222(metalloendopeptidase activity);GO:0005576(extracellular region);GO:0005615(extracellular space);GO:0005886(plasma membrane);GO:0006508(proteolysis);GO:0007566(embryo implantation);GO:0008233(peptidase activity);GO:0008237(metallopeptidase activ…	01522(Endocrine resistance);04670(Leukocyte transendothelial migration);04912(GnRH signaling pathway);04915(Estrogen signaling pathway);04926(Relaxin signaling pathway);04933(AGE-RAGE signaling pathway in diabetic complications);05200(Pathways in cancer);05205(Proteoglycans in cancer);05219(Bladder cancer);05418(Fluid shear stress and atherosclerosis)	K01398	EC:3.4.24.24	matrix metallopeptidase 2 [Source:RGD Symbol;Acc:621316]	protein_coding	2.52987	3.66505	3.4617	1.23572	1.23482	1.18432	2.64213	1.4017	3.3903e-06	7.89412e-05	up
ENSRNOG00000001250	Lfng	ENSRNOT00000001682	GO:0000139(Golgi membrane);GO:0001541(ovarian follicle development);GO:0001756(somitogenesis);GO:0002315(marginal zone B cell differentiation);GO:0003674(molecular_function);GO:0005575(cellular_component);GO:0005794(Golgi apparatus);GO:0007275(multicellular organism development);GO:0007386(compartment pattern specification);GO:0007389(pattern specification process);GO:0008150(biological_process);…	00514(Other types of O-glycan biosynthesis);04330(Notch signaling pathway);05165(Human papillomavirus infection)	K05948	EC:2.4.1.222	LFNG O-fucosylpeptide 3-beta-N-acetylglucosaminyltransferase [Source:RGD Symbol;Acc:620587]	protein_coding	5.07404	5.1193	5.14889	2.01697	1.85815	2.2851	2.49053	1.31645	3.51469e-06	8.15319e-05	up
ENSRNOG00000011026	Irf2bpl	ENSRNOT00000014645	GO:0000122(negative regulation of transcription by RNA polymerase II);GO:0005634(nucleus);GO:0005654(nucleoplasm);GO:0007399(nervous system development);GO:0016567(protein ubiquitination);GO:0045944(positive regulation of transcription by RNA polymerase II);GO:0061630(ubiquitin protein ligase activity)		K22383		interferon regulatory factor 2 binding protein-like [Source:RGD Symbol;Acc:1310994]	protein_coding	34.423	39.6373	34.3306	23.3264	23.3418	25.3845	1.50433	0.58912	3.5178e-06	8.15319e-05	up
ENSRNOG00000001518	Itga6	ENSRNOT00000002075	GO:0005178(integrin binding);GO:0005604(basement membrane);GO:0005886(plasma membrane);GO:0005912(adherens junction);GO:0007155(cell adhesion);GO:0007160(cell-matrix adhesion);GO:0007229(integrin-mediated signaling pathway);GO:0008305(integrin complex);GO:0009897(external side of plasma membrane);GO:0009925(basal plasma membrane);GO:0009986(cell surface);GO:0010668(ectodermal cell differentiation…	04151(PI3K-Akt signaling pathway);04510(Focal adhesion);04512(ECM-receptor interaction);04514(Cell adhesion molecules (CAMs));04640(Hematopoietic cell lineage);04810(Regulation of actin cytoskeleton);05145(Toxoplasmosis);05165(Human papillomavirus infection);05200(Pathways in cancer);05222(Small cell lung cancer);05410(Hypertrophic cardiomyopathy (HCM));05412(Arrhythmogenic right ventricular card…	K06485		integrin subunit alpha 6 [Source:RGD Symbol;Acc:621633]	protein_coding	4.70271	6.68829	7.31649	3.16678	3.04248	3.20196	1.98779	0.991163	3.61176e-06	8.34528e-05	up
ENSRNOG00000047977	Tcim	ENSRNOT00000074449	GO:0002264(endothelial cell activation involved in immune response);GO:0005112(Notch binding);GO:0005634(nucleus);GO:0005730(nucleolus);GO:0005737(cytoplasm);GO:0005829(cytosol);GO:0010739(positive regulation of protein kinase A signaling);GO:0016607(nuclear speck);GO:0034605(cellular response to heat);GO:0043066(negative regulation of apoptotic process);GO:0043620(regulation of DNA-templated tra…				transcriptional and immune response regulator [Source:RGD Symbol;Acc:6499724]	protein_coding	0.805016	2.05201	1.1781	0.252139	0.231457	0.137756	6.4941	2.69913	3.64945e-06	8.41945e-05	up
ENSRNOG00000026748	Dennd2a	ENSRNOT00000034549	GO:0005085(guanyl-nucleotide exchange factor activity);GO:0005829(cytosol);GO:0015629(actin cytoskeleton);GO:0017112(Rab guanyl-nucleotide exchange factor activity);GO:0042147(retrograde transport, endosome to Golgi)		K20161		DENN domain containing 2A [Source:RGD Symbol;Acc:1306142]	protein_coding	8.55432	8.34861	11.243	5.11096	4.83421	5.2543	1.85177	0.888904	3.67834e-06	8.46057e-05	up
ENSRNOG00000015297	RGD1561662	ENSRNOT00000020516					similar to AI661453 protein [Source:RGD Symbol;Acc:1561662]	protein_coding	0.257067	0.48124	0.353583	0.074843	0.055807	0.035187	6.58412	2.71899	3.77683e-06	8.67346e-05	up
ENSRNOG00000025094	Gpr183	ENSRNOT00000034560	GO:0002250(adaptive immune response);GO:0002312(B cell activation involved in immune response);GO:0002313(mature B cell differentiation involved in immune response);GO:0002376(immune system process);GO:0002407(dendritic cell chemotaxis);GO:0003674(molecular_function);GO:0004930(G protein-coupled receptor activity);GO:0005575(cellular_component);GO:0005886(plasma membrane);GO:0006959(humoral immun…		K04305		G protein-coupled receptor 183 [Source:RGD Symbol;Acc:1598095]	protein_coding	2.26582	1.69119	1.68171	0.4245	0.421669	0.109526	5.90012	2.56074	3.8059e-06	8.72026e-05	up
ENSRNOG00000008941	Ets1	ENSRNOT00000011925	GO:0000978(RNA polymerase II cis-regulatory region sequence-specific DNA binding);GO:0000981(DNA-binding transcription factor activity, RNA polymerase II-specific);GO:0001228(DNA-binding transcription activator activity, RNA polymerase II-specific);GO:0001666(response to hypoxia);GO:0002376(immune system process);GO:0003677(DNA binding);GO:0003700(DNA-binding transcription factor activity);GO:000…	04014(Ras signaling pathway);04218(Cellular senescence);05166(Human T-cell leukemia virus 1 infection);05200(Pathways in cancer);05211(Renal cell carcinoma)	K02678		ETS proto-oncogene 1, transcription factor [Source:RGD Symbol;Acc:2583]	protein_coding	3.04533	2.71784	2.66731	0.998064	1.33296	1.18086	2.40055	1.26337	3.8235e-06	8.74066e-05	up
ENSRNOG00000007437	Irf5	ENSRNOT00000085483;ENSRNOT00000010001	GO:0000976(transcription regulatory region sequence-specific DNA binding);GO:0000981(DNA-binding transcription factor activity, RNA polymerase II-specific);GO:0001228(DNA-binding transcription activator activity, RNA polymerase II-specific);GO:0002376(immune system process);GO:0003677(DNA binding);GO:0003700(DNA-binding transcription factor activity);GO:0005515(protein binding);GO:0005634(nucleus…	04620(Toll-like receptor signaling pathway);04620(Toll-like receptor signaling pathway)	K09446		interferon regulatory factor 5 [Source:RGD Symbol;Acc:1310447]	protein_coding	1.9541	1.99262	1.43174	0.216992	0.541157	0.462274	4.40704	2.13981	3.89729e-06	8.89587e-05	up
ENSRNOG00000051922	AABR07059663	ENSRNOT00000077134;ENSRNOT00000087897	GO:0005737(cytoplasm);GO:0005737(cytoplasm)					protein_coding	5.84334	8.76054	5.35106	3.46862	2.43752	3.04369	2.22964	1.15681	4.04918e-06	9.20074e-05	up
ENSRNOG00000007743	Mgst1	ENSRNOT00000010579	GO:0004364(glutathione transferase activity);GO:0004602(glutathione peroxidase activity);GO:0005634(nucleus);GO:0005739(mitochondrion);GO:0005741(mitochondrial outer membrane);GO:0005778(peroxisomal membrane);GO:0005783(endoplasmic reticulum);GO:0005789(endoplasmic reticulum membrane);GO:0006749(glutathione metabolic process);GO:0010243(response to organonitrogen compound);GO:0016020(membrane);GO…	00480(Glutathione metabolism);00980(Metabolism of xenobiotics by cytochrome P450);00982(Drug metabolism - cytochrome P450);00983(Drug metabolism - other enzymes);01524(Platinum drug resistance);05200(Pathways in cancer);05204(Chemical carcinogenesis);05225(Hepatocellular carcinoma);05418(Fluid shear stress and atherosclerosis)	K00799	EC:2.5.1.18	microsomal glutathione S-transferase 1 [Source:RGD Symbol;Acc:70927]	protein_coding	13.9206	27.8127	23.382	8.65319	7.67402	9.46644	2.52447	1.33598	4.09245e-06	9.28505e-05	up
ENSRNOG00000003172	Serpinf1	ENSRNOT00000004313	GO:0001822(kidney development);GO:0004867(serine-type endopeptidase inhibitor activity);GO:0005576(extracellular region);GO:0005604(basement membrane);GO:0005615(extracellular space);GO:0007568(aging);GO:0007614(short-term memory);GO:0010447(response to acidic pH);GO:0010596(negative regulation of endothelial cell migration);GO:0010629(negative regulation of gene expression);GO:0010951(negative r…	04310(Wnt signaling pathway)	K19614		serpin family F member 1 [Source:RGD Symbol;Acc:631369]	protein_coding	4.4729	25.2639	17.3191	2.34105	4.05406	3.73938	4.64315	2.2151	4.11623e-06	9.32495e-05	up
ENSRNOG00000046171	AABR07035839	ENSRNOT00000074230;ENSRNOT00000076958;ENSRNOT00000071067						processed_transcript	1.31368	1.66884	1.43457	0.422712	0.487219	0.306855	3.63013	1.86002	4.37243e-06	9.8905e-05	up
ENSRNOG00000016166	Pdlim1	ENSRNOT00000022000	GO:0001666(response to hypoxia);GO:0001725(stress fiber);GO:0003713(transcription coactivator activity);GO:0003779(actin binding);GO:0005515(protein binding);GO:0005667(transcription factor complex);GO:0005737(cytoplasm);GO:0005856(cytoskeleton);GO:0005912(adherens junction);GO:0006357(regulation of transcription by RNA polymerase II);GO:0007507(heart development);GO:0010761(fibroblast migration)…				PDZ and LIM domain 1 [Source:RGD Symbol;Acc:68324]	protein_coding	1.72145	3.90476	3.72705	0.553679	0.907169	0.555167	4.63947	2.21396	4.60371e-06	0.000103457	up
ENSRNOG00000001795	Itgb5	ENSRNOT00000049974;ENSRNOT00000076955		04145(Phagosome);04151(PI3K-Akt signaling pathway);04510(Focal adhesion);04512(ECM-receptor interaction);04810(Regulation of actin cytoskeleton);05165(Human papillomavirus infection);05205(Proteoglycans in cancer);05410(Hypertrophic cardiomyopathy (HCM));05412(Arrhythmogenic right ventricular cardiomyopathy (ARVC));05414(Dilated cardiomyopathy (DCM));05414(Dilated cardiomyopathy (DCM))	K06588		integrin subunit beta 5 [Source:RGD Symbol;Acc:628869]	processed_transcript	20.5288	27.7922	25.5103	16.0449	15.0319	16.2143	1.56121	0.642663	4.60423e-06	0.000103457	up
ENSRNOG00000047864	LOC108348072	ENSRNOT00000070886;ENSRNOT00000080583;ENSRNOT00000078382	GO:0002250(adaptive immune response);GO:0002503(peptide antigen assembly with MHC class II protein complex);GO:0002504(antigen processing and presentation of peptide or polysaccharide antigen via MHC class II);GO:0002636(positive regulation of germinal center formation);GO:0002922(positive regulation of humoral immune response);GO:0005764(lysosome);GO:0005765(lysosomal membrane);GO:0005770(late e…	04145(Phagosome);04514(Cell adhesion molecules (CAMs));04612(Antigen processing and presentation);04640(Hematopoietic cell lineage);04658(Th1 and Th2 cell differentiation);04659(Th17 cell differentiation);04672(Intestinal immune network for IgA production);04940(Type I diabetes mellitus);05140(Leishmaniasis);05145(Toxoplasmosis);05150(Staphylococcus aureus infection);05152(Tuberculosis);05164(Inf…	K06752		class II histocompatibility antigen, M alpha chain [Source:RGD Symbol;Acc:11505944]	protein_coding;retained_intron	3.83528	2.4919	2.4672	0.901131	0.281029	0.696184	4.68199	2.22712	4.60799e-06	0.000103457	up
ENSRNOG00000047367	Card14	ENSRNOT00000070842	GO:0001934(positive regulation of protein phosphorylation);GO:0005515(protein binding);GO:0005737(cytoplasm);GO:0033209(tumor necrosis factor-mediated signaling pathway);GO:0042981(regulation of apoptotic process);GO:0043066(negative regulation of apoptotic process);GO:0050700(CARD domain binding);GO:0051092(positive regulation of NF-kappaB transcription factor activity)	04064(NF-kappa B signaling pathway)	K20913		caspase recruitment domain family, member 14 [Source:RGD Symbol;Acc:1591135]	protein_coding	1.0653	1.28133	1.1914	0.367752	0.302474	0.206928	4.03354	2.01205	4.96994e-06	0.000111251	up
ENSRNOG00000011459	Rhbdf2	ENSRNOT00000068026	GO:0004252(serine-type endopeptidase activity);GO:0005783(endoplasmic reticulum);GO:0005789(endoplasmic reticulum membrane);GO:0005886(plasma membrane);GO:0006508(proteolysis);GO:0016020(membrane);GO:0016021(integral component of membrane);GO:0042058(regulation of epidermal growth factor receptor signaling pathway);GO:0050708(regulation of protein secretion);GO:0050709(negative regulation of prot…				rhomboid 5 homolog 2 [Source:RGD Symbol;Acc:1309699]	protein_coding	3.6892	4.32963	3.27231	1.20494	1.67251	1.6972	2.4682	1.30346	5.09025e-06	0.000113775	up
ENSRNOG00000055851	AABR07063901	ENSRNOT00000083463						lincRNA	10.6618	20.5125	11.4751	3.81605	2.79983	3.42539	4.24741	2.08658	5.14338e-06	0.000114793	up
ENSRNOG00000019179	Ggta1	ENSRNOT00000025983;ENSRNOT00000085756;ENSRNOT00000082008	GO:0005794(Golgi apparatus);GO:0005975(carbohydrate metabolic process);GO:0006486(protein glycosylation);GO:0016020(membrane);GO:0016021(integral component of membrane);GO:0016740(transferase activity);GO:0016757(transferase activity, transferring glycosyl groups);GO:0016758(transferase activity, transferring hexosyl groups);GO:0031982(vesicle);GO:0031985(Golgi cisterna);GO:0032580(Golgi cisterna…	00601(Glycosphingolipid biosynthesis - lacto and neolacto series);00601(Glycosphingolipid biosynthesis - lacto and neolacto series)	K00743	EC:2.4.1.87	glycoprotein, alpha-galactosyltransferase 1 [Source:RGD Symbol;Acc:629476]	protein_coding	2.56666	4.38022	4.38835	1.62201	0.791628	1.22821	3.11249	1.63807	5.3629e-06	0.000119515	up
ENSRNOG00000056714	Sla	ENSRNOT00000088752;ENSRNOT00000093672;ENSRNOT00000087116;ENSRNOT00000093310;ENSRNOT00000093523	GO:0005070(SH3/SH2 adaptor activity);GO:0005515(protein binding);GO:0005737(cytoplasm);GO:0009966(regulation of signal transduction);GO:0009966(regulation of signal transduction)				src-like adaptor [Source:RGD Symbol;Acc:631373]	protein_coding;retained_intron;nonsense_mediated_decay	1.85955	1.99358	1.45529	0.470649	0.492408	0.636532	3.31862	1.73058	5.427e-06	0.000120765	up
ENSRNOG00000050547	Syngr2	ENSRNOT00000074225	GO:0008021(synaptic vesicle);GO:0016020(membrane);GO:0016021(integral component of membrane)				synaptogyrin 2 [Source:RGD Symbol;Acc:621334]	protein_coding	8.4777	14.2857	12.2398	3.8005	4.58239	4.59643	2.69684	1.43127	5.45465e-06	0.000121124	up
ENSRNOG00000014202	Snx20	ENSRNOT00000019130	GO:0005546(phosphatidylinositol-4,5-bisphosphate binding);GO:0005634(nucleus);GO:0005654(nucleoplasm);GO:0005737(cytoplasm);GO:0005768(endosome);GO:0005886(plasma membrane);GO:0008289(lipid binding);GO:0015031(protein transport);GO:0016020(membrane);GO:0031901(early endosome membrane);GO:0032266(phosphatidylinositol-3-phosphate binding);GO:0035091(phosphatidylinositol binding)		K17931		sorting nexin 20 [Source:RGD Symbol;Acc:1307787]	protein_coding	2.09488	0.652969	1.26467	0.252461	0.198918	0.22319	5.94827	2.57247	5.45921e-06	0.000121124	up
ENSRNOG00000010947	Mmp14	ENSRNOT00000075610	GO:0001501(skeletal system development);GO:0001503(ossification);GO:0001525(angiogenesis);GO:0001541(ovarian follicle development);GO:0001666(response to hypoxia);GO:0001935(endothelial cell proliferation);GO:0001958(endochondral ossification);GO:0004175(endopeptidase activity);GO:0004222(metalloendopeptidase activity);GO:0005178(integrin binding);GO:0005615(extracellular space);GO:0005634(nucleu…	04668(TNF signaling pathway);04912(GnRH signaling pathway);04928(Parathyroid hormone synthesis, secretion and action)	K07763	EC:3.4.24.80	matrix metallopeptidase 14 [Source:RGD Symbol;Acc:620198]	protein_coding	13.6708	19.6313	15.3724	8.13339	7.86068	9.66897	1.89668	0.923476	5.51039e-06	0.000122079	up
ENSRNOG00000012053	S100a16	ENSRNOT00000016499	GO:0005509(calcium ion binding);GO:0005615(extracellular space);GO:0005634(nucleus);GO:0005730(nucleolus);GO:0005737(cytoplasm);GO:0005829(cytosol);GO:0005886(plasma membrane);GO:0042802(identical protein binding);GO:0042803(protein homodimerization activity);GO:0051592(response to calcium ion)				S100 calcium binding protein A16 [Source:RGD Symbol;Acc:1306770]	protein_coding	20.6207	23.883	26.3861	12.2151	11.7206	12.4803	1.94666	0.961004	5.52443e-06	0.000122211	up
ENSRNOG00000050922	Nupr1l1	ENSRNOT00000072875	GO:0005634(nucleus);GO:0008285(negative regulation of cell population proliferation);GO:0045786(negative regulation of cell cycle)				nuclear protein, transcriptional regulator, 1-like 1 [Source:RGD Symbol;Acc:9125019]	protein_coding	1.77279	19.0835	13.8881	0.0001	0.957757	0.87179	18.9897	4.24714	5.58199e-06	0.000123303	up
ENSRNOG00000000047	Cd82	ENSRNOT00000000052	GO:0005886(plasma membrane);GO:0016020(membrane);GO:0016021(integral component of membrane)	04115(p53 signaling pathway)	K06509		Cd82 molecule [Source:RGD Symbol;Acc:69070]	protein_coding	24.5747	30.7309	30.0192	18.0112	15.6608	18.0279	1.65039	0.722804	5.61194e-06	0.000123783	up
ENSRNOG00000014258	Rab32	ENSRNOT00000019121	GO:0000166(nucleotide binding);GO:0003924(GTPase activity);GO:0005525(GTP binding);GO:0005739(mitochondrion);GO:0005741(mitochondrial outer membrane);GO:0005769(early endosome);GO:0005783(endoplasmic reticulum);GO:0005794(Golgi apparatus);GO:0005802(trans-Golgi network);GO:0006886(intracellular protein transport);GO:0007005(mitochondrion organization);GO:0012505(endomembrane system);GO:0016020(me…		K07918		RAB32, member RAS oncogene family [Source:RGD Symbol;Acc:1559997]	protein_coding	5.62302	6.52236	6.18526	2.44313	3.006	3.20163	2.11897	1.08336	6.01428e-06	0.000132078	up
ENSRNOG00000016630	Tln1	ENSRNOT00000022400	GO:0001726(ruffle);GO:0001786(phosphatidylserine binding);GO:0003779(actin binding);GO:0005178(integrin binding);GO:0005200(structural constituent of cytoskeleton);GO:0005575(cellular_component);GO:0005737(cytoplasm);GO:0005856(cytoskeleton);GO:0005886(plasma membrane);GO:0005912(adherens junction);GO:0005925(focal adhesion);GO:0007016(cytoskeletal anchoring at plasma membrane);GO:0007044(cell-su…	04015(Rap1 signaling pathway);04510(Focal adhesion);04611(Platelet activation);05166(Human T-cell leukemia virus 1 infection)	K06271		talin 1 [Source:RGD Symbol;Acc:1306247]	protein_coding	12.3029	13.9851	13.5016	8.47136	8.26832	9.94872	1.49089	0.576177	6.08302e-06	0.000133393	up
ENSRNOG00000047854	RT1-DMa	ENSRNOT00000072458;ENSRNOT00000082321;ENSRNOT00000078036	GO:0002250(adaptive immune response);GO:0002503(peptide antigen assembly with MHC class II protein complex);GO:0002504(antigen processing and presentation of peptide or polysaccharide antigen via MHC class II);GO:0002636(positive regulation of germinal center formation);GO:0002922(positive regulation of humoral immune response);GO:0005764(lysosome);GO:0005765(lysosomal membrane);GO:0005770(late e…				RT1 class II, locus DMa [Source:RGD Symbol;Acc:735053]	protein_coding;retained_intron	3.85651	1.84943	2.4541	0.765229	0.568072	0.693507	4.02606	2.00937	6.32822e-06	0.000138568	up
[truncated: 950 more rows]

## Sheet: DEGs_DHF+RIRI vs RIRI
DEGs in DHF+RIRI vs RIRI
gene_id	gene_name	transcript_id	GO	KEGG	KO_ENTRY	EC	Description	trans_type	FPKM.DHF_1	FPKM.DHF_2	FPKM.DHF_3	FPKM.RIRI_1	FPKM.RIRI_2	FPKM.RIRI_3	fc	log2(fc)	pval	qval	regulation
[truncated: 767 more rows]

## Sheet: Reversed DEGs
Reversed DEGs between DHF+RIRI vs RIRI and RIRI vs Sham
[truncated: 576 more rows]
