# Supplementary material for: 7,8-Dihydroxyflavone alleviates apoptosis and inflammation induced by retinal ischemia-reperfusion injury via activating TrkB/Akt/NF-kB signaling pathway
Source: Int J Med Sci. 2022 Jan 1;19(1):13–24. doi: 10.7150/ijms.65733 (PMC8692126; doi:10.7150/ijms.65733)
Supplement: Supplementary file 3 — Supplementary table S2. [file ijmsv19p0013s3.xlsx]

## Sheet: KEGG_reversed DEGs
Enriched KEGG pathways for reversed DEGs between DHF+RIRI vs RIRI and RIRI vs Sham
pathway_id	pathway_name	Genes	S gene number	TS gene number	B gene number	TB gene number	pvalue
5140	Leishmaniasis	Ncf1;LOC108348047;Itgb2;Cybb;Ncf4;Itgam;Tgfb1;Tlr2;RT1-Bb;Itgb1;Ptpn6;RT1-Db1;Stat1;Fcgr3a;LOC108348072;LOC108348139;RT1-Ba;C3;AABR07021402;Ifngr2;Fcgr1a;RT1-DMb;Fcgr2a;RT1-Da	24	333	69	8219	0
5150	Staphylococcus aureus infection	C3;C1s;C1r;Fcgr1a;RT1-Ba;Fcgr2a;C1qb;RT1-Da;C4a;LOC108348072;Itgam;Itgal;Ptafr;LOC108348047;C5ar1;RT1-Bb;Cfh;C2;Itgb2;C1qa;LOC108348139;C1qc;Selplg;Fcgr3a;RT1-DMb;RT1-Db1;C3ar1;Cfb	28	333	66	8219	2.22045e-16
4612	Antigen processing and presentation	LOC100364500;Cd74;Psme1;LOC108348139;Ifi30;Tap1;RT1-Db1;Cd4;RT1-DMb;RT1-CE10;Ctsl;RT1-A2;RT1-Bb;Ctsb;LOC108348072;RT1-CE7;Ctss;RT1-CE5;RT1-CE4;RT1-Ba;Cd8a;Hspa2;B2m;RT1-T24-3;RT1-Da;RT1-S3;Psme2	27	333	81	8219	3.33067e-16
4145	Phagosome	RT1-S3;Tubb2b;Fcgr2a;Tlr2;AABR07021402;LOC108348072;Cybb;RT1-Ba;RT1-CE10;RT1-A2;RT1-Db1;C1r;Tap1;Ctsl;Fcgr1a;LOC108348139;Actb;RT1-CE4;Coro1a;LOC108348047;Thbs3;Tubb6;Ctss;RT1-CE5;LOC100364500;Itgb1;RT1-Da;Clec7a;Itgam;RT1-T24-3;RT1-Bb;Ncf4;Itgb2;Fcgr3a;Msr1;RT1-DMb;RT1-CE7;Ncf1;C3	39	333	170	8219	4.44089e-16
4514	Cell adhesion molecules (CAMs)	Cldn9;Siglec1;Itgb1;Ptprc;RT1-Ba;Itgb2;Cd4;LOC108348139;RT1-A2;RT1-Bb;RT1-CE10;Cdh1;Icos;LOC100364500;RT1-T24-3;Itgal;RT1-S3;Selplg;Spn;Icoslg;RT1-CE5;Cd22;Vsir;RT1-CE7;Itgam;LOC108348072;RT1-Db1;Cd34;RT1-Da;RT1-CE4;Cd8a;Itga6;RT1-DMb	33	333	157	8219	2.66454e-15
4650	Natural killer cell mediated cytotoxicity	Plcg2;RT1-CE5;Shc1;LOC108348047;RT1-T24-3;Fas;Klrk1;RT1-S3;Cd48;Ifngr2;LOC100364500;Lcp2;RT1-A2;Syk;Itgal;Itgb2;Pak1;RT1-CE4;Fcer1g;Lck;Zap70;Fcgr3a;Fcgr2a;RT1-CE7;RT1-CE10;Tyrobp;Rac2;Vav1;Ptpn6	29	333	121	8219	2.9976e-15
5169	Epstein-Barr virus infection	LOC108348139;RT1-DMb;Tlr2;Irf7;RT1-S3;RT1-Ba;RT1-CE10;Oas1a;B2m;RT1-T24-3;Ccnd3;LOC108348072;Plcg2;Fas;RT1-Bb;RT1-Db1;Tap1;Vim;Eif2ak2;Isg15;RT1-Da;Ikbke;RT1-A2;RT1-CE7;LOC100364500;Lyn;Stat3;RT1-CE5;Ccnd1;Jak3;Itgal;Cd44;Irf9;RT1-CE4;Stat1;Cxcl10;Btk;Syk	38	333	216	8219	7.77156e-15
4640	Hematopoietic cell lineage	Cd33;Csf1r;RT1-Bb;Csf1;RT1-Db1;RT1-Ba;Csf3r;RT1-DMb;Cd8a;Cd37;Fcgr1a;Cd44;LOC108348072;RT1-Da;Itgam;Cd34;Cd9;Itga6;Cd22;Cd4;Il4r;LOC108348139;Cd24	23	333	89	8219	4.57634e-13
5145	Toxoplasmosis	Ccr5;Stat1;Ifngr2;Gnai2;Lamc1;Stat3;Irgm;LOC108348139;RT1-DMb;RT1-Da;Igtp;Tgfb1;Hspa2;Pik3r5;RT1-Bb;Pik3cg;RT1-Ba;RT1-Db1;Tnfrsf1a;Pik3r6;Tlr2;Itga6;LOC108348072;Il10ra;Itgb1	25	333	113	8219	1.92513e-12
4610	Complement and coagulation cascades	C1r;Serping1;C2;Clu;LOC100911545;Cfh;C4a;Itgax;C1qa;Itgb2;A2m;Cfb;C1qc;C3;C1s;Itgam;C1qb;C5ar1;F10;C3ar1;Serpina1	21	333	80	8219	3.52207e-12
5152	Tuberculosis	LOC108348139;LOC108348072;Il10ra;Cd74;LOC108348047;Ctsd;Coro1a;Itgb2;Fcer1g;Fcgr3a;Clec7a;Stat1;RT1-Da;RT1-DMb;Tgfb1;RT1-Ba;Tlr2;RT1-Bb;Fcgr2a;Syk;Tlr9;RT1-Db1;Itgax;Fcgr1a;Lsp1;Itgam;Ctss;C3;Ifngr2;Tnfrsf1a	30	333	168	8219	4.06386e-12
5167	Kaposi sarcoma-associated herpesvirus infection	Tnfrsf1a;Gng7;LOC100364500;RT1-S3;RT1-A2;Plcg2;Ccnd1;Gng2;Ccr5;Gnb3;Syk;Stat3;Irf7;Stat1;Fas;Pik3cg;C3;Ikbke;LOC108349548;Pik3r6;Prex1;RT1-CE7;Eif2ak2;Lyn;RT1-CE10;Hck;Irf9;Cd200r1;RT1-CE5;Pik3r5;RT1-T24-3;RT1-CE4	32	333	192	8219	5.24303e-12
5416	Viral myocarditis	Itgb2;Ccnd1;Actb;RT1-Db1;Itgal;LOC100364500;RT1-T24-3;RT1-CE5;RT1-Ba;LOC108348139;RT1-S3;RT1-CE7;RT1-CE10;RT1-A2;RT1-Bb;RT1-DMb;LOC108348072;Rac2;RT1-Da;RT1-CE4	20	333	75	8219	8.49854e-12
5133	Pertussis	Irf8;C3;C4a;C1r;C2;Itgam;Irf1;C1qb;Gnai2;Nod1;Serping1;Itgb2;C1s;Nlrp3;Casp1;Itgb1;Pycard;C1qc;C1qa	19	333	69	8219	1.5375e-11
4380	Osteoclast differentiation	Btk;Syk;Plcg2;Ncf1;Lck;Csf1;Lcp2;Fcgr1a;Tyrobp;Tgfb1;Csf1r;LOC108348047;Lilrb4;AABR07021402;Ifngr2;Irf9;Lilrb3;Acp5;Fcgr3a;Trem2;Tnfrsf1a;Stat1;Fcgr2a;Spi1;Ncf4	25	333	124	8219	1.71911e-11
5332	Graft-versus-host disease	RT1-DMb;RT1-Ba;Fas;RT1-A2;RT1-CE4;RT1-Bb;LOC100364500;RT1-T24-3;RT1-CE7;RT1-CE10;RT1-S3;LOC108348139;RT1-Db1;RT1-CE5;RT1-Da;LOC108348072	16	333	52	8219	1.01354e-10
5320	Autoimmune thyroid disease	RT1-Da;RT1-CE4;RT1-T24-3;RT1-CE7;RT1-Bb;Fas;RT1-A2;RT1-Db1;RT1-CE10;LOC108348139;RT1-Ba;RT1-DMb;RT1-CE5;Tshr;RT1-S3;LOC100364500;LOC108348072	17	333	61	8219	1.50708e-10
5330	Allograft rejection	RT1-T24-3;RT1-CE10;RT1-Bb;RT1-Db1;RT1-Da;RT1-S3;RT1-CE4;Fas;RT1-CE5;LOC100364500;LOC108348139;RT1-A2;RT1-CE7;LOC108348072;RT1-Ba;RT1-DMb	16	333	54	8219	1.91591e-10
4062	Chemokine signaling pathway	Pik3r5;Cxcl10;Gng2;Gnb3;Gnai2;Pik3r6;Pak1;Pik3cg;Stat1;Adcy7;LOC108349548;Prex1;Rac2;Prkcd;Jak3;Lyn;Ccl20;Cx3cr1;Gng7;Vav1;Shc1;Ccr5;Hck;Stat3;Was;Cxcl11;Ncf1;Cxcl9	28	333	178	8219	4.81728e-10
4940	Type I diabetes mellitus	RT1-S3;LOC100364500;RT1-CE4;RT1-Bb;RT1-A2;RT1-Da;LOC108348072;RT1-CE7;RT1-T24-3;RT1-CE10;Fas;RT1-CE5;LOC108348139;RT1-Db1;RT1-Ba;RT1-DMb	16	333	61	8219	1.42158e-09
5164	Influenza A	Mx2;Tnfrsf1a;Actb;Casp1;RT1-Da;Cxcl10;RT1-Ba;LOC108348072;Rsad2;Nlrp3;Eif2ak2;Fas;Irf7;Hspa2;RT1-Bb;Stat1;LOC108348139;RT1-Db1;Tmprss2;Irf9;RT1-DMb;Ifngr2;Oas1a;Pycard;Tlr7;Ikbke	26	333	164	8219	1.73774e-09
5321	Inflammatory bowel disease (IBD)	Il21r;RT1-Ba;Stat1;LOC108348072;RT1-Db1;Stat3;Il2rg;Il4r;Tgfb1;Tlr2;RT1-DMb;Ifngr2;RT1-Da;LOC108348139;RT1-Bb	15	333	61	8219	1.23211e-08
4659	Th17 cell differentiation	Il4r;Il2rg;Zap70;RT1-DMb;Cd4;Jak3;RT1-Bb;Tgfb1;Stat3;RT1-Db1;Il21r;LOC108348139;LOC108348072;RT1-Ba;RT1-Da;Ifngr2;Il2rb;Stat1;Lck	19	333	105	8219	3.21063e-08
4666	Fc gamma R-mediated phagocytosis	Pak1;Ptprc;Fcgr2a;LOC108348047;Fcgr1a;Plcg2;Arpc1b;Prkcd;Gsn;Syk;Rac2;Inpp5d;Lyn;Was;Vav1;Hck;Ncf1	17	333	86	8219	4.42756e-08
5166	Human T-cell leukemia virus 1 infection	RT1-CE4;LOC100364500;Jak3;RT1-S3;RT1-T24-3;Spi1;Adcy7;RT1-CE5;RT1-A2;Cd4;Tgfb1;RT1-CE7;Il2rg;RT1-CE10;Il2rb;RT1-Da;RT1-Ba;LOC108348139;Tnfrsf1a;Itgal;LOC108348072;RT1-Bb;Lck;Ccnd3;Ccnd1;RT1-Db1;Itgb2;RT1-DMb;B2m	29	333	233	8219	5.67752e-08
5322	Systemic lupus erythematosus	Fcgr1a;LOC108348139;C1r;RT1-Bb;RT1-Da;C3;C1qc;LOC108348072;Fcgr2a;C4a;C1s;C1qb;RT1-Db1;C1qa;C2;Fcgr3a;LOC108348047;RT1-DMb;RT1-Ba	19	333	110	8219	7.02026e-08
4670	Leukocyte transendothelial migration	Itgal;Itgb2;Rac2;Gnai2;Actb;Ezr;Sipa1;Cldn9;Vav1;Mmp2;Itgam;Itgb1;Myl12a;Plcg2;AABR07021402;Cybb;Ncf4;Ncf1;Msn	19	333	113	8219	1.09719e-07
5168	Herpes simplex virus 1 infection	RT1-T24-3;Syk;RT1-S3;Fas;Tnfrsf14;Bst2;Irf9;C3;Ikbke;RT1-Ba;Sting1;Tlr9;Eif2ak2;RT1-CE5;LOC108348139;RT1-CE4;RT1-Da;RT1-Bb;RT1-Db1;Tlr2;RT1-DMb;RT1-A2;Cd74;Oas1a;Stat1;Tap1;RT1-CE7;RT1-CE10;B2m;Irf7;Tnfrsf1a;Ifngr2;LOC100364500;LOC108348072	34	333	326	8219	3.15521e-07
4658	Th1 and Th2 cell differentiation	RT1-Da;LOC108348072;RT1-Ba;Stat1;Zap70;Il2rg;Cd4;Il2rb;RT1-Bb;LOC108348139;Ifngr2;RT1-Db1;Jak3;Lck;RT1-DMb;Il4r	16	333	88	8219	3.73957e-07
4621	NOD-like receptor signaling pathway	Pstpip1;Ctsb;Oas1a;Stat1;LOC685067;Nlrp3;Irf7;Casp4;Mefv;Ikbke;Gbp4;Gbp5;Nlrp1a;Prkcd;Gbp2;Irf9;Cybb;Nod1;Casp1;P2rx7;Pycard;Sting1	22	333	167	8219	9.10549e-07
5340	Primary immunodeficiency	Cd4;Il2rg;Zap70;Cd8a;Ptprc;Icos;Btk;Lck;Jak3;Tap1	10	333	37	8219	1.366e-06
5323	Rheumatoid arthritis	LOC108348072;Acp5;RT1-DMb;Csf1;LOC108348139;Itgal;RT1-Bb;RT1-Da;Tgfb1;Ctsl;Tlr2;Itgb2;RT1-Ba;RT1-Db1;Ccl20	15	333	86	8219	1.5127e-06
4611	Platelet activation	Pik3r5;Lyn;Syk;Fcer1g;Actb;Myl12a;Itgb1;Plcg2;Fcgr2a;Apbb1ip;Btk;Pik3r6;Fermt3;Gnai2;P2ry12;Adcy7;Pik3cg;Lcp2	18	333	124	8219	2.23123e-06
5163	Human cytomegalovirus infection	Gna12;Adcy7;Ccr5;RT1-CE4;Tap1;Sting1;Gnb3;RT1-A2;RT1-CE5;Fas;Gng2;Akap13;RT1-T24-3;Il10ra;B2m;Ccnd1;Rac2;Gnai2;Tnfrsf1a;Gng7;RT1-CE10;RT1-S3;Stat3;LOC100364500;RT1-CE7;LOC108349548	26	333	234	8219	2.56595e-06
5170	Human immunodeficiency virus 1 infection	Gng7;RT1-A2;Fas;B2m;Rac2;RT1-CE4;Bst2;Plcg2;Gnai2;Gng2;LOC108349548;RT1-S3;RT1-CE10;Cd4;Gnb3;Ccr5;Sting1;Tap1;RT1-CE5;Tlr2;RT1-CE7;Tnfrsf1a;LOC100364500;RT1-T24-3;Pak1	25	333	220	8219	2.67302e-06
5162	Measles	Stat3;Msn;Hspa2;Oas1a;Fas;Ccnd3;Tlr7;Mx2;Il2rb;Tlr9;Tlr2;Stat1;Jak3;Irf9;Irf7;Il2rg;Ikbke;Ccnd1;Eif2ak2	19	333	139	8219	2.93305e-06
4672	Intestinal immune network for IgA production	Icoslg;Tgfb1;Icos;RT1-Db1;RT1-DMb;LOC108348072;LOC108348139;RT1-Da;RT1-Ba;RT1-Bb	10	333	44	8219	7.55363e-06
5310	Asthma	RT1-Da;RT1-Bb;RT1-Ba;Fcer1g;LOC108348139;RT1-DMb;RT1-Db1;LOC108348072	8	333	28	8219	1.01901e-05
4662	B cell receptor signaling pathway	Ptpn6;AABR07035470;Ifitm1;Inpp5d;Btk;Pik3ap1;Rac2;Cd22;Syk;Vav1;Lyn;Plcg2	12	333	70	8219	2.05179e-05
4142	Lysosome	Cd68;Ctsd;Fuca1;Gm2a;Ctsz;Ctsw;Slc11a1;Ctss;Ctsh;Npc2;Acp5;Ctsb;Laptm5;Ctsc;Ctsl;Cd63	16	333	119	8219	2.21375e-05
4060	Cytokine-cytokine receptor interaction	Csf1r;Il10ra;Ccl20;Il16;Csf3r;Tnfrsf14;Il2rb;Mstn;Tnfrsf1a;Csf1;Cxcl10;Tgfb1;Fas;Il2rg;Cxcl9;Il21r;Ifngr2;Il17ra;Ccr5;Csf2rb;Tnfrsf12a;Il17rb;Cd4;Il4r;Cx3cr1;Cxcl11	26	333	265	8219	2.4552e-05
4151	PI3K-Akt signaling pathway	Spp1;Pik3cg;Gng7;Fgfr1;Lamc1;Thbs3;Pik3ap1;Tlr2;Il4r;Fn1;Pgf;Gnb3;Gng2;LOC108349548;Csf3r;Il2rg;Pik3r5;Il2rb;Jak3;Csf1r;Ccnd1;Itga6;Itgb1;Tnn;Syk;Ccnd3;Csf1;Pik3r6;Efna1	29	333	339	8219	0.000105542
4625	C-type lectin receptor signaling pathway	Pak1;Ikbke;Syk;Casp1;Lsp1;Irf9;Stat1;Plcg2;Fcer1g;Pycard;Prkcd;Clec7a;Irf1;Nlrp3	14	333	108	8219	0.000108013
4810	Regulation of actin cytoskeleton	Itgb2;Msn;Vav1;Itgb1;Gna12;Ezr;Gsn;Tmsb4x;Actb;Was;Fn1;Itgam;Rac2;Nckap1l;Itgax;Arpc1b;Itga6;Fgfr1;Itgal;Myl12a;Pak1	21	333	213	8219	0.000139894
5205	Proteoglycans in cancer	Fas;Fn1;Stat3;Msn;Cd63;Cd44;Ezr;Fgfr1;Mmp2;Flna;Hcls1;Plcg2;Ptpn6;Pak1;Itgb1;Actb;Ctsl;Ccnd1;Tgfb1;Tlr2	20	333	202	8219	0.000190116
5203	Viral carcinogenesis	Syk;Irf7;Ccr5;Eif2ak2;LOC100364500;RT1-CE10;RT1-A2;Irf9;C3;Ccnd1;RT1-CE5;Jak3;Stat3;RT1-T24-3;Lyn;RT1-S3;Gsn;RT1-CE7;RT1-CE4;Ccnd3	20	333	208	8219	0.000281505
4620	Toll-like receptor signaling pathway	Cxcl10;Tlr7;Cxcl11;Cxcl9;Irf5;Irf7;Stat1;Spp1;Tlr9;Ikbke;Tlr2;Tlr8	12	333	92	8219	0.000314336
4630	Jak-STAT signaling pathway	Jak3;Ccnd1;Stat3;Ifngr2;Irf9;Stat1;Gfap;Il21r;Il2rg;Ptpn6;Il4r;Csf2rb;Ccnd3;Il10ra;Csf3r;Il2rb	16	333	151	8219	0.000388494
4510	Focal adhesion	Itgb1;Thbs3;Flna;Vav1;Ccnd1;Tnn;Myl12a;Itga6;Shc1;Pak1;Actb;Parvg;Ccnd3;Rac2;Fn1;Spp1;Pgf;Lamc1	18	333	198	8219	0.00109026
5165	Human papillomavirus infection	LOC100364500;Ikbke;Mx2;RT1-CE5;RT1-CE10;Thbs3;RT1-CE4;Lamc1;Itgb1;Isg15;Tnfrsf1a;Fn1;RT1-A2;Irf1;Fas;Ccnd3;Spp1;RT1-CE7;Ccnd1;Tnn;Stat1;Irf9;Itga6;RT1-S3;RT1-T24-3;Eif2ak2	26	333	338	8219	0.00121004
4664	Fc epsilon RI signaling pathway	Inpp5d;Lyn;Rac2;Syk;Plcg2;Btk;Fcer1g;Lcp2;Vav1	9	333	67	8219	0.00141704
4015	Rap1 signaling pathway	Efna1;Cdh1;Sipa1;Itgb2;Gnai2;Itgb1;Itgam;Pgf;Itgal;Fyb1;Adcy7;Fgfr1;Csf1;Lcp2;Rac2;Actb;Apbb1ip;Csf1r	18	333	205	8219	0.00161983
3010	Ribosome	Rps21;Rps12;Rpl28;Rps28;Rpl41;Rps5;Rplp1;Rpl27a;Uba52;Rpl31;Rplp0;Rpl18a;Rps18;LOC108352650;Rpl36a	15	333	161	8219	0.00218862
5142	Chagas disease (American trypanosomiasis)	C1qb;Gnai2;C1qa;C1qc;Ifngr2;Fas;Tlr2;Tgfb1;Tlr9;C3;Tnfrsf1a	11	333	103	8219	0.00291228
4210	Apoptosis	Fas;Ctsb;Tnfrsf1a;Ctsl;Ctsc;Bcl2a1;Ctsz;Ctsd;Csf2rb;Ctsw;Ctsh;Ctss;Actb	13	333	134	8219	0.00297712
4660	T cell receptor signaling pathway	Pak1;Cd8a;Zap70;Vav1;Icos;Lcp2;AABR07035470;Cd4;Ptpn6;Lck;Ptprc	11	333	104	8219	0.00314207
4371	Apelin signaling pathway	Pik3cg;Aplnr;Adcy7;Cdh1;Spp1;Pik3r5;Gnb3;Gnai2;Ccnd1;Gng2;Pik3r6;Gng7;LOC108349548	13	333	136	8219	0.00338821
5160	Hepatitis C	Stat3;Ikbke;Cxcl10;Tnfrsf1a;Cldn9;Irf9;Eif2ak2;Mx2;Oas1a;Irf7;Rsad2;Ccnd1;Fas;Stat1	14	333	153	8219	0.00358396
5144	Malaria	Tlr9;Tlr2;Itgb2;Itgal;Thbs3;Tgfb1;Klrk1	7	333	50	8219	0.00374569
4623	Cytosolic DNA-sensing pathway	Sting1;Irf7;Pycard;Zbp1;Casp1;Ikbke;Cxcl10	7	333	53	8219	0.00521242
5134	Legionellosis	Tlr2;Hspa2;Itgam;Casp1;Pycard;C3;Itgb2	7	333	54	8219	0.00578606
4725	Cholinergic synapse	Adcy7;Gng7;Gng2;Pik3r5;Pik3r6;LOC108349548;Slc5a7;Pik3cg;Gnai2;Chrnb4;Gnb3	11	333	113	8219	0.00593489
5200	Pathways in cancer	Fas;Tgfb1;Plcg2;Csf2rb;Stat3;Ccnd1;Il4r;Lamc1;LOC108349548;Pgf;Csf3r;Il2rb;Gna12;Hmox1;Rac2;Gnai2;Gng2;Ifngr2;Itgb1;Ccnd3;Cdh1;Gnb3;Il2rg;Fn1;Spi1;Fgfr1;Stat1;Csf1r;Mmp2;Jak3;Adcy7;Itga6;Gng7	33	333	521	8219	0.00673497
5100	Bacterial invasion of epithelial cells	Hcls1;Shc1;Itgb1;Actb;Was;Arpc1b;Fn1;Cdh1	8	333	74	8219	0.00980191
4217	Necroptosis	Casp1;Jak3;Eif2ak2;Stat1;Pycard;Fas;Ifngr2;Cybb;Zbp1;Tnfrsf1a;Nlrp3;Stat3;Irf9	13	333	155	8219	0.0100673
4727	GABAergic synapse	Gng2;Gnb3;Gabrb3;Gabra4;Gnai2;Gng7;Gabra2;LOC108349548;Adcy7	9	333	91	8219	0.011143
4064	NF-kappa B signaling pathway	Btk;Zap70;Bcl2a1;Tnfrsf1a;Syk;AABR07035470;Lck;Lyn;Plcg2	9	333	92	8219	0.0119259
5032	Morphine addiction	Gnai2;Gabrb3;Gabra2;Gnb3;Gabra4;Gng7;LOC108349548;Gng2;Adcy7	9	333	93	8219	0.0127492
4512	ECM-receptor interaction	Lamc1;Itga6;Tnn;Spp1;Thbs3;Cd44;Itgb1;Fn1	8	333	81	8219	0.0164123
5221	Acute myeloid leukemia	Csf1r;Stat3;Fcgr1a;Ccnd1;Itgam;Bcl2a1;Spi1	7	333	67	8219	0.0182013
4933	AGE-RAGE signaling pathway in diabetic complications	Plcg2;Fn1;Prkcd;Ccnd1;Stat3;Cybb;Mmp2;Tgfb1;Stat1	9	333	101	8219	0.0209303
4014	Ras signaling pathway	Rasal3;LOC108349548;Shc1;Efna1;Zap70;Csf1;Fgfr1;Pak1;Gng2;Plaat3;Rac2;Csf1r;Gnb3;Gng7;Plcg2;Pgf	16	333	230	8219	0.0243955
4144	Endocytosis	Il2rg;Arpc1b;Acap1;RT1-S3;RT1-CE10;Ehd4;RT1-CE4;Was;Il2rb;RT1-CE7;RT1-T24-3;Ccr5;RT1-CE5;Cyth4;Hspa2;LOC100364500;RT1-A2	17	333	257	8219	0.0317501
5146	Amoebiasis	Serpinb1a;Itgam;Lamc1;Tgfb1;Fn1;Serpinb6b;Itgb2;Tlr2	8	333	95	8219	0.0383073
3050	Proteasome	Psmb9;Psme1;Psme2;Psmb8;Psmb10	5	333	47	8219	0.0404286
5132	Salmonella infection	Pycard;Was;Arpc1b;Casp1;Ifngr2;Flna;Actb	7	333	80	8219	0.0427838
4218	Cellular senescence	LOC100364500;RT1-A2;RT1-CE4;RT1-T24-3;RT1-CE10;Ccnd3;RT1-CE5;Zfp36l1;RT1-S3;RT1-CE7;Tgfb1;Ccnd1	12	333	171	8219	0.0447777
5020	Prion diseases	Lamc1;C1qb;C1qc;C1qa	4	333	34	8219	0.0471637
4723	Retrograde endocannabinoid signaling	Gabra4;Gnb3;Gng2;Adcy7;Slc17a6;Gabra2;Gnai2;Ndufa2;Gng7;Gabrb3;LOC108349548	11	333	154	8219	0.0479558
4066	HIF-1 signaling pathway	Stat3;Hk3;Hmox1;Tf;Ifngr2;Plcg2;Timp1;Cybb	8	333	101	8219	0.0518827
4071	Sphingolipid signaling pathway	Fcer1g;Gnai2;Adora3;Ctsd;Tnfrsf1a;Rac2;S1pr3;LOC100911796;Gna12	9	333	122	8219	0.0590513
4530	Tight junction	Myl12a;Myl6;Ezr;Was;Actb;Cldn9;Itgb1;Hcls1;Ccnd1;Myh9l1;Msn	11	333	164	8219	0.0690561
4520	Adherens junction	Actb;Rac2;Cdh1;Fgfr1;Was;Ptpn6	6	333	72	8219	0.070817
260	Glycine, serine and threonine metabolism	Chdh;Aoc3;Gldc;Shmt1	4	333	39	8219	0.0716257
4926	Relaxin signaling pathway	Shc1;Gnai2;Adcy7;Gnb3;Gng7;LOC108349548;Gng2;Tgfb1;Mmp2	9	333	128	8219	0.0751057
5033	Nicotine addiction	Gabra2;Gabrb3;Slc17a6;Gabra4	4	333	40	8219	0.0771649
4216	Ferroptosis	Hmox1;Cybb;Cp;Tf	4	333	40	8219	0.0771649
4072	Phospholipase D signaling pathway	Adcy7;Pik3cg;Gna12;Pik3r5;Pik3r6;Syk;Plcg2;Shc1;Fcer1g;Cyth4	10	333	149	8219	0.0803028
860	Porphyrin and chlorophyll metabolism	Cp;Hmox1;Ugt1a6	3	333	29	8219	0.111091
4622	RIG-I-like receptor signaling pathway	Isg15;Irf7;Ikbke;Sting1;Cxcl10	5	333	64	8219	0.11665
5418	Fluid shear stress and atherosclerosis	Mmp2;Ncf1;AABR07021402;Ass1;Actb;Ctsl;Hmox1;Tnfrsf1a;Rac2	9	333	145	8219	0.133824
5414	Dilated cardiomyopathy (DCM)	Itgb1;Tpm4;Itga6;Actb;Adcy7;Tgfb1	6	333	89	8219	0.151585
524	Neomycin, kanamycin and gentamicin biosynthesis	Hk3	1	333	4	8219	0.152504
4668	TNF signaling pathway	Tnfrsf1a;Csf1;Irf1;Ccl20;Ifi47;Cxcl10;Fas	7	333	109	8219	0.15289
4115	p53 signaling pathway	Shisa5;Ccnd1;Ccnd3;Fas;Cd82	5	333	71	8219	0.159842
910	Nitrogen metabolism	Ca9;Ca14	2	333	18	8219	0.163866
4917	Prolactin signaling pathway	Irf1;Stat3;Ccnd1;Stat1;Shc1	5	333	73	8219	0.173237
5014	Amyotrophic lateral sclerosis (ALS)	Casp1;Nefm;Tnfrsf1a;Gpx1	4	333	54	8219	0.174356
511	Other glycan degradation	Man2b2;Fuca1	2	333	19	8219	0.178501
4724	Glutamatergic synapse	LOC108349548;Adcy7;Slc17a6;Gng2;Gng7;Gnb3;Gnai2	7	333	114	8219	0.179281
5212	Pancreatic cancer	Stat1;Stat3;Ccnd1;Rac2;Tgfb1	5	333	74	8219	0.180092
4657	IL-17 signaling pathway	Il17ra;Lcn2;Il17rb;Cxcl10;Ikbke;Ccl20	6	333	94	8219	0.180935
4923	Regulation of lipolysis in adipocytes	Gnai2;Adcy7;Tshr;Plaat3	4	333	56	8219	0.190711
4713	Circadian entrainment	Adcy7;LOC108349548;Gng7;Gnai2;Gnb3;Gng2	6	333	96	8219	0.193271
40	Pentose and glucuronate interconversions	Ugt1a6;Akr1b1	2	333	21	8219	0.208301
5219	Bladder cancer	Cdh1;Ccnd1;Mmp2	3	333	40	8219	0.219613
4080	Neuroactive ligand-receptor interaction	Gabra4;C3;S1pr3;C5ar1;P2rx7;Aplnr;Ptafr;Chrnb4;Gabrb3;Tshr;Chrnb3;LOC100911796;Mchr1;Adora3;P2ry6;C3ar1;Gabra2	17	333	347	8219	0.241846
4921	Oxytocin signaling pathway	Actb;Pik3r6;Pik3cg;Gnai2;Myl6;Ccnd1;Pik3r5;Adcy7	8	333	151	8219	0.268573
5410	Hypertrophic cardiomyopathy (HCM)	Tgfb1;Itga6;Actb;Tpm4;Itgb1	5	333	86	8219	0.268983
5223	Non-small cell lung cancer	Ccnd1;Stat3;Jak3;Plcg2	4	333	65	8219	0.269241
4915	Estrogen signaling pathway	Prkcd;Adcy7;Gnai2;Ctsd;Mmp2;Shc1;Hspa2	7	333	131	8219	0.280855
740	Riboflavin metabolism	Acp5	1	333	8	8219	0.281809
512	Mucin type O-glycan biosynthesis	Galnt3;Galnt6	2	333	26	8219	0.284249
5161	Hepatitis B	Stat1;Irf7;Tgfb1;Fas;Jak3;Stat3;Tlr2;Ikbke	8	333	156	8219	0.298111
4392	Hippo signaling pathway - multiple species	Pak1;Ajuba	2	333	27	8219	0.299451
52	Galactose metabolism	Hk3;Akr1b1	2	333	27	8219	0.299451
5202	Transcriptional misregulation in cancer	Itgam;Il2rb;Fli1;Lyl1;Csf1r;Spi1;Bcl2a1;Tmprss2;Fcgr1a	9	333	179	8219	0.301032
4360	Axon guidance	Myl12a;Itgb1;Pak1;Rac2;Fes;Plcg2;Efna1;Gnai2;Plxnb2	9	333	180	8219	0.306647
5222	Small cell lung cancer	Itgb1;Fn1;Lamc1;Itga6;Ccnd1	5	333	91	8219	0.30858
4010	MAPK signaling pathway	Flna;Fas;Csf1;Efna1;Pgf;Fgfr1;Csf1r;Tnfrsf1a;Hspa2;Rac2;Pak1;Gna12;Tgfb1;Map4k1	14	333	296	8219	0.313366
601	Glycosphingolipid biosynthesis - lacto and neolacto series	B3gnt5;Ggta1	2	333	28	8219	0.314599
4971	Gastric acid secretion	Ezr;Actb;Adcy7;Gnai2	4	333	71	8219	0.324378
4970	Salivary secretion	Kcnn4;Cst3;Adcy7;Lyz2	4	333	73	8219	0.342966
630	Glyoxylate and dicarboxylate metabolism	Gldc;Shmt1	2	333	30	8219	0.344656
4022	cGMP-PKG signaling pathway	Pik3r6;Pik3cg;Adcy7;Gnai2;Gna12;Adora3;Pik3r5;LOC100911796	8	333	164	8219	0.346767
4726	Serotonergic synapse	Gng7;LOC108349548;Gng2;Gnai2;Gnb3;Gabrb3	6	333	120	8219	0.359054
3320	PPAR signaling pathway	Dbi;Plin2;Fabp5;Pltp	4	333	79	8219	0.398727
1521	EGFR tyrosine kinase inhibitor resistance	Stat3;Shc1;Plcg2;Axl	4	333	79	8219	0.398727
4928	Parathyroid hormone synthesis, secretion and action	Adcy7;Fgfr1;Gnai2;Gna12;Akap13	5	333	104	8219	0.413884
51	Fructose and mannose metabolism	Hk3;Akr1b1	2	333	35	8219	0.417627
4390	Hippo signaling pathway	Ccnd1;Itgb2;Ajuba;Tgfb1;Actb;Cdh1;Ccnd3	7	333	152	8219	0.41981
4728	Dopaminergic synapse	LOC108349548;Scn1a;Gng7;Gnai2;Gng2;Gnb3	6	333	129	8219	0.424787
4730	Long-term depression	Gna12;Gnai2;Lyn	3	333	59	8219	0.430229
5143	African trypanosomiasis	Fas;Tlr9	2	333	38	8219	0.459413
5216	Thyroid cancer	Ccnd1;Cdh1	2	333	38	8219	0.459413
603	Glycosphingolipid biosynthesis - globo and isoglobo series	A3galt2	1	333	15	8219	0.462557
53	Ascorbate and aldarate metabolism	Ugt1a6	1	333	15	8219	0.462557
4540	Gap junction	Tubb2b;Tubb6;Adcy7;Gnai2	4	333	87	8219	0.471622
4919	Thyroid hormone signaling pathway	Ccnd1;Stat1;Plcg2;Rcan2;Actb	5	333	114	8219	0.493453
4962	Vasopressin-regulated water reabsorption	Arhgdia;Arhgdib	2	333	41	8219	0.499408
4261	Adrenergic signaling in cardiomyocytes	Pik3r6;Tpm4;Gnai2;Adcy7;Pik3r5;Pik3cg	6	333	141	8219	0.510617
1522	Endocrine resistance	Mmp2;Ccnd1;Adcy7;Shc1	4	333	93	8219	0.524087
670	One carbon pool by folate	Shmt1	1	333	18	8219	0.525388
4722	Neurotrophin signaling pathway	Arhgdib;Arhgdia;Plcg2;Shc1;Prkcd	5	333	119	8219	0.531769
4978	Mineral absorption	Tf;Hmox1	2	333	44	8219	0.537461
220	Arginine biosynthesis	Ass1	1	333	19	8219	0.54466
5218	Melanoma	Fgfr1;Ccnd1;Cdh1	3	333	71	8219	0.553703
565	Ether lipid metabolism	Pld4;Plaat3	2	333	46	8219	0.561703
360	Phenylalanine metabolism	Aoc3	1	333	20	8219	0.563151
5412	Arrhythmogenic right ventricular cardiomyopathy (ARVC)	Itga6;Itgb1;Actb	3	333	72	8219	0.563269
4918	Thyroid hormone synthesis	Gpx1;Adcy7;Tshr	3	333	72	8219	0.563269
5214	Glioma	Shc1;Ccnd1;Plcg2	3	333	72	8219	0.563269
983	Drug metabolism - other enzymes	Ugt1a6;Ces2c;Nme2	3	333	74	8219	0.582025
562	Inositol phosphate metabolism	Pik3cg;Plcg2;Inpp5d	3	333	74	8219	0.582025
4930	Type II diabetes mellitus	Hk3;Prkcd	2	333	48	8219	0.585024
4979	Cholesterol metabolism	Npc2;Pltp	2	333	48	8219	0.585024
592	alpha-Linolenic acid metabolism	Plaat3	1	333	23	8219	0.614252
5220	Chronic myeloid leukemia	Ccnd1;Shc1;Tgfb1	3	333	78	8219	0.617976
5034	Alcoholism	Gng2;LOC108349548;Gng7;Shc1;Gnai2;Gnb3	6	333	161	8219	0.641029
790	Folate biosynthesis	Akr1b1	1	333	26	8219	0.659391
500	Starch and sucrose metabolism	Hk3	1	333	26	8219	0.659391
240	Pyrimidine metabolism	Nme2;Pnp	2	333	56	8219	0.66906
4370	VEGF signaling pathway	Plcg2;Rac2	2	333	57	8219	0.67854
5206	MicroRNAs in cancer	Tnn;Cd44;Plcg2;Stat3;Hmox1;Vim;Ccnd1;Ezr;Shc1	9	333	248	8219	0.68078
4012	ErbB signaling pathway	Shc1;Pak1;Plcg2	3	333	86	8219	0.683402
5213	Endometrial cancer	Cdh1;Ccnd1	2	333	58	8219	0.687797
5210	Colorectal cancer	Ccnd1;Rac2;Tgfb1	3	333	87	8219	0.690966
4742	Taste transduction	Gabra4;Gnb3;Gabra2	3	333	89	8219	0.705685
5225	Hepatocellular carcinoma	Tgfb1;Plcg2;Actb;Ccnd1;Shc1;Hmox1	6	333	173	8219	0.708477
410	beta-Alanine metabolism	Aoc3	1	333	30	8219	0.71149
4912	GnRH signaling pathway	Mmp2;Adcy7;Prkcd	3	333	90	8219	0.712841
5012	Parkinson disease	Gnai2;Atp5f1e;Cox5b;Ndufa2;Uba7	5	333	148	8219	0.722401
4213	Longevity regulating pathway - multiple species	Hspa2;Adcy7	2	333	62	8219	0.722655
5230	Central carbon metabolism in cancer	Fgfr1;Hk3	2	333	62	8219	0.722655
1523	Antifolate resistance	Shmt1	1	333	31	8219	0.723222
480	Glutathione metabolism	Lap3;Gpx1	2	333	63	8219	0.730841
4024	cAMP signaling pathway	Adcy7;Tshr;Vav1;Rac2;Pak1;Hcar2;Gnai2	7	333	205	8219	0.73117
760	Nicotinate and nicotinamide metabolism	Pnp	1	333	32	8219	0.734478
4215	Apoptosis - multiple species	Tnfrsf1a	1	333	33	8219	0.745278
4110	Cell cycle	Tgfb1;Ccnd3;Mcm3;Ccnd1	4	333	124	8219	0.746253
5231	Choline metabolism in cancer	Slc5a7;Rac2;Was	3	333	96	8219	0.752986
4932	Non-alcoholic fatty liver disease (NAFLD)	Fas;Tnfrsf1a;Tgfb1;Cox5b;Ndufa2	5	333	155	8219	0.759003
564	Glycerophospholipid metabolism	Plaat3;Pld4;Gpd1	3	333	97	8219	0.759221
5215	Prostate cancer	Fgfr1;Ccnd1;Tmprss2	3	333	97	8219	0.759221
250	Alanine, aspartate and glutamate metabolism	Ass1	1	333	35	8219	0.765582
4140	Autophagy - animal	Prkcd;Ctsb;Ctsd;Ctsl	4	333	128	8219	0.768197
5211	Renal cell carcinoma	Tgfb1;Pak1	2	333	68	8219	0.768751
350	Tyrosine metabolism	Aoc3	1	333	36	8219	0.77512
3030	DNA replication	Mcm3	1	333	36	8219	0.77512
4270	Vascular smooth muscle contraction	Gna12;Prkcd;Myl6;Adcy7	4	333	130	8219	0.778602
4924	Renin secretion	Gnai2;Ctsb	2	333	70	8219	0.782568
4920	Adipocytokine signaling pathway	Stat3;Tnfrsf1a	2	333	70	8219	0.782568
4973	Carbohydrate digestion and absorption	Hk3	1	333	37	8219	0.784271
591	Linoleic acid metabolism	Plaat3	1	333	37	8219	0.784271
4931	Insulin resistance	Prkcd;Stat3;Tnfrsf1a	3	333	106	8219	0.809762
4750	Inflammatory mediator regulation of TRP channels	Prkcd;Adcy7;Plcg2	3	333	109	8219	0.824498
590	Arachidonic acid metabolism	Plaat3;Gpx1	2	333	77	8219	0.825379
1524	Platinum drug resistance	Top2a;Fas	2	333	78	8219	0.830836
4340	Hedgehog signaling pathway	Ccnd1	1	333	43	8219	0.831886
4260	Cardiac muscle contraction	Cox5b;Tpm4	2	333	79	8219	0.836141
5010	Alzheimer disease	Ndufa2;Fas;Atp5f1e;Cox5b;Tnfrsf1a	5	333	176	8219	0.847028
5226	Gastric cancer	Tgfb1;Cdh1;Shc1;Ccnd1	4	333	147	8219	0.852736
520	Amino sugar and nucleotide sugar metabolism	Hk3	1	333	47	8219	0.857651
2010	ABC transporters	Tap1	1	333	47	8219	0.857651
5030	Cocaine addiction	Gnai2	1	333	47	8219	0.857651
4330	Notch signaling pathway	Dtx3l	1	333	47	8219	0.857651
4911	Insulin secretion	Adcy7;Kcnn4	2	333	85	8219	0.864925
4913	Ovarian steroidogenesis	Adcy7	1	333	50	8219	0.874355
330	Arginine and proline metabolism	Lap3	1	333	50	8219	0.874355
4310	Wnt signaling pathway	Serpinf1;Ccnd3;Ccnd1;Rac2	4	333	156	8219	0.882685
4914	Progesterone-mediated oocyte maturation	Gnai2;Adcy7	2	333	90	8219	0.885295
4068	FoxO signaling pathway	Ccnd1;Stat3;Tgfb1	3	333	125	8219	0.887607
5016	Huntington disease	Ndufa2;Gpx1;Ift57;Atp5f1e;Cox5b	5	333	192	8219	0.894713
982	Drug metabolism - cytochrome P450	Ugt1a6	1	333	55	8219	0.897965
4070	Phosphatidylinositol signaling system	Plcg2;Inpp5d	2	333	94	8219	0.899506
4925	Aldosterone synthesis and secretion	Kcnk9;Adcy7	2	333	94	8219	0.899506
980	Metabolism of xenobiotics by cytochrome P450	Ugt1a6	1	333	56	8219	0.902127
4916	Melanogenesis	Adcy7;Gnai2	2	333	96	8219	0.905981
230	Purine metabolism	Nme2;Adcy7;Pnp	3	333	132	8219	0.908204
310	Lysine degradation	Plod2	1	333	59	8219	0.913624
4714	Thermogenesis	Ndufa2;Atp5f1e;Cox5b;Fgfr1;Adcy7;Actb	6	333	234	8219	0.918036
561	Glycerolipid metabolism	Akr1b1	1	333	61	8219	0.92053
190	Oxidative phosphorylation	Atp5f1e;Cox5b;Ndufa2	3	333	137	8219	0.92076
4550	Signaling pathways regulating pluripotency of stem cells	Fgfr1;Jak3;Stat3	3	333	138	8219	0.923075
10	Glycolysis / Gluconeogenesis	Hk3	1	333	63	8219	0.926886
830	Retinol metabolism	Ugt1a6	1	333	64	8219	0.929871
140	Steroid hormone biosynthesis	Ugt1a6	1	333	64	8219	0.929871
4927	Cortisol synthesis and secretion	Adcy7	1	333	65	8219	0.932735
5224	Breast cancer	Fgfr1;Shc1;Ccnd1	3	333	147	8219	0.941293
4020	Calcium signaling pathway	Plcg2;Ptafr;Adcy7;P2rx7	4	333	185	8219	0.946139
4976	Bile secretion	Adcy7	1	333	71	8219	0.947627
5204	Chemical carcinogenesis	Ugt1a6	1	333	74	8219	0.95379
4934	Cushing syndrome	Ccnd1;Gnai2;Adcy7	3	333	156	8219	0.95545
4721	Synaptic vesicle cycle	Slc17a6	1	333	75	8219	0.95568
4141	Protein processing in endoplasmic reticulum	Cryaa;Hspa2;Eif2ak2	3	333	162	8219	0.963045
4910	Insulin signaling pathway	Hk3;Shc1	2	333	128	8219	0.96874
4211	Longevity regulating pathway	Adcy7	1	333	87	8219	0.973154
4974	Protein digestion and absorption	Kcnn4	1	333	91	8219	0.977289
4350	TGF-beta signaling pathway	Tgfb1	1	333	93	8219	0.979112
4972	Pancreatic secretion	Adcy7	1	333	100	8219	0.984417
4114	Oocyte meiosis	Adcy7	1	333	111	8219	0.990172
4152	AMPK signaling pathway	Ccnd1	1	333	122	8219	0.993806
3040	Spliceosome	Hspa2	1	333	132	8219	0.995931
4120	Ubiquitin mediated proteolysis	Uba7	1	333	137	8219	0.996703
4150	mTOR signaling pathway	Tnfrsf1a	1	333	155	8219	0.998455
4740	Olfactory transduction	Gng7	1	333	1230	8219	1

## Sheet: GO_reversed DEGs
Enriched GO terms for reversed DEGs between DHF+RIRI vs RIRI and RIRI vs Sham
GO_ID	GO_Term	GO_function	GO_class	Genes	S gene number	TS gene number	B gene number	TB gene number	pvalue
GO:0006954	inflammatory response	biological_process	6	Cfh;Tgfb1;LOC103689965;Nlrp3;Hck;Havcr2;Tlr7;Ccr5;Stat3;Cxcl11;Casp4;Chi3l1;Ptafr;Tlr2;Axl;Il4r;Naip2;Tnfrsf1a;Csf1;Tlr8;Slc11a1;P2rx7;Csf1r;Tlr9;Aif1;Pycard;Serpinb1a;C5ar1;Ncf1;Csrp3;Cybb;C5ar2;Cxcl9;Cxcl10;Spp1;Lyn;Ccl20;S1pr3;C4a;Nlrp1a;C3;Cd8a	42	598	262	20355	0
GO:0002376	immune system process	biological_process	3	Psmb9;Cd74;B2m;Inpp5d;Irf5;Tlr2;Lgals3;Psmb10;C2;Havcr2;Irf7;Lyn;Tlr9;Cfb;Tap1;Tnfaip8l2;Adgre1;Oas1a;Ifi30;Psmb8;Tlr7;Tyrobp;Irf8;Klrk1;Sting1;Lcn2;Serping1;C4a;C1qa;Cd4;Csf1;C3;Nlrp3;Tlr8;Irf9;Syk;Btk;Fcer1g;Hck;Cd8a;Tmem106a;Gpr183;Zap70;Irgm;Fcnb;LOC103689965	46	598	200	20355	0
GO:0006955	immune response	biological_process	4	LOC100364500;RT1-DMb;Tlr9;Tlr7;Oas1a;RT1-DMa;Ifi44l;Tlr8;Zap70;Ccr5;Cd24;Cd4;B2m;RT1-CE10;Slpi;Fyb1;LOC108348072;RT1-CE4;Ifi44;Ly86;Cx3cr1;Cxcl11;Il4r;RT1-Bb;RT1-Db1;Cd180;RT1-A2;Vav1;Irf8;Cxcl9;Ctsl;RT1-Ba;Tlr2;LOC108348139;Cxcl10;RT1-Da;RT1-CE5;Cfh;Fas;Pmp22;Ccl20;Pnp;Was;Cd74	44	598	370	20355	3.10862e-15
GO:0006909	phagocytosis	biological_process	7	Myo1g;Anxa3;Itgam;Slc11a1;Hck;P2ry6;Pld4;Itgb2;Vav1;Irf8;Axl;Coro1a;Ncf4	13	598	57	20355	7.97623e-09
GO:0045766	positive regulation of angiogenesis	biological_process	8	C3ar1;Itgax;Itgb2;Cd34;Chi3l1;Adam12;Pik3r6;Cybb;C3;C5ar1;Hmox1;Itgb1;Anxa3;Lgals3;Aplnr;Pgf;Cx3cr1;Stat3	18	598	131	20355	5.59087e-08
GO:0050727	regulation of inflammatory response	biological_process	8	Pycard;Lyn;Tmsb4x;Pik3ap1;Pmp22;Usp18;Tlr9;Casp4;Sting1;Slc7a2;Nlrp3;Casp1	12	598	80	20355	3.60665e-06
GO:0050853	B cell receptor signaling pathway	biological_process	8	Ptpn6;Klhl6;Nfam1;AC109737;Mnda;Syk;Lat2;Nckap1l;Plcg2;Ighm;Ptprc;Lyn	12	598	90	20355	1.2558e-05
GO:0070374	positive regulation of ERK1 and ERK2 cascade	biological_process	12	Gpr183;Cd44;Csf1r;Gnai2;Chi3l1;Cd4;Pycard;C5ar2;Tgfb1;Trem2;C5ar1;Ccl20;Havcr2;Nod1;Tlr2;Cd74;Ptprc;P2ry6;Shc1	19	598	208	20355	1.31153e-05
GO:0008283	cell population proliferation	biological_process	3	Gpx1;Csf1;Gnai2;Stat3;Zfp36l1;Csf1r;Cd74;Map4k1;Stat1;Tgfb1;Ncf1;Tgfbi;Gng2;Mki67	14	598	162	20355	0.000313785
GO:0043410	positive regulation of MAPK cascade	biological_process	11	Cd4;Tlr9;Shc1;Ptprc;Cd74;Gpr37l1;Tmem106a;Fgfr1;Cd84;Efna1;P2rx7	11	598	115	20355	0.000577664
GO:0005212	structural constituent of eye lens	molecular_function	4	Mip;Crygd;Cryba4;Cryba1;Bfsp2;Crybb1;Lim2;Crygs;Bfsp1;Crygc;Crybb2;Crybb3;Vim;Cryaa;Cryba2	15	598	22	20355	1.2441e-18
GO:0004888	transmembrane signaling receptor activity	molecular_function	5	Adgre1;Fcgr3a;Cd180;Gabra2;Adgrg5;Fcgr1a;Spn;Fas;LOC108348047;Il21r;Tlr2;Tlr8;Tlr9;Chrnb4;Adgrg1;Nfam1;Tlr7;Gabrb3;Chrnb3;Fcer1g;Gabra4;Fcrl2	22	598	167	20355	4.20841e-09
GO:0003924	GTPase activity	molecular_function	9	LOC108349548;Mx1;MGC108823;Tubb6;RGD1559575;Ifi47;Rac2;Gbp2;Irgm;Rap2b;Tubb2b;Mx2;Gng2;LOC100360413;Gnai2;Igtp;Gbp5;Gbp4;LOC100911991;RGD1309362;LOC685067;Rab32;Arhgdib;Gna12;Gbp6;Diras1;MGC105567;Gng7;LOC100910934	29	598	302	20355	2.48395e-08
GO:0005525	GTP binding	molecular_function	8	Gnai2;LOC685067;Gbp5;Mx1;Ifi47;Diras1;Gvin1;Arl11;Mx2;Hcar2;Tf;Igtp;Gna12;Gbp4;Gbp2;RGD1559575;Rap2b;Lrrk1;RGD1309362;LOC100360413;Tubb2b;Tubb6;MGC108823;Rac2;Gbp6;Ehd4;Rab32;MGC105567;Ifi44l;LOC100911991;LOC100910934;Irgm	32	598	372	20355	6.42755e-08
GO:0004896	cytokine receptor activity	molecular_function	6	Ifngr2;Cx3cr1;Il21r;Il10ra;Csf2rb;Il4r;Cd74;Csf3r;Il2rb;Il2rg;Cd44	11	598	48	20355	1.08097e-07
GO:0019903	protein phosphatase binding	molecular_function	7	Stat3;Cd33;Csf1r;Kcnn4;Cdh1;Cd22;Jak3;Fcrl2;Mvp;Lck;Lgals3;Pdlim4;Pstpip1	13	598	95	20355	4.09438e-06
GO:0004713	protein tyrosine kinase activity	molecular_function	8	Fes;Hck;Axl;Lyn;Fgfr1;Jak3;Ddr1;Lck;Btk;Syk;Csf1r;Zap70	12	598	103	20355	4.96016e-05
GO:0005102	signaling receptor binding	molecular_function	5	Lyn;Icoslg;Tyrobp;Clu;Fn1;P2rx7;Zap70;Pik3ap1;Fcnb;Il17ra;Msn;Cd4;LOC100364500;Mstn;LOC100911545;A2m;Mchr1;Slc39a1;RT1-S3;Hck;Fes;Ptprc	22	598	323	20355	0.000243483
GO:0019901	protein kinase binding	molecular_function	7	Cd4;Msn;Actb;Hcls1;Prkcd;Lck;Irgm;Ccnd1;Mvp;Racgap1;Cd8a;Arhgdia;Syk;Cd24;Stat3;Nek6;Itgb2;Rac2;Sting1;Pak1;Ptpn6;Was;Rps18;Ptprc;Mical1;Ccnd3	26	598	456	20355	0.00106112
GO:0005509	calcium ion binding	molecular_function	7	Anxa3;Anxa2;Myl12a;S100a10;Thbs3;Myl6;Loxl2;Aoc3;Hpca;Sulf1;Vsnl1;Galnt3;Sparc;Cdh1;Lcp1;C1r;Clec4a3;Adgre1;C1s;Mmp12;Cdh12;Ehd4;Pvalb;S100a6;S100a4;Anxa5;F10;Ltbp3;Gsn;Fbln2;Aif1	31	598	651	20355	0.00598356
GO:0005764	lysosome	cellular_component	8	Npc2;RT1-Da;Tlr9;Ctss;Slc29a3;Ctla2a;Cd74;Grn;Ctsl;Dtx3l;Hck;Cd34;RT1-Ba;Cd63;Irgm;Ifi30;Rnaset2;Mmd;Ctsb;Cst3;LOC108348139;Ctsz;LOC108348072;RT1-DMb;Laptm5;Ctsh;Ass1;Ifitm3;Acp5;Cd68;Slc15a3;Unc93b1;Slc11a1;Man2b2;Ctsd;RT1-DMa;Ctsw;Ctsc;Gm2a;Tlr7;Fuca1	41	598	321	20355	2.44249e-15
GO:0005615	extracellular space	cellular_component	4	Ctla2a;B2m;Capg;Cst3;Cxcl11;LOC103689965;Ctsc;C4a;Fn1;Ctsd;Tgfb1;Pxdn;Lgals3;Mstn;Cd180;Mmp2;RT1-A2;C1r;Ctsl;Gsn;Pgf;Tnn;RT1-S3;RT1-T24-3;Il16;Pltp;RT1-CE5;Arhgdia;Serpinb6b;Sparc;Serpinb1a;Axl;Mmp12;LOC100911545;Scara3;Npc2;Spp1;LOC299282;Ctsz;Loxl2;Postn;Ctss;Cxcl9;Chi3l1;RT1-CE4;Itgam;Dbi;Aoc3;C3;RT1-CE7;RT1-CE10;Sulf1;Lcn2;Cpm;Tgfbi;Akr1b1;Anxa2;Ctsb;Ighm;Clu;Loxl1;Cfb;Slpi;Serpinf1;Mcam;Cxcl…	93	598	1379	20355	3.20854e-14
GO:0001772	immunological synapse	cellular_component	5	Lck;Lgals3;Arhgdia;Havcr2;Ezr;Cd37;Coro1a;Zap70;Itgal;Cd53	10	598	36	20355	5.67058e-08
GO:0045335	phagocytic vesicle	cellular_component	8	Capg;Vim;Cybb;Was;Gsn;Tlr9;Ctss;Irgm;Pld4;Nod1;Tlr7;Rab32;Coro1a	13	598	78	20355	4.08269e-07
GO:0005765	lysosomal membrane	cellular_component	9	Anxa2;Ifitm3;LOC108348072;Cd68;RT1-DMb;RT1-DMa;Mmd;Cd63;RT1-CE5;Tmbim1;Grn;Slc15a3;RT1-Da;LOC108348139;Laptm5;Slc29a3	16	598	173	20355	5.35697e-05
GO:0031410	cytoplasmic vesicle	cellular_component	6	LOC685067;Gbp6;Tlr9;Adamts1;Slc4a7;Ctsz;Sting1;Msr1;Irgm;Btk;Fes;Gbp5;Rac2;Gbp2;Lrrk1;Hck;Gabra2;Gbp4;Rin3;Fgfr1;Coro1a;Myof;Tlr2;C5ar1;Lcn2;Itgb1;Tf;Ctsl;Fgfrl1	29	598	501	20355	0.00043956
GO:0031982	vesicle	cellular_component	5	Rab32;Ggta1;Lim2;Anxa2;Sparc;Myo1g;Myo1f;Tf;A3galt2;Spp1;Kcnn4;Cst3	12	598	134	20355	0.000600894
GO:0005770	late endosome	cellular_component	8	LOC108348139;Irgm;Tf;Slc11a1;RT1-DMa;Siglec1;LOC108348072;Cd63;Cd74;Grn;Ctss;RT1-DMb	12	598	134	20355	0.000600894
GO:0043235	receptor complex	cellular_component	4	Fgfr1;Gfra2;Il4r;Il2rg;Itgb2;Ddr1;Tlr7;Csf3r;Itgb1;Axl;Gpr84;Cd200r1;Tnfrsf1a;Gpr37l1	14	598	182	20355	0.00100268
GO:0005769	early endosome	cellular_component	8	Siglec1;Aoc3;Coro1a;Pld4;RT1-Bb;Tf;Fgd2;Ehd4;Anxa2;Rab32;Cd22;Havcr2;Rin3;Samd9;Dtx3l	15	598	230	20355	0.0034245

## Sheet: KEGG_DEGs_RIRI vs Sham
Enriched KEGG pathways for DEGs in RIRI vs Sham
pathway_id	pathway_name	Genes	S gene number	TS gene number	B gene number	TB gene number	pvalue
5167	Kaposi sarcoma-associated herpesvirus infection	Bid;Gng7;Pik3cd;RT1-A1;Icam1;RT1-N3;Cdk6;Casp8;Fas;Gng2;LOC100364500;Nfkb1;Pik3r5;Gng3;Stat2;RT1-CE10;Mapk10;RT1-CE5;RT1-CE7;Irf9;Gnb2;Ikbke;Itpr3;Ifngr1;Pik3cg;Jun;Gnb3;Syk;Stat3;Ccr5;Pik3r6;Ccnd1;Cd86;Itpr2;Bak1;Myc;LOC108349548;Fgf2;Hck;RT1-S3;RT1-T24-3;Gng12;Eif2ak2;Cd200r1;Tnfrsf1a;Casp3;Tlr3;Stat1;Lyn;Gng4;RT1-M6-1;RT1-A2;RT1-CE4;C3;Prex1;Plcg2;RT1-CE3;Irf7	58	762	192	8219	0
4145	Phagosome	Fcgr1a;Clec7a;RT1-M6-1;Fcgr2b;Mrc1;Itgb5;Ncf4;C1r;Itgb1;RT1-CE7;Olr1;Actb;Coro1a;Itgam;RT1-Ba;Thbs3;Tlr2;C3;RT1-S3;RT1-T24-3;Ctss;Msr1;RT1-CE5;LOC100364500;Atp6v0e1;Rab7b;Lamp2;RT1-Da;RT1-N3;Fcgr3a;RT1-CE3;RT1-A1;Cd14;Ncf1;Fcgr2a;RT1-DMb;LOC108348072;Tcirg1;Tubb4a;LOC103689996;LOC108348139;Tfrc;Ctsl;LOC108348047;Tap1;Cybb;Thbs1;Tap2;RT1-Db1;RT1-CE4;Tubb2b;Cyba;AABR07021402;RT1-CE10;RT1-Bb;Itgb2;R…	58	762	170	8219	2.22045e-16
5169	Epstein-Barr virus infection	Isg15;Casp8;RT1-CE5;Bak1;Mapk10;Relb;Tap1;Tlr2;Oas2;Itgal;Oas1a;Syk;RT1-N3;RT1-Db1;RT1-CE3;Myd88;Tapbp;Nfkb1;Entpd1;RT1-CE10;Nfkb2;Myc;RT1-CE7;LOC100364500;RT1-DMb;RT1-A1;Cdk6;Irak4;RT1-T24-3;Blnk;Eif2ak2;RT1-Ba;RT1-Da;Cd44;Casp3;B2m;Oas1f;Jun;Gadd45g;Stat2;Irf7;Ikbke;Cxcl10;Plcg2;RT1-M6-1;Ccnd3;RT1-A2;Icam1;LOC108348072;Ccnd2;Pik3cd;Stat1;Tap2;Vim;Jak3;RT1-CE4;RT1-S3;Irf9;LOC103689996;Lyn;LOC108…	68	762	216	8219	3.33067e-16
5150	Staphylococcus aureus infection	Selplg;Ptafr;Itgal;RT1-DMb;LOC108348047;C3;C1qb;RT1-Bb;LOC108348139;Fcgr2b;Fcgr2a;C3ar1;RT1-Db1;C1qc;Cfh;C2;C4a;RT1-Ba;LOC108348072;C1r;Icam1;Fcgr3a;C1qa;Itgam;Itgb2;Fcgr1a;C1s;C5ar1;RT1-Da;Cfb;Cfd	31	762	66	8219	1.33227e-15
4612	Antigen processing and presentation	Tap2;Tapbp;RT1-CE10;RT1-N3;RT1-M6-1;Cd74;LOC108348072;LOC108348139;RT1-Ba;RT1-CE7;Psme1;LOC100364500;RT1-Bb;RT1-A2;Ifi30;RT1-Db1;Ctsb;Hspa2;LOC103689996;RT1-A1;Ctsl;RT1-CE5;B2m;RT1-CE3;Tap1;RT1-DMb;Psme2;Cd4;RT1-S3;RT1-CE4;RT1-Da;Ctss;Cd8a;RT1-T24-3	34	762	81	8219	4.21885e-15
4380	Osteoclast differentiation	Jun;Stat1;Syk;Lcp2;Mapk10;Socs3;Spi1;Lilrb3a;Nfkb2;Junb;Tyrobp;Fcgr2a;Tnfrsf1a;Tgfbr2;Stat2;Relb;Pik3cd;Fcgr1a;Tnfrsf11b;Lilrb3;Tgfb1;Acp5;Cyba;Csf1r;Ifngr2;Lilrb4;Lck;Trem2;Fcgr2b;Ifngr1;Ncf4;Ncf1;LOC108348047;Btk;AABR07021402;Tnfrsf11a;Nfkb1;Plcg2;Blnk;Csf1;Irf9;Fcgr3a	42	762	124	8219	2.03171e-14
4514	Cell adhesion molecules (CAMs)	Glycam1;RT1-CE4;Itga6;Spn;Itgb1;LOC100364500;Siglec1;Cd22;Icoslg;RT1-CE3;Cd34;Pvr;RT1-S3;Cldn9;RT1-A2;Cd276;Cldn16;Vsir;Itgam;RT1-Da;RT1-CE7;RT1-N3;RT1-T24-3;Icos;Cd6;Sdc1;RT1-A1;LOC108348072;RT1-DMb;Itgb2;Cd4;Ptprc;RT1-CE10;Itgal;RT1-Db1;Cd86;Cd99;RT1-Bb;LOC108348139;Selplg;Cdh1;Icam1;Ncam2;Alcam;RT1-Ba;Cd8a;RT1-M6-1;RT1-CE5	48	762	157	8219	2.42029e-14
5140	Leishmaniasis	Stat1;Ifngr1;Ncf1;Ptpn6;RT1-Bb;Jun;RT1-Da;RT1-Db1;C3;Itgb2;Itgam;Fcgr1a;Cyba;Tgfb1;LOC108348139;RT1-DMb;Fcgr2a;Myd88;AABR07021402;Ncf4;Irak4;LOC108348072;Ifngr2;Cybb;Itgb1;LOC108348047;Nfkb1;RT1-Ba;Tlr2;Fcgr3a	30	762	69	8219	5.65104e-14
4610	Complement and coagulation cascades	F2r;C2;Clu;C1s;Cfb;F10;Serpine1;Vwf;F13a1;Itgam;Cfd;Plau;A2m;Bdkrb2;Itgb2;C3ar1;Serpina1;C1qa;Pros1;Cfh;C7;Itgax;C1r;Plat;C1qb;C1qc;LOC100911545;Serping1;C4a;C3;C5ar1	31	762	80	8219	9.26925e-13
4650	Natural killer cell mediated cytotoxicity	Vav1;Zap70;RT1-CE5;RT1-T24-3;Ifngr1;Cd48;Shc1;Fcgr2a;Itgal;RT1-S3;Fcgr3a;Lck;Ptpn6;LOC108348047;Pik3cd;Tyrobp;RT1-N3;Lcp2;Fcer1g;Pak1;Itgb2;RT1-A1;RT1-M6-1;Bid;Ifngr2;Sh2d1b;RT1-CE10;Rac2;RT1-CE7;Icam1;Klrk1;Casp3;RT1-CE4;LOC100364500;RT1-CE3;RT1-A2;Syk;Fas;Plcg2	39	762	121	8219	1.0798e-12
5145	Toxoplasmosis	Igtp;Nfkb1;LOC108348139;Il10rb;Il10ra;Lamc1;Ccr5;Mapk10;RT1-DMb;Itgb1;LOC108348072;RT1-Db1;Pik3r5;Lama1;Tnfrsf1a;Myd88;RT1-Da;Lamb2;Pik3cg;Casp3;Birc3;Irgm;Gnai2;Pik3r6;Tgfb1;Itga6;Stat1;Lama5;Casp8;Tlr2;Ifngr1;Hspa2;Irak4;Ifngr2;RT1-Ba;RT1-Bb;Stat3	37	762	113	8219	2.42439e-12
5416	Viral myocarditis	RT1-Db1;RT1-CE10;Itgb2;RT1-T24-3;RT1-A1;Rac2;RT1-CE3;RT1-Bb;LOC100364500;RT1-S3;Itgal;LOC108348139;RT1-N3;Ccnd1;Bid;RT1-DMb;RT1-CE7;Casp3;Casp8;RT1-CE4;Actb;LOC108348072;Icam1;Cd86;RT1-M6-1;RT1-CE5;RT1-Ba;RT1-A2;RT1-Da	29	762	75	8219	5.41689e-12
5152	Tuberculosis	Coro1a;Itgb2;Casp8;Syk;Mrc1;LOC108348139;Stat1;Irak4;Tgfb1;Ifngr1;RT1-Da;Cd14;C3;Clec7a;Ctss;Il18;Fcgr2b;Tlr9;Lamp2;Tlr2;Ifngr2;Myd88;Tnfrsf1a;LOC108348047;Fcgr2a;Ctsd;Fcer1g;Nfkb1;RT1-Bb;Itgam;LOC108348072;Il10rb;Itgax;Sphk1;Tcirg1;Bid;Il10ra;Fcgr3a;RT1-DMb;Cd74;Fcgr1a;Casp3;RT1-Db1;RT1-Ba;Lsp1;Mapk10	46	762	168	8219	6.88782e-12
5164	Influenza A	RT1-Bb;Oas1f;Cxcl10;Tlr7;Irf7;Ifih1;Oas2;Tnfrsf1a;Rsad2;Ikbke;Pycard;RT1-Da;Stat1;Nfkb1;Mx2;RT1-DMb;Nlrp3;Eif2ak2;Trim25;Il18;LOC108348139;Oas1a;Irak4;RT1-Ba;Jun;RT1-Db1;Icam1;Hspa2;Ifngr1;Fas;Casp1;Pik3cd;Tlr3;Ddx58;Mapk10;Socs3;Actb;Ccl2;Stat2;Ifngr2;Myd88;Tmprss2;Irf9;LOC108348072	44	762	164	8219	4.19877e-11
4062	Chemokine signaling pathway	Ccl2;Tiam1;Gng4;Ccr9;Lyn;Ccl20;Gng2;Pik3r5;Was;LOC108349548;Plcb2;Cxcl10;Stat3;Prkcd;Cxcl11;Shc1;Plcb3;Cxcl16;Cx3cr1;Gnb3;Ccl6;Gnb2;Ccl7;Hck;Gnai2;Cxcl13;Pik3cd;Cxcl9;Vav1;Ncf1;Jak3;Adcy7;Cxcl12;Stat2;Rac2;Fgr;Gng7;Prex1;Pik3cg;Pik3r6;Ccr5;Gng12;Stat1;Gng3;Pak1;Nfkb1	46	762	178	8219	6.07965e-11
4621	NOD-like receptor signaling pathway	Sting1;Itpr2;Myd88;Ikbke;Irf9;Plcb3;Nlrp3;Irak4;Itpr3;Cyba;Card6;Nod1;Txnip;P2rx7;Jun;Gbp5;Nlrc4;Birc3;Mapk10;Mefv;Ccl2;Casp4;Casp1;Pstpip1;Plcb2;Ctsb;Irf7;Oas1f;Oas1a;Prkcd;Il18;Stat1;Nfkb1;Gsdmd;LOC685067;Gbp2;Oas2;Pycard;Gbp4;Stat2;Cybb;Casp8;Nlrp1a;Ripk3	44	762	167	8219	8.06375e-11
5162	Measles	Pik3cd;Eif2ak2;Mapk10;Ccnd1;Ikbke;Nfkb1;Bak1;Myd88;Tlr9;Fcgr2b;Casp3;Ifih1;Mx2;Oas2;Rack1;Tlr7;Il2rb;Hspa2;Fas;Bid;Oas1f;Msn;Ddx58;Rab9b;Ccnd2;Jun;Stat2;Irf9;Stat3;Il2rg;Casp8;Jak3;Cdk6;Stat1;Tlr2;Ccnd3;Irf7;Oas1a;Irak4	39	762	139	8219	1.28095e-10
5133	Pertussis	Irf1;Casp1;Jun;Casp3;C4a;C1s;Nlrp3;C2;Myd88;C1qc;Gnai2;C1r;Serping1;C3;Cd14;Irak4;C1qb;Nfkb1;C1qa;Irf8;Pycard;Itgb2;Mapk10;Nod1;Itgb1;Itgam	26	762	69	8219	1.35911e-10
4940	Type I diabetes mellitus	RT1-DMb;RT1-M6-1;RT1-Db1;RT1-CE5;RT1-N3;Gad2;Cd86;RT1-T24-3;LOC100364500;RT1-Bb;LOC108348139;RT1-Da;Ica1;RT1-A1;RT1-CE3;RT1-S3;RT1-CE7;RT1-CE4;LOC108348072;Fas;RT1-Ba;RT1-A2;RT1-CE10;Gad1	24	762	61	8219	2.45109e-10
5170	Human immunodeficiency virus 1 infection	RT1-T24-3;RT1-CE7;Trim5;Tap1;Mapk10;Pik3cd;LOC108349548;Bid;RT1-A2;Cd4;Casp3;Jun;LOC103689996;Rac2;Casp8;Gng4;Fas;Tapbp;Gng7;Pak1;Gng3;RT1-CE3;B2m;RT1-M6-1;Tnfrsf1b;LOC100364500;Gnb3;Gng12;Itpr3;Sting1;Nfkb1;Ccr5;RT1-CE4;Cdc25c;RT1-CE5;Itpr2;Gnb2;Tap2;Gnai2;Irak4;Plcg2;Bst2;RT1-A1;RT1-CE10;Myd88;Gng2;RT1-S3;Tlr2;RT1-N3;Tnfrsf1a;Bak1	51	762	220	8219	3.90734e-10
5163	Human cytomegalovirus infection	Nfkb1;Cdk6;Gnai2;B2m;Itpr2;Egfr;RT1-T24-3;RT1-CE5;RT1-CE4;Gnb3;Itpr3;Ccr5;Il10rb;Stat3;Gng3;Tap1;Tap2;LOC103689996;Gng4;RT1-CE7;RT1-M6-1;RT1-A2;Cxcl12;Fas;Rac2;Gnb2;Adcy7;Casp3;RT1-S3;LOC108349548;Myc;LOC100364500;Plcb2;Il10ra;RT1-CE10;Tapbp;Gng2;RT1-CE3;RT1-A1;Tnfrsf1a;Gng7;Plcb3;Gna12;Bak1;Sting1;RT1-N3;Bid;Casp8;Ccnd1;Ccl2;Pik3cd;Akap13;Gng12	53	762	234	8219	4.33527e-10
4640	Hematopoietic cell lineage	Csf1;Anpep;Csf1r;Cd14;Tfrc;Il4r;LOC108348139;LOC108348072;Itga6;Cd1d1;Csf3r;Cd34;Cd33;Cd4;RT1-Da;Cd44;Cd37;Itgam;Cd22;RT1-DMb;RT1-Bb;Fcgr1a;Csf2ra;RT1-Ba;RT1-Db1;Cd8a;Cd9;Cd24;Cd38	29	762	89	8219	6.71825e-10
5332	Graft-versus-host disease	RT1-N3;RT1-CE7;LOC108348139;RT1-Bb;Cd86;RT1-CE10;RT1-CE5;RT1-Da;RT1-A2;RT1-CE3;LOC100364500;RT1-Ba;RT1-CE4;Fas;RT1-Db1;RT1-A1;RT1-T24-3;RT1-DMb;RT1-M6-1;RT1-S3;LOC108348072	21	762	52	8219	1.86428e-09
5166	Human T-cell leukemia virus 1 infection	LOC100364500;Itgb2;Adcy7;Nfkb1;B2m;Ltbr;Jak3;Tgfb1;Ets1;Tspo;Il2rb;Il2rg;Ccnd3;Cd4;Il15ra;Nfkb2;RT1-DMb;RT1-CE5;RT1-N3;Icam1;RT1-A2;Mapk10;Dlg1;LOC108348072;Pik3cd;Tln1;Tnfrsf1a;Tgfbr2;Jun;Spi1;RT1-Db1;RT1-T24-3;RT1-M6-1;Itgal;Lck;RT1-CE4;Myc;RT1-A1;Ccnd2;RT1-Da;RT1-CE10;RT1-CE3;RT1-S3;RT1-CE7;RT1-Ba;Ccnd1;Ets2;Relb;RT1-Bb;LOC108348139;Cdkn2b	51	762	233	8219	3.30187e-09
3010	Ribosome	Rps4x;Rpsa;Rpl26;Rps11;LOC108352650;Rps17;LOC100362027;Rpl18a;LOC100365810;LOC103694169;Rps23;Rps5;LOC100362366;Rpl23a;Rps18;Uba52;Rpl35;Rps15;LOC103693375;Rpl12;Rpl5;Rpl17;Rplp1;Rps21;Rpl27a;Rps2;Rplp0;Rps20;Rpl36a;Rps9;LOC100360057;Rps27a;LOC103694404;Rpl31;Rps24;Rpl41;Rpl28;LOC102555453;Rps28;Rps12	40	762	161	8219	3.86601e-09
5330	Allograft rejection	RT1-S3;RT1-Ba;RT1-CE4;RT1-CE3;RT1-M6-1;LOC100364500;Cd86;RT1-Da;RT1-N3;RT1-DMb;RT1-T24-3;LOC108348139;LOC108348072;RT1-CE5;RT1-CE10;RT1-Bb;RT1-CE7;RT1-Db1;RT1-A2;RT1-A1;Fas	21	762	54	8219	4.22102e-09
5320	Autoimmune thyroid disease	LOC108348072;RT1-CE10;RT1-CE5;RT1-M6-1;RT1-N3;Cd86;RT1-Ba;RT1-Da;RT1-A1;RT1-CE3;RT1-CE7;LOC108348139;Fas;Tshr;RT1-DMb;RT1-Db1;RT1-T24-3;RT1-A2;RT1-S3;RT1-CE4;LOC100364500;RT1-Bb	22	762	61	8219	9.42554e-09
4064	NF-kappa B signaling pathway	Blnk;Tnfrsf11a;Lyn;Cxcl12;Plcg2;Lck;Tnfsf13b;Icam1;Myd88;Plau;Cd14;Ddx58;Relb;Btk;Card14;Syk;Bcl2a1;Ltbr;Irak4;Card10;Trim25;Nfkb1;Birc3;AABR07035470;Zap70;Nfkb2;Tnfrsf1a	27	762	92	8219	3.29425e-08
5165	Human papillomavirus infection	RT1-CE3;Stat1;Bak1;Tlr3;Fn1;Lamc1;RT1-M6-1;Col6a1;Casp8;Tnfrsf1a;Itga7;Lama5;Notch1;Itgb5;LOC100364500;Lama1;Pik3cd;Thbs3;Mx2;Tcirg1;Eif2ak2;RT1-S3;Spp1;Nfkb1;Isg15;Hes5;Oasl2;Col6a5;Tnn;Col1a1;Cdk6;Atp6v0e1;Itgb1;Lfng;Vwf;RT1-CE7;RT1-CE5;Ccnd3;Stat2;NEWGENE_621351;Ikbke;Ccnd1;Lamb2;Thbs1;Fas;Tnc;Fzd1;RT1-CE4;Irf9;Itga6;RT1-N3;Ccnd2;Wnt7b;RT1-A1;Itgb4;Casp3;Wnt7a;Egfr;Dlg1;RT1-CE10;Irf1;RT1-A2;RT…	63	762	338	8219	3.7131e-08
4060	Cytokine-cytokine receptor interaction	Cd4;Mstn;Il17ra;Tnfsf13b;Osmr;Lep;Cx3cr1;Ifngr2;Cxcl13;Ccl6;Csf2rb;Il21r;Tnfrsf11b;Csf1;Il10ra;Ccl20;Il16;Ccr9;Cxcl9;Tnfrsf14;Cxcl11;Ccl7;Fas;Csf3r;Tnfrsf1a;Tnfrsf12a;Cxcl12;Lif;Il2rb;Ccl2;Il2rg;Ifngr1;Clcf1;Ccr5;Il17rb;Ltbr;Tnfrsf11a;Il1rl1;Tnfrsf9;Il13ra1;Il15ra;Csf1r;Il10rb;Tnfrsf1b;Il4r;Tgfb1;Cxcl16;Tgfbr2;Csf2ra;Cntf;Cxcl10;Il1rn;Il18	53	762	265	8219	4.29604e-08
4611	Platelet activation	NEWGENE_621351;Plcb3;Gnai2;Pik3cd;Fcgr2a;Myl12a;Tbxas1;Fermt3;P2ry12;Pik3cg;Syk;Pik3r6;Adcy7;Col1a1;Col3a1;Fcer1g;F2r;Lyn;Tln1;Actb;Itpr3;Ptgs1;Rasgrp1;Lcp2;Plcg2;Apbb1ip;Pik3r5;Itpr2;Btk;Vwf;Plcb2;Itgb1	32	762	124	8219	5.43675e-08
5168	Herpes simplex virus 1 infection	RT1-CE4;Tnfrsf1a;Fas;RT1-A1;Nfkb1;B2m;C3;Ddx58;RT1-A2;Oas1a;RT1-CE10;RT1-CE5;Tlr2;Ifih1;Syk;Cd74;Oas1f;RT1-CE3;Tlr9;RT1-T24-3;RT1-Db1;Stat2;LOC100364500;Stat1;LOC108348139;RT1-M6-1;Bak1;Ccl2;LOC103689996;Sp100;Tapbp;Socs3;Irf7;Pik3cd;Casp3;RT1-CE7;Birc3;RT1-Bb;Tnfrsf14;RT1-Da;Bst2;Sting1;Eif2ak2;RT1-S3;Tap1;RT1-Ba;Ifngr2;RT1-N3;Ifngr1;Irak4;Tap2;Irf9;Oas2;Bid;Tlr3;Ikbke;LOC108348072;Casp8;Myd88;R…	60	762	326	8219	1.27207e-07
5323	Rheumatoid arthritis	Ccl20;Itgal;Il18;Atp6v0e1;Ctsl;Tcirg1;RT1-Ba;Csf1;RT1-Da;Jun;Cxcl12;Itgb2;RT1-Bb;Icam1;Cd86;LOC108348072;LOC108348139;RT1-DMb;Tgfb1;Tnfrsf11a;Acp5;Tnfsf13b;Ccl2;RT1-Db1;Tlr2	25	762	86	8219	1.30819e-07
4512	ECM-receptor interaction	Lama1;Thbs3;Cd44;Tnc;Lamb2;Itgb1;Cd47;Fn1;NEWGENE_621351;Vwf;Lamc1;Tnn;Itga7;Itgb5;Spp1;Sdc1;Col6a1;Lama5;Itga6;Thbs1;Itgb4;Col1a1;Col6a5	23	762	81	8219	6.60813e-07
4672	Intestinal immune network for IgA production	Il15ra;Cxcl12;Tnfsf13b;RT1-Ba;Icos;Icoslg;LOC108348139;RT1-DMb;Cd86;RT1-Db1;LOC108348072;RT1-Da;Ccr9;Ltbr;RT1-Bb;Tgfb1	16	762	44	8219	8.85323e-07
4670	Leukocyte transendothelial migration	Cybb;Ezr;Ncf1;Itgb1;Myl12a;Rac2;Actb;Plcg2;Itgam;Sipa1;Thy1;Cldn9;Gnai2;Itgb2;Itgal;Cxcl12;Rhoh;Pik3cd;Icam1;Msn;Cldn16;AABR07021402;Mmp2;Cd99;Cyba;Ctnna1;Ncf4;Vav1	28	762	113	8219	9.08975e-07
5321	Inflammatory bowel disease (IBD)	Tlr2;LOC108348072;Nfkb1;Il18;Il4r;LOC108348139;RT1-Db1;Il21r;Stat1;Il2rg;RT1-Bb;Stat3;Ifngr1;Ifngr2;Jun;Tgfb1;RT1-DMb;RT1-Da;RT1-Ba	19	762	61	8219	1.3261e-06
5200	Pathways in cancer	Nfkb2;Gng2;Bak1;Hmox1;Gna12;Tgfbr2;Jun;Wnt7b;Notch1;Adcy7;Itgb1;Ets1;Casp3;Il15ra;Plcg2;Itga6;Wnt7a;Csf1r;Csf3r;Fgf2;Rasgrp1;Gli2;Fas;Ccnd1;Ccnd2;Bdkrb2;Rac2;Mapk10;Mmp2;Cdk6;Gng12;Pik3cd;Ret;Plcb2;Il4r;Ccnd3;Hes5;Ctnna1;Gng3;Il2rb;Gng4;Stat3;LOC108349548;Pgf;Gadd45g;Fn1;Fzd1;Birc3;Gng7;Gnb2;Spi1;Cdh1;Gnai2;Il13ra1;Myc;Plcb3;Gnb3;Ifngr1;Tgfb1;Bid;Csf2ra;Egfr;Csf2rb;Mgst1;Nfkb1;Lamb2;Stat2;Fgfr1;C…	81	762	521	8219	1.46752e-06
5142	Chagas disease (American trypanosomiasis)	Mapk10;Gna15;C1qa;Nfkb1;C1qb;Jun;Ccl2;Ifngr2;Tlr2;Fas;Plcb3;Tgfb1;Casp8;Irak4;Bdkrb2;Tgfbr2;Serpine1;C1qc;Gnai2;Plcb2;Ifngr1;Pik3cd;Tnfrsf1a;Myd88;Tlr9;C3	26	762	103	8219	1.52302e-06
4510	Focal adhesion	Itgb4;Pgf;Shc1;Pik3cd;Ccnd2;Lamb2;Tln1;Fn1;Tnn;Tnc;Birc3;Lama1;Itgb5;Thbs3;Flna;Zyx;Vwf;Col6a1;Thbs1;Lamc1;Col6a5;NEWGENE_621351;Col1a1;Ccnd3;Flnc;Actb;Jun;Ccnd1;Itga6;Vav1;Itgb1;Myl12a;Spp1;Lama5;Egfr;Itga7;Pak1;Mapk10;Parvg;Rac2	40	762	198	8219	1.54605e-06
4659	Th17 cell differentiation	Il2rg;Jak3;Stat1;Ifngr1;Lck;Jun;Ifngr2;RT1-Db1;Il4r;Mapk10;RT1-Ba;Zap70;Tgfb1;Ahr;Runx1;Stat3;Il2rb;LOC108348139;Tgfbr2;Nfkb1;LOC108348072;Il21r;RT1-Bb;RT1-Da;Cd4;RT1-DMb	26	762	105	8219	2.25413e-06
5340	Primary immunodeficiency	Zap70;Ada;Cd4;Blnk;Cd8a;Jak3;Btk;LOC103689996;Tap1;Ptprc;Lck;Il2rg;Tap2;Icos	14	762	37	8219	2.4748e-06
5146	Amoebiasis	Gna15;Plcb2;Col3a1;Itgam;Lama5;Lama1;Lamc1;Nfkb1;Cd14;Plcb3;Casp3;Col1a1;Fn1;Rab7b;Pik3cd;Serpinb1a;Lamb2;Tlr2;Itgb2;NEWGENE_621351;Cd1d1;Hspb1;Serpinb6b;Tgfb1	24	762	95	8219	3.77731e-06
4625	C-type lectin receptor signaling pathway	Nfkb1;Casp8;Syk;Casp1;Pik3cd;Jun;Stat2;Nlrp3;Prkcd;Pak1;Itpr2;Mapk10;Fcer1g;Lsp1;Irf1;Rras;Irf9;Itpr3;Relb;Nfkb2;Bcl3;Clec7a;Ikbke;Stat1;Plcg2;Pycard	26	762	108	8219	3.96638e-06
4630	Jak-STAT signaling pathway	Ptpn6;Myc;Il10ra;Il21r;Il4r;Ccnd1;Egfr;Aox1;Il2rb;Irf9;Osmr;Ccnd2;Il13ra1;Lep;Il2rg;Ccnd3;Pik3cd;Ifngr1;Csf2ra;Il15ra;Jak3;Il10rb;Cntf;Ifngr2;Gfap;Stat3;Stat2;Socs3;Csf2rb;Lif;Stat1;Csf3r	32	762	151	8219	6.05292e-06
5205	Proteoglycans in cancer	Plau;Tlr2;Ctsl;Ptpn6;Tiam1;Cd63;Fzd1;Itgb1;Ezr;Pak1;Tgfb1;Msn;Pik3cd;Itpr2;Casp3;Thbs1;Fas;Rras;Mmp2;Fgfr1;Stat3;Cd44;Hcls1;Ccnd1;Myc;Wnt7a;Itpr3;Actb;Flnc;Fgf2;Fn1;Lum;Plcg2;Egfr;Wnt7b;Itgb5;Sdc1;Gab1;Flna	39	762	202	8219	6.62079e-06
4620	Toll-like receptor signaling pathway	Cd14;Tlr9;Cxcl11;Mapk10;Irf5;Tlr8;Spp1;Cxcl10;Nfkb1;Tlr2;Ikbke;Jun;Stat1;Irf7;Map3k8;Tlr3;Tlr7;Irak4;Myd88;Casp8;Cxcl9;Cd86;Pik3cd	23	762	92	8219	7.25248e-06
4666	Fc gamma R-mediated phagocytosis	Pld1;Ncf1;Hck;Arpc1b;Gsn;Inpp5d;Plcg2;Pak1;Plpp1;Syk;Prkcd;Fcgr2b;LOC108348047;Ptprc;Fcgr2a;Sphk1;Was;Pik3cd;Fcgr1a;Lyn;Vav1;Rac2	22	762	86	8219	7.66047e-06
4151	PI3K-Akt signaling pathway	Gng12;Lamb2;Nfkb1;Tnn;Tnc;Pik3cd;Col6a1;Itga7;Gng3;Csf3r;Thbs3;Itgb5;Fn1;Gnb3;Pik3ap1;Vwf;Gng4;Tlr2;Col1a1;Myc;Pik3r5;Efna1;Jak3;Il2rb;Itgb4;Itgb1;Pik3r6;NEWGENE_621351;Spp1;Il2rg;Fgf2;Lama5;LOC108349548;Csf1r;Lama1;Gng7;Gng2;Ccnd2;Pgf;Syk;Itga6;Epha2;Lamc1;F2r;Thbs1;Col6a5;Gnb2;Ccnd1;Csf1;Ccnd3;Pik3cg;Osmr;Il4r;Fgfr1;Cdk6;Egfr	56	762	339	8219	1.12141e-05
4724	Glutamatergic synapse	Gng12;Gng3;Gnb3;Grin2a;Slc17a6;Gnb2;LOC108349548;Plcb2;Gnai2;Plcb3;Gria4;Gng4;Gng7;Grm1;Pld1;Slc1a3;Grm8;Itpr3;Adcy7;Gria3;Grm2;Slc17a8;Itpr2;Grm7;Gng2;Slc1a1	26	762	114	8219	1.13758e-05
4662	B cell receptor signaling pathway	Btk;Inpp5d;Lyn;Plcg2;Vav1;Fcgr2b;Cd22;Nfkb1;Pik3ap1;Dapp1;Jun;Ifitm1;Pik3cd;Cd81;Syk;Blnk;AABR07035470;Ptpn6;Rac2	19	762	70	8219	1.26958e-05
4371	Apelin signaling pathway	Rras;Gnb3;Ccnd1;Itpr2;Pik3r6;Pik3cg;Aplnr;Plcb3;Gng2;Slc8a3;Gnai2;Cdh1;Serpine1;Gng4;Itpr3;Plcb2;Ryr2;Gnb2;Ccn2;Sphk1;Adcy7;Plat;Acta2;Pik3r5;Gng7;Spp1;LOC108349548;Gng12;Gng3	29	762	136	8219	1.44928e-05
4668	TNF signaling pathway	Ripk3;Bcl3;Map3k8;Jun;Tnfrsf1b;Ccl20;Tnfrsf1a;Cxcl10;Nfkb1;Fas;Icam1;Birc3;Socs3;Pik3cd;Mmp14;Mapk10;Csf1;Irf1;Casp3;Mlkl;Lif;Junb;Casp8;Ccl2;Ifi47	25	762	109	8219	1.50704e-05
5134	Legionellosis	C3;Nlrc4;Casp8;Myd88;Hspa2;Nfkb2;Il18;Nfkb1;Eef1a1;Itgam;Pycard;Cd14;Tlr2;Itgb2;Casp3;Casp1	16	762	54	8219	1.84664e-05
5160	Hepatitis C	Cldn16;Tnfrsf1a;Stat3;Oas2;Tlr3;Egfr;Irf7;Pik3cd;Stat2;Ccnd1;Cldn9;Oas1a;Irf9;Casp8;Mx2;Ikbke;Stat1;Eif2ak2;Cdk6;Ddx58;Socs3;Cd81;Bid;Fas;Myc;Rsad2;Casp3;Nfkb1;Bak1;Cxcl10;Oas1f	31	762	153	8219	2.17819e-05
4725	Cholinergic synapse	Pik3cg;Gng7;Pik3r6;Gng2;Chrnb4;Kcnj6;Adcy7;Gnb3;Itpr2;Gng12;Pik3r5;Gnai2;LOC108349548;Kcnq2;Pik3cd;Kcnq3;Slc5a7;Chrna6;Plcb2;Gng4;Gnb2;Itpr3;Chat;Gng3;Plcb3	25	762	113	8219	2.90529e-05
4926	Relaxin signaling pathway	Col3a1;Gnb2;Plcb2;Gng7;Gnb3;Gng4;Egfr;Jun;Plcb3;Adcy7;Shc1;NEWGENE_621351;Pik3cd;Mapk10;Ednrb;Nfkb1;Tgfbr2;Mmp2;Gna15;Gng12;LOC108349548;Col1a1;Acta2;Gng3;Gnai2;Gng2;Tgfb1	27	762	128	8219	3.4842e-05
4933	AGE-RAGE signaling pathway in diabetic complications	Cybb;Plcb3;Icam1;Stat3;Mapk10;Serpine1;Tgfbr2;Stat1;Col1a1;Nfkb1;NEWGENE_621351;Ccl2;Plcg2;Ccnd1;Tgfb1;Pik3cd;Col3a1;Mmp2;Jun;Casp3;Fn1;Prkcd;Plcb2	23	762	101	8219	3.70643e-05
4658	Th1 and Th2 cell differentiation	RT1-Ba;RT1-Da;Jun;Cd4;Lck;Zap70;Mapk10;RT1-Db1;Ifngr2;Ifngr1;Notch1;RT1-DMb;Il2rb;LOC108348139;LOC108348072;RT1-Bb;Nfkb1;Il4r;Jak3;Il2rg;Stat1	21	762	88	8219	3.83349e-05
4723	Retrograde endocannabinoid signaling	Gng7;Gnai2;Gabrg2;Kcnj6;Gria4;Adcy7;Mt-nd6;Gria3;Slc17a6;Gng3;Gng2;Plcb3;Ndufa2;Mapk10;Gng4;Rims1;LOC108349548;Gng12;Gabra4;Itpr2;Cnr1;Gnb2;Gnb3;Gabrb3;Grm1;Slc17a8;Gabra3;Plcb2;Gabra2;Itpr3	30	762	154	8219	6.39592e-05
5203	Viral carcinogenesis	Ccnd1;C3;Jak3;RT1-CE3;Jun;Nfkb1;RT1-N3;Ccnd2;Eif2ak2;Syk;RT1-CE5;Ccnd3;Sp100;Stat3;Gsn;RT1-A1;Ltbr;RT1-CE10;Dlg1;Irf9;Casp8;Nfkb2;RT1-CE4;RT1-CE7;RT1-T24-3;Cdkn2b;Lyn;Casp3;Cdk6;RT1-A2;Ccr5;Pik3cd;Irf7;LOC100364500;RT1-S3;RT1-M6-1;Bak1	37	762	208	8219	7.34751e-05
4210	Apoptosis	Ctsb;Ctsh;Jun;Nfkb1;Ctsl;Ctsd;Fas;Ctsw;Pik3cd;Ctsz;Lmna;Casp3;Csf2rb;Gadd45g;Bid;Itpr3;Bcl2a1;Birc3;Tnfrsf1a;Parp3;Itpr2;Actb;Ctss;Bak1;Casp8;Ctsc;Mapk10	27	762	134	8219	8.06958e-05
4218	Cellular senescence	RT1-CE4;Nfkb1;RT1-N3;Trpv4;Tgfbr2;RT1-CE3;RT1-A1;Rras;Tgfb1;Zfp36l1;Ccnd2;Ccnd1;Rad9b;RT1-A2;RT1-S3;RT1-M6-1;RT1-CE10;Cdk6;Gadd45g;Ccnd3;Itpr3;Serpine1;Ets1;LOC100911319;Cdkn2b;RT1-CE5;Myc;Itpr2;RT1-CE7;RT1-T24-3;Pik3cd;LOC100364500	32	762	171	8219	8.30338e-05
4080	Neuroactive ligand-receptor interaction	Gabra4;Ednrb;P2rx4;Vip;Adcyap1r1;Gria4;P2ry6;Tspo;C3;Gcg;Chrnb3;Tshr;C3ar1;Cnr1;Htr1b;Mchr1;Ptafr;S1pr3;Gabbr2;F2rl1;Pth1r;Chrnb4;Chrna6;C5ar1;Grm7;Gabrg2;Grm2;Edn2;Bdkrb2;Edn3;Glra2;Gabrb3;Htr1d;P2rx7;Ntsr1;Lep;Cnr2;F2r;Gria3;Drd5;Grm8;Gabra2;Agtr2;Crhr1;P2ry13;S1pr2;Grm1;Gabra3;LOC100911796;Grin2a;Adora3;Htr2c;Aplnr;Glrb	54	762	347	8219	8.70618e-05
5132	Salmonella infection	Nlrc4;Pfn1;Cd14;Rab7b;Actb;Casp1;Nfkb1;Ifngr2;Flnc;Pycard;Mapk10;Myd88;Il18;Rhog;Ifngr1;Flna;Arpc1b;Was;Jun	19	762	80	8219	9.51743e-05
5144	Malaria	Il18;Itgal;Thbs3;Myd88;Klrk1;Itgb2;Cd81;Icam1;Tlr2;Sdc1;Tlr9;Tgfb1;Thbs1;Ccl2	14	762	50	8219	0.00012119
4810	Regulation of actin cytoskeleton	Actb;Gng12;Itgb1;AABR07037410;Spata13;Itgal;Fgd3;Gna12;Fgf2;Ezr;Itga6;Itga7;Vav1;Cxcl12;Fn1;Was;Bdkrb2;Itgb4;Arpc1b;Pfn1;Itgam;Myl12a;Rac2;Nckap1l;Gsn;Tmsb4x;Itgax;Msn;Rras;Egfr;Pik3cd;Pak1;Fgfr1;Itgb5;Tiam1;F2r;Itgb2	37	762	213	8219	0.000122641
5322	Systemic lupus erythematosus	C1qc;LOC108348047;Fcgr1a;C3;C1qb;RT1-Bb;RT1-Db1;RT1-Ba;Fcgr2a;C4a;Fcgr3a;RT1-Da;C1r;RT1-DMb;C1qa;C2;LOC108348072;Trim21;Grin2a;C1s;LOC108348139;C7;Cd86	23	762	110	8219	0.000149966
4010	MAPK signaling pathway	Cacng7;Hspb1;Tnfrsf1a;Relb;Dusp4;Tgfbr2;Dusp1;Irak4;Pgf;Rasgrp1;Epha2;Gng12;Myc;Map4k1;Jun;Map3k8;Casp3;Nfkb1;Mapkapk3;Csf1r;Flnc;Rras;Egfr;Cacnb4;Fgfr1;Fas;Cacng5;Map3k6;Cacng3;Gna12;Rps6ka2;Ptpn7;Rac2;Flna;Dusp16;Efna1;Hspa2;Tgfb1;Nfkb2;Pak1;Cacng2;Myd88;Cd14;Csf1;Gadd45g;Mapk10;Fgf2	47	762	296	8219	0.000153509
4142	Lysosome	Ctsc;Slc11a1;Laptm5;Tcirg1;Acp5;Ctsd;Cd63;Cd68;Gm2a;Fuca1;Ctss;Npc2;Ctsw;Ctsl;Litaf;Ctsz;Glb1;Lipa;Ctsh;Dnase2;Ctsa;Ctse;Ctsb;Lamp2	24	762	119	8219	0.000195057
4727	GABAergic synapse	Gng12;Adcy7;Gabbr2;Gnb3;Gabra3;Gad2;Gng3;Gng4;Gad1;Gng2;Gnai2;Slc38a5;Gabrg2;Gng7;Gnb2;Gabra4;Kcnj6;Gabra2;LOC108349548;Gabrb3	20	762	91	8219	0.000197089
4024	cAMP signaling pathway	Pde3a;Gcg;Vav1;Rras;Adcyap1r1;Htr1b;F2r;Drd5;Grin2a;Jun;Hcar2;Atp2b3;Gria4;Atp1b1;Atp2b2;Gabbr2;Mapk10;Gria3;Fxyd1;Vip;Edn3;Edn2;Tshr;Tiam1;Ryr2;Pld1;Htr1d;Rac2;Gnai2;Pik3cd;Pak1;Adcy7;Nfkb1;Pde10a	34	762	205	8219	0.000553464
5412	Arrhythmogenic right ventricular cardiomyopathy (ARVC)	Lmna;Cacng3;Cacnb4;Itgb1;Ryr2;Ctnna1;Cacng7;Itga7;Itgb4;Dsc2;Des;Cacng2;Cacng5;Itga6;Itgb5;Actb	16	762	72	8219	0.000736945
5032	Morphine addiction	Gng3;Gabra4;Gabrg2;Gabra3;Gng12;Pde10a;Gabra2;Gabbr2;Gng7;Gng2;LOC108349548;Gabrb3;Gnb2;Adcy7;Kcnj6;Gnai2;Gng4;Pde3a;Gnb3	19	762	93	8219	0.000745163
5033	Nicotine addiction	Gabra3;Gabrb3;Gabrg2;Slc17a6;Grin2a;Gabra4;Gabra2;Chrna6;Gria4;Slc17a8;Gria3	11	762	40	8219	0.000759275
4713	Circadian entrainment	Kcnj6;Gng4;LOC108349548;Gng2;Gnb3;Adcy7;Gng7;Itpr3;Gria3;Plcb2;Gnb2;Grin2a;Plcb3;Gng3;Ryr2;Adcyap1r1;Gria4;Gng12;Gnai2	19	762	96	8219	0.00111631
4726	Serotonergic synapse	Gng2;Gng3;Htr1b;Htr2c;Casp3;Itpr3;Gnb2;Htr1d;Gng7;Plcb2;Ptgs1;Gng4;Cyp2d3;Gabrb3;Gnai2;Kcnj6;Dusp1;Plcb3;Gng12;Itpr2;Gnb3;LOC108349548	22	762	120	8219	0.00136928
4217	Necroptosis	Parp3;Tlr3;Fth1;Mlkl;Ifngr1;Ifngr2;Jak3;Irf9;Cybb;Casp1;Pygl;Stat1;Pycard;Casp8;Fas;Nlrp3;Bid;Birc3;Mapk10;Zbp1;LOC100360087;Ripk3;Tnfrsf1a;Stat2;Stat3;Eif2ak2	26	762	155	8219	0.00202497
4015	Rap1 signaling pathway	Thbs1;Efna1;Plcb2;Csf1;F2r;Actb;Pfn1;Itgal;Sipa1;Fgf2;Tln1;Fyb1;Rras;Adcy7;Epha2;Rac2;Itgam;Lcp2;Csf1r;Pik3cd;Pgf;Fgfr1;Itgb2;Itgb1;Cdh1;Grin2a;Cnr1;Gnai2;Plcb3;Tiam1;Apbb1ip;Egfr	32	762	205	8219	0.00222328
4072	Phospholipase D signaling pathway	Pik3cg;Plcb3;Fcer1g;Grm1;Grm7;Plcb2;Rras;Gna12;Grm8;Pik3r6;Plcg2;F2r;Syk;Pik3r5;Pld1;Egfr;Grm2;Pik3cd;Adcy7;Plpp1;Sphk1;Dnm3;Cyth4;Shc1;Gab1	25	762	149	8219	0.00243873
5414	Dilated cardiomyopathy (DCM)	Cacng5;Lmna;Cacng7;Des;Cacng2;Cacng3;Cacnb4;Itga6;Itgb5;Actb;Tgfb1;Adcy7;Itgb1;Itga7;Tpm4;Ryr2;Itgb4	17	762	89	8219	0.00296559
5310	Asthma	Fcer1g;RT1-Db1;LOC108348139;RT1-Da;LOC108348072;RT1-Bb;RT1-Ba;RT1-DMb	8	762	28	8219	0.00304483
5222	Small cell lung cancer	Myc;Itgb1;Nfkb1;Cdk6;Itga6;Gadd45g;Cdkn2b;Lamb2;Bak1;Casp3;Pik3cd;Lama5;Ccnd1;Lamc1;Lama1;Fn1;Birc3	17	762	91	8219	0.00377363
4071	Sphingolipid signaling pathway	Bid;Pld1;Sgpp2;Pik3cd;Ctsd;S1pr3;Tnfrsf1a;Gnai2;Rac2;Sphk1;Mapk10;Plcb3;LOC100911796;Adora3;Gna12;S1pr2;Fcer1g;Cers1;Plcb2;Bdkrb2;Nfkb1	21	762	122	8219	0.00384607
5202	Transcriptional misregulation in cancer	Myc;Spi1;Lyl1;Cd86;Gadd45g;Fcgr1a;Il2rb;Cd14;Bak1;Tmprss2;Nupr1;Ccnd2;Etv4;Tgfbr2;Csf1r;Fli1;Nfkb1;Runx1;Plau;Birc3;Bcl6;Plat;Bcl2a1;Lmo2;Etv6;Mlf1;Gria3;Itgam	28	762	179	8219	0.00395405
4014	Ras signaling pathway	Csf1;Ets2;Plcg2;Gng2;Fgf2;Fgfr1;Gng12;Gng4;LOC108349548;Gnb2;Egfr;Epha2;Shc1;Gab1;Grin2a;Ets1;Gng7;Plaat3;Efna1;Rasal3;Mapk10;Pak1;Gng3;Nfkb1;Tiam1;Rasgrp1;Gnb3;Rac2;Pik3cd;Csf1r;Pld1;Rras;Zap70;Pgf	34	762	230	8219	0.00407584
4115	p53 signaling pathway	Casp3;Gadd45g;Ccnd2;Rrm2;Shisa5;Ccnd3;Cd82;Thbs1;Bid;Casp8;Cdk6;Ccnd1;Serpine1;Fas	14	762	71	8219	0.00499467
5410	Hypertrophic cardiomyopathy (HCM)	Ryr2;Des;Itga7;Lmna;Tpm4;Cacng5;Cacnb4;Itgb5;Itga6;Actb;Tgfb1;Cacng7;Itgb1;Cacng2;Cacng3;Itgb4	16	762	86	8219	0.00508439
4970	Salivary secretion	Aqp5;Atp1b1;Cd38;Atp2b2;Plcb3;Adcy7;Itpr2;Kcnn4;Plcb2;Kcnma1;Atp2b3;Cst3;Itpr3;Lyz2	14	762	73	8219	0.00645357
5100	Bacterial invasion of epithelial cells	Rhog;Actb;Septin3;Dnm3;Arpc1b;Cdh1;Ctnna1;Hcls1;Was;Itgb1;Shc1;Gab1;Pik3cd;Fn1	14	762	74	8219	0.00730098
5212	Pancreatic cancer	Rac2;Bak1;Egfr;Pik3cd;Ccnd1;Mapk10;Tgfbr2;Stat1;Nfkb1;Gadd45g;Cdk6;Tgfb1;Pld1;Stat3	14	762	74	8219	0.00730098
4623	Cytosolic DNA-sensing pathway	Ddx58;Casp1;Irf7;Cxcl10;Sting1;Pycard;Ripk3;Ikbke;Zbp1;Nfkb1;Il18	11	762	53	8219	0.00824999
4216	Ferroptosis	Sat1;Hmox1;Fth1;Acsl5;Tfrc;Tf;Cp;Cybb;LOC100360087	9	762	40	8219	0.00953831
4622	RIG-I-like receptor signaling pathway	Ddx58;Mapk10;Nfkb1;Ikbke;Sting1;Dhx58;Ifih1;Trim25;Isg15;Casp8;Cxcl10;Irf7	12	762	64	8219	0.0134125
4660	T cell receptor signaling pathway	Cd4;Nfkb1;Icos;Zap70;Ptpn6;Jun;Vav1;Lcp2;Map3k8;Rasgrp1;Ptprc;Cd8a;Lck;AABR07035470;Pik3cd;Dlg1;Pak1	17	762	104	8219	0.0145161
4728	Dopaminergic synapse	Gnb2;Kcnj6;Grin2a;Mapk10;Gng2;Itpr3;Scn1a;Gnai2;Gng4;Gng7;Gng12;Plcb2;Plcb3;Gria3;Gria4;Drd5;Gng3;LOC108349548;Itpr2;Gnb3	20	762	129	8219	0.0148956
5161	Hepatitis B	Ddx58;Tlr2;Jak3;Stat1;Pik3cd;Nfkb1;Ikbke;Irak4;Ifih1;Stat3;Fas;Tlr3;Jun;Casp3;Stat2;Myc;Mapk10;Irf7;Bid;Myd88;Tgfbr2;Tgfb1;Casp8	23	762	156	8219	0.0168243
4730	Long-term depression	Plcb3;Gna12;Itpr3;Crhr1;Itpr2;Grm1;Lyn;Gnai2;Plcb2;Ppp1r17;Gria3	11	762	59	8219	0.0182365
5221	Acute myeloid leukemia	Stat3;Itgam;Nfkb1;Runx1;Ccnd1;Fcgr1a;Pik3cd;Spi1;Myc;Csf1r;Cd14;Bcl2a1	12	762	67	8219	0.0189818
4664	Fc epsilon RI signaling pathway	Rac2;Syk;Alox5ap;Inpp5d;Plcg2;Vav1;Lyn;Mapk10;Btk;Pik3cd;Fcer1g;Lcp2	12	762	67	8219	0.0189818
5143	African trypanosomiasis	Icam1;F2rl1;Plcb2;Myd88;Fas;Plcb3;Il18;Tlr9	8	762	38	8219	0.0209957
4921	Oxytocin signaling pathway	Cacng2;Cacng5;Egfr;Pik3r5;Cacnb4;Myl6;Cd38;Cacng7;Actb;Adcy7;Pik3r6;Kcnj6;Plcb3;Jun;Itpr3;Plcb2;Cacng3;Ccnd1;Pik3cg;Gnai2;Itpr2;Ryr2	22	762	151	8219	0.021645
760	Nicotinate and nicotinamide metabolism	Aox1;Nnt;Pnp;Naprt;Nmnat2;Qprt;Cd38	7	762	32	8219	0.0246718
5014	Amyotrophic lateral sclerosis (ALS)	Bid;Nefl;Casp3;Grin2a;Gpx1;Tnfrsf1a;Casp1;Nefm;Nefh;Tnfrsf1b	10	762	54	8219	0.0248616
5418	Fluid shear stress and atherosclerosis	Actb;Mgst1;Ccl2;Rac2;Trpv4;Ncf1;Plat;Mmp2;Mapk10;Tnfrsf1a;Jun;Icam1;Pik3cd;Ass1;Sdc1;AABR07021402;Hmox1;Ctsl;Dusp1;Cyba;Nfkb1	21	762	145	8219	0.025958
4215	Apoptosis - multiple species	Mapk10;Casp8;Tnfrsf1a;Bak1;Bid;Casp3;Birc3	7	762	33	8219	0.0288939
5020	Prion diseases	C1qa;C1qb;Ncam2;Notch1;C7;C1qc;Lamc1	7	762	34	8219	0.0335783
4392	Hippo signaling pathway - multiple species	Rassf2;Ajuba;Rassf4;Tead3;Pak1;Yap1	6	762	27	8219	0.0339954
4020	Calcium signaling pathway	Gna15;Itpr2;Adcy7;P2rx7;Ptafr;Atp2b3;Plcg2;F2r;Ryr2;Grm1;Itpr3;Atp2b2;Grin2a;Bdkrb2;Ntsr1;Sphk1;Cd38;Egfr;Plcb2;Slc8a3;Ednrb;Htr2c;Plcb3;P2rx4;Drd5	25	762	185	8219	0.034787
4066	HIF-1 signaling pathway	Cybb;Ifngr2;Tf;Hmox1;Egfr;Serpine1;Timp1;Hk3;Tfrc;Stat3;Nfkb1;Plcg2;Pik3cd;Ltbr;Ifngr1	15	762	101	8219	0.0448136
410	beta-Alanine metabolism	Aldh7a1;Aoc3;Gad1;Cndp1;Gad2;Aldh1a3	6	762	30	8219	0.0538999
4924	Renin secretion	Adcyap1r1;Ctsb;Plcb2;Plcb3;Pde3a;Kcnma1;Edn2;Edn3;Itpr2;Gnai2;Itpr3	11	762	70	8219	0.0561292
4540	Gap junction	Plcb2;Gjd2;Htr2c;Tubb2b;Tubb6;Itpr2;Adcy7;Gnai2;Egfr;Itpr3;Grm1;Plcb3;Tubb4a	13	762	87	8219	0.0566584
4261	Adrenergic signaling in cardiomyocytes	Atp1b1;Ryr2;Cacng5;Plcb3;Cacnb4;Plcb2;Cacng2;Adcy7;Cacng3;Cacng7;Atp2b3;Scn4b;Gnai2;Pik3r5;Agtr2;Pik3r6;Atp2b2;Tpm4;Pik3cg	19	762	141	8219	0.0614598
4390	Hippo signaling pathway	Tgfbr2;Ccn2;Ccnd1;Ccnd2;Serpine1;Myc;Wnt7a;Gli2;Ajuba;Ctnna1;Tgfb1;Ccnd3;Wnt7b;Yap1;Fzd1;Cdh1;Dlg1;Tead3;Itgb2;Actb	20	762	152	8219	0.068523
4917	Prolactin signaling pathway	Socs3;Pik3cd;Ccnd1;Stat3;Ccnd2;Shc1;Tnfrsf11a;Nfkb1;Mapk10;Stat1;Irf1	11	762	73	8219	0.0719654
4979	Cholesterol metabolism	Tspo;Npc2;Pltp;Angptl4;Abca1;Apoe;Soat1;Lipa	8	762	48	8219	0.0720039
4974	Protein digestion and absorption	Kcnn4;Col5a2;LOC100911886;Slc1a5;Atp1b1;NEWGENE_621351;Col1a1;Col5a1;Col3a1;Col6a1;Col6a5;Slc1a1;Slc8a3	13	762	91	8219	0.0758509
4144	Endocytosis	Ehd4;Hspa2;LOC100364500;RT1-CE5;RT1-S3;RT1-T24-3;Il2rb;Arpc1b;Pld1;Il2rg;Arap2;Dnm3;Ehd2;RT1-CE3;RT1-A1;RT1-CE10;Acap1;Tgfbr2;Folr2;Wipf1;RT1-M6-1;Egfr;RT1-CE4;Tfrc;Rab31;Was;RT1-A2;RT1-N3;RT1-CE7;Ccr5;Cyth4	31	762	257	8219	0.076116
4657	IL-17 signaling pathway	Cxcl10;Mapk10;Jun;Il17rb;Ikbke;Il17ra;Ccl20;Lcn2;Casp3;Nfkb1;Casp8;Ccl7;Ccl2	13	762	94	8219	0.0927061
4915	Estrogen signaling pathway	Pik3cd;Gabbr2;Kcnj6;Itpr3;Ctsd;Jun;Hspa2;Grm1;Adcy7;Egfr;Shc1;Mmp2;Plcb3;Gnai2;Prkcd;Itpr2;Plcb2	17	762	131	8219	0.0969313
4928	Parathyroid hormone synthesis, secretion and action	Gnai2;Plcb3;Pth1r;Gna12;Pld1;Plcb2;Itpr3;Nr4a2;Mmp14;Adcy7;Fgfr1;Itpr2;Akap13;Egfr	14	762	104	8219	0.0988255
5220	Chronic myeloid leukemia	Myc;Gadd45g;Tgfbr2;Cdk6;Ccnd1;Tgfb1;Pik3cd;Nfkb1;Runx1;Bak1;Shc1	11	762	78	8219	0.104139
5210	Colorectal cancer	Jun;Mapk10;Tgfbr2;Tgfb1;Pik3cd;Gadd45g;Rac2;Myc;Egfr;Bak1;Ccnd1;Casp3	12	762	87	8219	0.104942
4978	Mineral absorption	Mt2A;Tf;LOC100360087;Hmox1;Mt1;Fth1;Atp1b1	7	762	44	8219	0.108234
4971	Gastric acid secretion	Itpr2;Adcy7;Plcb3;Slc26a7;Ezr;Itpr3;Atp1b1;Plcb2;Gnai2;Actb	10	762	71	8219	0.118308
4022	cGMP-PKG signaling pathway	Ednrb;Slc8a3;Atp1b1;Bdkrb2;Atp2b2;Pde3a;Pik3r5;Pik3cg;Itpr3;Plcb3;Adora3;Itpr2;Gnai2;Kcnma1;Gna12;Adcy7;Plcb2;LOC100911796;Pik3r6;Atp2b3	20	762	164	8219	0.123298
4912	GnRH signaling pathway	Mapk10;Pld1;Egfr;Adcy7;Plcb3;Mmp14;Plcb2;Itpr2;Prkcd;Jun;Mmp2;Itpr3	12	762	90	8219	0.126479
4520	Adherens junction	Fgfr1;Rac2;Ctnna1;Egfr;Ptpn6;Was;Ptpn1;Tgfbr2;Cdh1;Actb	10	762	72	8219	0.12668
5226	Gastric cancer	Myc;Cdh17;Pik3cd;Shc1;Gab1;Fgf2;Wnt7a;Bak1;Cdkn2b;Wnt7b;Tgfbr2;Egfr;Cdh1;Gadd45g;Tgfb1;Ccnd1;Fzd1;Ctnna1	18	762	147	8219	0.13452
5216	Thyroid cancer	Ret;Bak1;Cdh1;Ccnd1;Gadd45g;Myc	6	762	38	8219	0.135109
5223	Non-small cell lung cancer	Stat3;Bak1;Plcg2;Egfr;Pik3cd;Cdk6;Ccnd1;Jak3;Gadd45g	9	762	65	8219	0.144417
4721	Synaptic vesicle cycle	Slc17a6;Slc1a3;Tcirg1;Dnm3;Slc17a8;Cplx2;Cplx1;Atp6v0e1;Slc1a1;Rims1	10	762	75	8219	0.153648
5219	Bladder cancer	Myc;Cdh1;Thbs1;Ccnd1;Mmp2;Egfr	6	762	40	8219	0.161337
5213	Endometrial cancer	Gadd45g;Pik3cd;Bak1;Myc;Ctnna1;Egfr;Cdh1;Ccnd1	8	762	58	8219	0.165228
4530	Tight junction	Mapk10;Cldn9;Myl6;Jun;Tiam1;Ezr;Dlg1;Runx1;Ccnd1;Itgb1;Actb;Cldn16;Rab13;Myl12a;Cd1d1;Myh9l1;Was;Hcls1;Msn	19	762	164	8219	0.182923
3320	PPAR signaling pathway	Angptl4;Acsl5;Olr1;Plin2;Acsbg1;Fabp5;Dbi;Fabp4;Pltp;Acadl	10	762	79	8219	0.193644
4920	Adipocytokine signaling pathway	Acsbg1;Tnfrsf1a;Lep;Stat3;Tnfrsf1b;Nfkb1;Socs3;Mapk10;Acsl5	9	762	70	8219	0.197415
4742	Taste transduction	Itpr3;Gnb3;Htr1d;Entpd2;Gabra3;Scn2a;Gabra4;Htr1b;Gabra2;Grm1;Gabbr2	11	762	89	8219	0.199547
430	Taurine and hypotaurine metabolism	Gad1;Gad2	2	762	9	8219	0.200235
5224	Breast cancer	Nfkb2;Wnt7b;Shc1;Ccnd1;Gadd45g;Cdk6;Myc;Fgfr1;Jun;Egfr;Hes5;Bak1;Notch1;Pik3cd;Fzd1;Fgf2;Wnt7a	17	762	147	8219	0.201345
4750	Inflammatory mediator regulation of TRP channels	Htr2c;Bdkrb2;Pik3cd;Prkcd;Trpv4;Plcb3;Itpr2;Adcy7;Itpr3;Plcb2;Mapk10;Plcg2;F2rl1	13	762	109	8219	0.208085
5218	Melanoma	Fgfr1;Egfr;Bak1;Cdh1;Pik3cd;Gadd45g;Cdk6;Ccnd1;Fgf2	9	762	71	8219	0.208898
71	Fatty acid degradation	Acsl5;Acadl;Aldh7a1;Acsbg1;Eci1;Acaa2	6	762	44	8219	0.219502
250	Alanine, aspartate and glutamate metabolism	Gad1;Ass1;Gad2;Nat8l;Folh1	5	762	35	8219	0.22016
480	Glutathione metabolism	Nat8f3;Gpx1;Rrm2;Anpep;Oplah;Mgst1;Lap3;Odc1	8	762	63	8219	0.22593
511	Other glycan degradation	Fuca1;Glb1;Man2b2	3	762	19	8219	0.255584
4973	Carbohydrate digestion and absorption	Pik3cd;Hk3;Plcb2;Atp1b1;Slc2a5	5	762	37	8219	0.25571
601	Glycosphingolipid biosynthesis - lacto and neolacto series	B3gnt5;Fut4;Ggta1;St3gal6	4	762	28	8219	0.258345
4923	Regulation of lipolysis in adipocytes	Adcy7;Ptgs1;Tshr;Gnai2;Fabp4;Pik3cd;Plaat3	7	762	56	8219	0.259671
4911	Insulin secretion	Ryr2;Kcnma1;Kcnn4;Itpr3;Atp1b1;Plcb3;Gcg;Adcyap1r1;Adcy7;Plcb2	10	762	85	8219	0.260963
260	Glycine, serine and threonine metabolism	Gldc;Aoc3;Aldh7a1;Shmt1;Chdh	5	762	39	8219	0.292516
1524	Platinum drug resistance	Pik3cd;Bak1;Top2a;Bid;Casp8;Fas;Mgst1;Casp3;Birc3	9	762	78	8219	0.29573
4722	Neurotrophin signaling pathway	Jun;Irak4;Pik3cd;Prkcd;Shc1;Plcg2;Mapk10;Irak3;Gab1;Rps6ka2;Arhgdia;Arhgdib;Nfkb1	13	762	119	8219	0.308624
4260	Cardiac muscle contraction	Cacng5;Cacng7;Tpm4;Cacng2;Cox5b;Cacnb4;Cacng3;Ryr2;Atp1b1	9	762	79	8219	0.308855
330	Arginine and proline metabolism	Sat1;Lap3;P4ha2;Odc1;Cndp1;Aldh7a1	6	762	50	8219	0.316848
4270	Vascular smooth muscle contraction	Itpr3;Itpr2;Edn3;Kcnma1;Ramp3;Myl6;Plcb2;Prkcd;Acta2;Gna12;Cald1;Plcb3;Edn2;Adcy7	14	762	130	8219	0.318013
4972	Pancreatic secretion	Ryr2;Cd38;Plcb3;Adcy7;Itpr3;Kcnma1;Atp2b2;Atp1b1;Plcb2;Itpr2;Atp2b3	11	762	100	8219	0.32145
524	Neomycin, kanamycin and gentamicin biosynthesis	Hk3	1	762	4	8219	0.322439
1523	Antifolate resistance	Slc19a1;Nfkb1;Folr2;Shmt1	4	762	31	8219	0.322896
5225	Hepatocellular carcinoma	Bak1;Cdk6;Wnt7b;Tgfb1;Pik3cd;Myc;Gadd45g;Wnt7a;Gab1;Tgfbr2;Fzd1;Plcg2;Mgst1;Actb;Ccnd1;Egfr;Shc1;Hmox1	18	762	173	8219	0.338658
5214	Glioma	Shc1;Cdk6;Pik3cd;Ccnd1;Plcg2;Bak1;Gadd45g;Egfr	8	762	72	8219	0.350222
4918	Thyroid hormone synthesis	Atp1b1;Gpx1;Itpr3;Adcy7;Tshr;Plcb2;Itpr2;Plcb3	8	762	72	8219	0.350222
4720	Long-term potentiation	Grin2a;Plcb2;Rps6ka2;Itpr2;Grm1;Plcb3;Itpr3	7	762	62	8219	0.350959
5230	Central carbon metabolism in cancer	Hk3;Ret;Slc1a5;Fgfr1;Myc;Pik3cd;Egfr	7	762	62	8219	0.350959
340	Histidine metabolism	Aldh1a3;Cndp1;Aldh7a1	3	762	23	8219	0.360698
4961	Endocrine and other factor-regulated calcium reabsorption	Plcb3;Dnm3;Pth1r;Atp1b1;Bdkrb2;Plcb2	6	762	53	8219	0.367905
4925	Aldosterone synthesis and secretion	Adcy7;Nr4a2;Itpr3;Plcb3;Itpr2;Kcnk9;Plcb2;Atp1b1;Atp2b2;Atp2b3	10	762	94	8219	0.372818
4934	Cushing syndrome	Adcy7;Kcna4;Cdkn2b;Cdk6;Itpr3;Ahr;Fzd1;Itpr2;Wnt7b;Gnai2;Crhr1;Plcb2;Ccnd1;Wnt7a;Plcb3;Egfr	16	762	156	8219	0.373645
61	Fatty acid biosynthesis	Acsbg1;Acsl5	2	762	14	8219	0.377556
4931	Insulin resistance	Pygl;Rps6ka2;Tnfrsf1a;Ptpn1;Pik3cd;Socs3;Srebf1;Stat3;Prkcd;Nfkb1;Mapk10	11	762	106	8219	0.393984
5231	Choline metabolism in cancer	Rac2;Slc44a2;Pld1;Jun;Pik3cd;Plpp1;Mapk10;Egfr;Slc5a7;Was	10	762	96	8219	0.398548
4012	ErbB signaling pathway	Gab1;Myc;Pik3cd;Jun;Plcg2;Shc1;Pak1;Mapk10;Egfr	9	762	86	8219	0.403326
53	Ascorbate and aldarate metabolism	Ugt1a6;Aldh7a1	2	762	15	8219	0.411559
650	Butanoate metabolism	Gad2;Acsm5;Gad1	3	762	25	8219	0.412775
240	Pyrimidine metabolism	Pnp;Upp1;Nme2;Entpd1;Dctd;Rrm2	6	762	56	8219	0.419267
565	Ether lipid metabolism	Plpp1;Pld1;Pla2g7;Pld4;Plaat3	5	762	46	8219	0.425251
4370	VEGF signaling pathway	Mapkapk3;Plcg2;Hspb1;Sphk1;Rac2;Pik3cd	6	762	57	8219	0.436304
512	Mucin type O-glycan biosynthesis	B4galt5;Galnt6;Galnt3	3	762	26	8219	0.438325
5030	Cocaine addiction	Grin2a;Nfkb1;Gnai2;Jun;Grm2	5	762	47	8219	0.444085
3050	Proteasome	Psme1;Psme2;Psmb8;Psmb10;Psmb9	5	762	47	8219	0.444085
2010	ABC transporters	Abca1;Tap1;LOC103689996;Abcg1;Tap2	5	762	47	8219	0.444085
120	Primary bile acid biosynthesis	Hsd3b7;Ch25h	2	762	16	8219	0.444617
1521	EGFR tyrosine kinase inhibitor resistance	Pik3cd;Fgf2;Egfr;Axl;Stat3;Gab1;Shc1;Plcg2	8	762	79	8219	0.451933
230	Purine metabolism	Pde6h;Pde6c;Pnp;Ada;Gda;Entpd2;Entpd1;Pde10a;Pde3a;Adcy7;Aprt;Rrm2;Nme2	13	762	132	8219	0.452636
4930	Type II diabetes mellitus	Prkcd;Hk3;Socs3;Pik3cd;Mapk10	5	762	48	8219	0.462763
52	Galactose metabolism	Hk3;Akr1b1;Glb1	3	762	27	8219	0.46344
5010	Alzheimer disease	Plcb2;Plcb3;Grin2a;Rtn3;Atp5f1e;Atp5mc2;Casp3;Casp8;Apoe;Bid;Fas;Itpr2;Itpr3;Cox5b;Tnfrsf1a;Ndufa2;Mt-atp8	17	762	176	8219	0.467226
4932	Non-alcoholic fatty liver disease (NAFLD)	Jun;Pik3cd;Lep;Nfkb1;Srebf1;Socs3;Bid;Casp8;Fas;Casp3;Tgfb1;Tnfrsf1a;Mapk10;Ndufa2;Cox5b	15	762	155	8219	0.470912
600	Sphingolipid metabolism	Sgpp2;Cers1;Plpp1;Sphk1;Glb1	5	762	49	8219	0.481252
4110	Cell cycle	Cdkn2b;Ccnd2;Ccnd3;Cdc25c;Anapc13;Mcm5;Myc;Tgfb1;Mcm3;Gadd45g;Cdk6;Ccnd1	12	762	124	8219	0.482974
4919	Thyroid hormone signaling pathway	Ccnd1;Actb;Plcb2;Plcb3;Pik3cd;Stat1;Myc;Atp1b1;Plcg2;Rcan2;Notch1	11	762	114	8219	0.491626
4068	FoxO signaling pathway	Pik3cd;Gadd45g;Bcl6;Ccnd2;Egfr;Mapk10;Cdkn2b;Grm1;Tgfb1;Stat3;Tgfbr2;Ccnd1	12	762	125	8219	0.494519
1522	Endocrine resistance	Adcy7;Egfr;Mapk10;Pik3cd;Mmp2;Ccnd1;Jun;Shc1;Notch1	9	762	93	8219	0.498192
910	Nitrogen metabolism	Ca9;Ca14	2	762	18	8219	0.507455
860	Porphyrin and chlorophyll metabolism	Ugt1a6;Hmox1;Cp	3	762	29	8219	0.512101
5217	Basal cell carcinoma	Wnt7a;Gadd45g;Fzd1;Wnt7b;Bak1;Gli2	6	762	63	8219	0.535692
100	Steroid biosynthesis	Soat1;Lipa	2	762	19	8219	0.537086
740	Riboflavin metabolism	Acp5	1	762	8	8219	0.541003
360	Phenylalanine metabolism	Aldh1a3;Aoc3	2	762	20	8219	0.565466
532	Glycosaminoglycan biosynthesis - chondroitin sulfate / dermatan sulfate	Chst3;Dse	2	762	20	8219	0.565466
4927	Cortisol synthesis and secretion	Plcb2;Adcy7;Kcna4;Itpr2;Itpr3;Plcb3	6	762	65	8219	0.567185
4340	Hedgehog signaling pathway	Ccnd2;Gli2;Gpr161;Ccnd1	4	762	43	8219	0.573841
982	Drug metabolism - cytochrome P450	Aldh1a3;Aox1;Mgst1;Ugt1a6;Fmo5	5	762	55	8219	0.586581
4310	Wnt signaling pathway	Jun;Ccnd3;Fzd1;Rac2;Rspo2;Myc;Wnt7a;Ccnd1;Serpinf1;Plcb2;Ccnd2;Mapk10;Plcb3;Wnt7b	14	762	156	8219	0.592444
40	Pentose and glucuronate interconversions	Ugt1a6;Akr1b1	2	762	21	8219	0.592569
4360	Axon guidance	Myl12a;Epha1;Gnai2;Rras;Efna1;Rac2;Ephb3;Pik3cd;Plcg2;Fes;Itgb1;Plxnb2;Cxcl12;Slit3;Pak1;Epha2	16	762	180	8219	0.609309
5211	Renal cell carcinoma	Jun;Gab1;Pak1;Tgfb1;Pik3cd;Ets1	6	762	68	8219	0.612388
5206	MicroRNAs in cancer	Thbs1;Hmox1;Stat3;St14;Ezr;Nfkb1;Ccnd1;Ccnd2;Tnn;Plcg2;Casp3;Cdc25c;Vim;Myc;Shc1;Cd44;Plau;Tnc;Egfr;Cdk6;Bak1;Notch1	22	762	248	8219	0.620237
750	Vitamin B6 metabolism	Aox1	1	762	10	8219	0.622247
4330	Notch signaling pathway	Lfng;Notch1;Hes5;Dtx3l	4	762	47	8219	0.645461
4140	Autophagy - animal	Ctsd;Rras;RragB;Ctsl;Pik3cd;Rab7b;Prkcd;LOC108348096;Ctsb;Lamp2;Mapk10	11	762	128	8219	0.65006
4614	Renin-angiotensin system	Anpep;Agtr2;Ctsa	3	762	36	8219	0.661522
350	Tyrosine metabolism	Aox1;Aoc3;Aldh1a3	3	762	36	8219	0.661522
380	Tryptophan metabolism	Aldh7a1;Aox1;Inmt;Aadat	4	762	48	8219	0.66207
4977	Vitamin digestion and absorption	Slc19a1;Folh1	2	762	24	8219	0.66621
4916	Melanogenesis	Gnai2;Wnt7a;Adcy7;Fzd1;Wnt7b;Plcb2;Ednrb;Plcb3	8	762	96	8219	0.676757
5215	Prostate cancer	Tmprss2;Fgfr1;Nfkb1;Egfr;Plat;Plau;Pik3cd;Ccnd1	8	762	97	8219	0.688098
562	Inositol phosphate metabolism	Inpp5d;Plcb3;Plcg2;Plcb2;Pik3cd;Pik3cg	6	762	74	8219	0.694307
983	Drug metabolism - other enzymes	Upp1;Rrm2;Ugt1a6;Nme2;Ces2c;Mgst1	6	762	74	8219	0.694307
500	Starch and sucrose metabolism	Pygl;Hk3	2	762	26	8219	0.709075
790	Folate biosynthesis	Mocos;Akr1b1	2	762	26	8219	0.709075
4960	Aldosterone-regulated sodium reabsorption	Nr3c2;Atp1b1;Pik3cd	3	762	39	8219	0.714477
4966	Collecting duct acid secretion	Tcirg1;Atp6v0e1	2	762	27	8219	0.728726
4914	Progesterone-mediated oocyte maturation	Anapc13;Cdc25c;Gnai2;Adcy7;Pik3cd;Mapk10;Rps6ka2	7	762	90	8219	0.740967
533	Glycosaminoglycan biosynthesis - keratan sulfate	Chst2	1	762	14	8219	0.744177
4550	Signaling pathways regulating pluripotency of stem cells	Jak3;Wnt7b;Fgf2;Stat3;Fzd1;Id4;Myc;Fgfr1;Lif;Pik3cd;Wnt7a	11	762	138	8219	0.74461
604	Glycosphingolipid biosynthesis - ganglio series	Glb1	1	762	15	8219	0.767935
603	Glycosphingolipid biosynthesis - globo and isoglobo series	A3galt2	1	762	15	8219	0.767935
4350	TGF-beta signaling pathway	Tgfb1;Cdkn2b;Tgif1;Id4;Thbs1;Myc;Tgfbr2	7	762	93	8219	0.771206
4070	Phosphatidylinositol signaling system	Plcg2;Itpr2;Inpp5d;Pik3cd;Plcb2;Itpr3;Plcb3	7	762	94	8219	0.78069
630	Glyoxylate and dicarboxylate metabolism	Gldc;Shmt1	2	762	30	8219	0.781023
62	Fatty acid elongation	LOC102549542;Acaa2	2	762	31	8219	0.796382
564	Glycerophospholipid metabolism	Mboat1;Pld1;Pld4;Chat;Plpp1;Gpd1;Plaat3	7	762	97	8219	0.807385
531	Glycosaminoglycan degradation	Glb1	1	762	17	8219	0.809044
450	Selenocompound metabolism	Inmt	1	762	18	8219	0.826785
670	One carbon pool by folate	Shmt1	1	762	18	8219	0.826785
561	Glycerolipid metabolism	Plpp1;Mboat1;Akr1b1;Aldh7a1	4	762	61	8219	0.829755
4137	Mitophagy - animal	Jun;Rras;Rab7b;Mapk10	4	762	62	8219	0.839178
220	Arginine biosynthesis	Ass1	1	762	19	8219	0.842879
5031	Amphetamine addiction	Jun;Gria4;Gria3;Grin2a	4	762	63	8219	0.84816
51	Fructose and mannose metabolism	Akr1b1;Hk3	2	762	35	8219	0.848663
4910	Insulin signaling pathway	Srebf1;Mapk10;Pik3cd;Ptpn1;Socs3;Shc1;Flot2;Pygl;Hk3	9	762	128	8219	0.850817
4922	Glucagon signaling pathway	Gcg;Plcb3;Itpr3;Itpr2;Pygl;Plcb2	6	762	90	8219	0.852569
3030	DNA replication	Mcm3;Mcm5	2	762	36	8219	0.859672
5016	Huntington disease	Cox5b;Mt-atp8;Ndufa2;Ift57;Casp3;Plcb3;Atp5f1e;Gpx1;Tgm2;Casp8;Dnah1;Atp5mc2;Plcb2;Dnai2	14	762	192	8219	0.862346
4964	Proximal tubule bicarbonate reclamation	Atp1b1	1	762	21	8219	0.870726
280	Valine, leucine and isoleucine degradation	Aldh7a1;Acaa2;Aox1	3	762	53	8219	0.880945
514	Other types of O-glycan biosynthesis	Lfng	1	762	22	8219	0.882742
900	Terpenoid backbone biosynthesis	Ggps1	1	762	22	8219	0.882742
4975	Fat digestion and absorption	Abca1;Plpp1	2	762	39	8219	0.88844
5012	Parkinson disease	Casp3;Atp5mc2;Uba7;Ndufa2;Ube2l6;Mt-atp8;Cox5b;Mt-nd6;Gnai2;Atp5f1e	10	762	148	8219	0.89063
5034	Alcoholism	LOC108349548;Grin2a;Gng12;Gnai2;Gng7;Gng2;Shc1;Gng3;Gnb2;Gng4;Gnb3	11	762	161	8219	0.891945
592	alpha-Linolenic acid metabolism	Plaat3	1	762	23	8219	0.893642
515	Mannose type O-glycan biosynthesis	Fut4	1	762	23	8219	0.893642
980	Metabolism of xenobiotics by cytochrome P450	Ugt1a6;Mgst1;Aldh1a3	3	762	56	8219	0.902665
4962	Vasopressin-regulated water reabsorption	Arhgdib;Arhgdia	2	762	41	8219	0.904472
310	Lysine degradation	Plod2;Aldh7a1;Aadat	3	762	59	8219	0.920744
590	Arachidonic acid metabolism	Plaat3;Tbxas1;Ptgs1;Gpx1	4	762	77	8219	0.935363
4213	Longevity regulating pathway - multiple species	Adcy7;Pik3cd;Hspa2	3	762	62	8219	0.935704
10	Glycolysis / Gluconeogenesis	Aldh7a1;Aldh1a3;Hk3	3	762	63	8219	0.940081
520	Amino sugar and nucleotide sugar metabolism	Chit1;Hk3	2	762	47	8219	0.940568
140	Steroid hormone biosynthesis	Ugt1a6;Cyp2d3;Srd5a3	3	762	64	8219	0.944181
190	Oxidative phosphorylation	Atp5f1e;Ndufa2;Mt-nd6;Cox5b;Atp6v0e1;Tcirg1;Mt-atp8;Atp5mc2	8	762	137	8219	0.94695
640	Propanoate metabolism	Acss3	1	762	31	8219	0.951294
4114	Oocyte meiosis	Itpr3;Anapc13;Rps6ka2;Cdc25c;Adcy7;Itpr2	6	762	111	8219	0.952234
510	N-Glycan biosynthesis	Mgat4d;Srd5a3	2	762	50	8219	0.953334
1040	Biosynthesis of unsaturated fatty acids	LOC102549542	1	762	32	8219	0.955827
3410	Base excision repair	Parp3	1	762	36	8219	0.970118
591	Linoleic acid metabolism	Plaat3	1	762	37	8219	0.9729
5204	Chemical carcinogenesis	Ugt1a6;Aldh1a3;Mgst1	3	762	74	8219	0.973031
4714	Thermogenesis	Rps6ka2;Acsl5;Atp5mc2;Gcg;Adcy7;Atp5f1e;Zfp516;Cox5b;Actb;Fgfr1;Mt-nd6;Ndufa2;Cnr1;Mt-atp8	14	762	234	8219	0.975339
620	Pyruvate metabolism	Aldh7a1	1	762	38	8219	0.975424
4150	mTOR signaling pathway	Wnt7b;LOC108348096;Wnt7a;RragB;Rps6ka2;Fzd1;Tnfrsf1a;Pik3cd	8	762	155	8219	0.979933
830	Retinol metabolism	Aox1;Ugt1a6	2	762	64	8219	0.985368
4211	Longevity regulating pathway	Nfkb1;Adcy7;Pik3cd	3	762	87	8219	0.98996
4120	Ubiquitin mediated proteolysis	Birc3;Uba7;Anapc13;Ube2l6;Fbxo2;Socs3	6	762	137	8219	0.990285
3460	Fanconi anemia pathway	Faap100	1	762	48	8219	0.99076
4976	Bile secretion	Adcy7;Atp1b1	2	762	71	8219	0.991933
4913	Ovarian steroidogenesis	Adcy7	1	762	50	8219	0.992403
4141	Protein processing in endoplasmic reticulum	Cryaa;Fbxo2;Bak1;Sec24d;Mapk10;Eif2ak2;Hspa2	7	762	162	8219	0.994677
4152	AMPK signaling pathway	Pik3cd;Ccnd1;Lep;Srebf1	4	762	122	8219	0.997305
3008	Ribosome biogenesis in eukaryotes	Rpp25	1	762	84	8219	0.99973
4146	Peroxisome	Acsl5	1	762	84	8219	0.99973
3013	RNA transport	Eef1a1;Rpp25;Fmr1	3	762	161	8219	0.999979
3040	Spliceosome	Hspa2	1	762	132	8219	0.999998
4740	Olfactory transduction	Slc8a3;Olr35;Gng7	3	762	1230	8219	1

## Sheet: GO_DEGs_RIRI vs Sham
Enriched GO terms for DEGs in RIRI and Sham
GO_ID	GO_Term	GO_function	GO_class	Genes	S gene number	TS gene number	B gene number	TB gene number	pvalue
GO:0005615	extracellular space	cellular_component	4	Cbln2;Il16;LOC103690108;Qsox1;Cartpt;Gsn;Clu;St14;Akr1b1;Bgn;Pltp;Serpinh1;Cp;Adamts13;Dbi;Gsdmd;Plau;Cd14;Ccl20;Adamts4;Cfd;Fgf2;Ighm;Glb1;Efemp2;R3hdml;Ccl2;Tgfbi;Mcam;Il1rn;Ctss;LOC103694404;RT1-CE4;Serpine1;Grn;Glipr2;Pros1;Ccl6;LOC299282;Col3a1;Icam1;Slit3;Cers1;RT1-N3;Loxl4;Ctsd;C1qtnf6;LOC103694169;Lama1;Cxcl13;AABR07044383;Acp5;RT1-CE3;Lgals1;Serpinf1;Ctsl;Mmp12;RT1-S3;Rarres2;Glipr1;Col5…	206	1482	1379	20355	0
GO:0002376	immune system process	biological_process	3	Havcr2;Syk;Cr1l;Adgre1;Csf1;Psmb8;Fgr;Nlrc4;Oas2;Irf9;C4b;Irf8;LOC103689965;Ifih1;Nlrp3;Tlr8;Anxa1;Btk;Fcer1g;Cd8a;LOC103689996;Hck;Tlr9;Oas1f;Cd14;Tmem106a;Inpp5d;Tnfaip8l2;Lyn;Tlr2;Tlr7;Oas1g;Lcn2;Tyrobp;C2;Irgm;Alcam;Klrk1;Serping1;Irf7;Lgals3;Sting1;Gpr183;Cd74;F2rl1;Irf5;Zc3h12a;Tlr1;Tap2;Cfb;Zap70;Myd88;AABR07039446;B2m;C3;Fcnb;Cd4;Psmb10;Oasl2;C4a;Oas1a;Ets1;Tlr3;Tap1;C1qa;Dhx58;Ifi30;Psmb…	69	1482	200	20355	0
GO:0009617	response to bacterium	biological_process	7	Ccl2;Ifit3;Klhl6;Cxcl10;Ncf1;Stat1;Irgm;Lrg1;Casp1;Dhx58;Cd14;MGC105649;Tf;Lcn2;Cd47;Mt2A;Rgs1;Fcgr1a;C3;Cfd;Slfn2;Ifi44;Slc11a1;Pycard;Plaat3;Slfn4;Isg15;Fabp4;Pmp22;Tent5a;Usp18;Pygl;Ccdc80;Fcgr2b;Tlr2;P2rx7;Irf8;Cxcl9;Gbp2;Gbp5;Myo1f;Nlrc5;Mnda;Herc6	44	1482	144	20355	0
GO:0042802	identical protein binding	molecular_function	5	Tnn;Aoc3;Spata13;Ahnak;Jun;Tgm2;Alox5ap;Mstn;Fbln1;Decr1;Cryba1;Myd88;Sat1;Ass1;Slc1a1;Pycard;Rbpms2;Ehd2;Tgfbi;Btk;S100a4;Ddx58;Cfh;LOC100360087;Tyrobp;Cd84;Ifi27;Bak1;Anxa4;Cd8a;Cd53;Htra3;Lcp1;Sult4a1;Pik3cg;Sdc1;Ikbke;Trpv4;S100b;Bhlhe22;Gfap;Fmr1;Anxa1;Rida;Flnc;Ifih1;Pvalb;Was;Relb;Prmt8;Ripk3;P2rx4;LOC100360057;Prtg;Ets1;Csrp3;Cep55;Dnm3;Trim21;Shmt1;Sting1;Fabp5;Lcn2;Tlr2;Csf1;Eef1a1;Nefl…	201	1482	1539	20355	0
GO:0051607	defense response to virus	biological_process	5	Oas1a;Ifi44l;Ifitm3;Cd86;Ifitm1;Ifit2;Oas1g;Itgax;F2rl1;Oas1f;Nlrc5;Mlkl;Cd8a;Ifit3;Slfn13;Isg15;Irf1;Pycard;Ifih1;Nlrp3;Ifngr1;Stat2;Ifitm2;Ddx58;Irf7;Rtp4;Oasl2;Sting1;Tlr9;Oas2;Tlr7;Mov10;Tagap;Rsad2;Trim5;Cxcl10;Tlr3;Ptprc;Ripk3;Irf5;Cxcl9;Dhx58;Stat1;Ifngr2;Ifi27;Tlr8;Apobec1;Bst2	48	1482	153	20355	0
GO:0006954	inflammatory response	biological_process	6	C4a;Slc11a1;Ccl2;Tnfrsf1b;Cfh;Rarres2;Epha2;Il18;Ccr5;Csf1r;Spp1;P2rx7;Tlr1;Aif1;Axl;F2rl1;F2r;Cxcl9;Serpinb1a;Cxcl13;S1pr3;Ncf1;Thbs1;Tlr8;Hck;Tgfb1;Ccl6;Lyn;Tlr9;Tnfrsf1a;Cd8a;Cybb;Casp4;Agtr2;Cela1;Pycard;Zc3h12a;Nlrp1a;C5ar1;Myd88;AABR07039446;Nlrp3;Csrp3;Chi3l1;C4b;Ccl7;Ptafr;C5ar2;Cxcl10;Nlrc4;Il4r;Relb;Tlr2;LOC103689965;Ccl20;Stat3;Cxcl11;Lipa;Havcr2;Il1rn;Sdc1;Naip2;Anxa1;Cnr2;C3;Tlr3;Cd1…	73	1482	262	20355	1.11022e-16
GO:0009897	external side of plasma membrane	cellular_component	5	Plet1;Ptprc;Mcam;Tlr8;Il2rb;LOC100364500;Cd34;Alcam;RT1-CE4;Cxcl12;RT1-CE10;Klrk1;P2rx7;Fcer1g;Ctsl;AC109737;Fcgr2b;Vsir;Thy1;Msr1;Cd6;Ulbp1;Cd4;Ccr9;Icos;Dnai2;Il2rg;Cd22;Ctsb;Adgre1;Tnfrsf11a;B2m;P2ry12;Cd9;Itgal;Gfra2;Itgam;Anxa5;Cd48;Fcgr1a;RT1-M6-1;Csf2ra;RT1-CE7;Cd33;Fcgr3a;Itgax;Itga6;RT1-T24-3;Cd200r1;Cxcl9;Abcg1;Ccr5;Fcgrt;Itgb1;Cd86;Itgb2;Cxcl10;Cd24;Cd276;Tgfbr2;Sdc1;Ighm;LOC103690108;…	97	1482	393	20355	3.33067e-16
GO:0045202	synapse	cellular_component	3	Grin2a;Plat;Prrt1;F2r;Ptchd1;Fabp5;Olfm3;Rps2;Lrrtm3;Gnai2;Gjd2;Rpl31;LOC100365810;Htr1d;Tiam1;LOC682793;Gabra4;Clu;LOC103689965;Rps4x;Ly6e;Slc17a8;Dlgap3;C1qc;Rps18;Cartpt;Atp2b2;Gabrb3;Kcna2;Syn1;C1qa;Actb;Gad2;Snap25;P2rx4;Pcdh8;Pdlim5;LOC100911796;Gabra3;Cacnb4;Slc8a3;Slc4a7;Rims1;Cacng2;Fmr1;C4b;Kcnc2;Slc1a1;Calb2;C1qb;Arr3;Gad1;Adora3;Chrnb3;Uba52;Dlg1;Lgi1;Gabra2;Syt2;P2rx7;Lrrtm2;Gria4;Be…	108	1482	644	20355	6.66134e-16
GO:0009986	cell surface	cellular_component	4	Abca1;Cd9;Wnt7a;Clu;Cd33;Lgals1;Bgn;Msn;Cd63;Folh1;Tf;Folr2;Tnfrsf26;Cx3cr1;Cd22;C3;Il2rg;Ramp3;Lrfn5;Cd99;Cd53;Cd8a;Adgrg6;Itgb2;Slitrk6;Strc;Emp2;Tnfrsf12a;Tlr2;Trpv4;Fcgr3a;Cd14;Plau;Tyrobp;Itga6;Sparc;Anxa4;Lgals3;Wnt7b;RT1-Da;Cdh17;Ntsr1;Hspa2;Tectb;Pvr;Egfr;Kcnq3;Tgfbr2;Ctsz;Aoc3;Ighm;Cacng2;LOC108348047;F2r;Cdh1;Il2rb;Apoe;C5ar1;Tnfrsf11a;Nfam1;Sulf2;Islr2;Cd86;Cd47;Fzd1;Ccr5;Thy1;Cd200r1;…	123	1482	562	20355	6.66134e-16
GO:0045121	membrane raft	cellular_component	6	Birc3;Egfr;Lat2;Emp2;Flot2;Btk;Adgrg1;Zap70;Itgb1;Itgb2;Cd14;Cnr1;Rap2b;Tgfbr2;Atp2b2;Casp3;P2rx7;Tnfrsf1b;Cd24;Cd4;Plpp1;Casp8;S100a10;Tlr1;Fas;Actb;Anxa2;Icam1;Mlc1;RT1-A2;Thy1;Abca1;Atp2b3;Lamp2;Fcgr2b;Fcgr1a;Cavin1;Lck;Dlg1;Tnfrsf1a;Ntsr1;Ptprc;Sulf1;Tlr2;Ednrb;Gnai2;Nfam1;Cd48;Ezr;Serpinh1;Lyn;Ret;Ahnak	53	1482	222	20355	7.10543e-15
GO:0045087	innate immune response	biological_process	5	Trim34;Dhx58;C2;Ppp1r14b;Cyba;AABR07039446;Lyn;Cybb;Zap70;Irgm;Trim5;Tlr2;Pycard;Tmem106a;Syk;Oas1f;Fes;Lgals3;C1qa;AC109737;Ifih1;Tlr8;C4a;F2rl1;Nlrp3;Tlr9;Serping1;Irak4;C4b;C3;Nlrc4;Tnfaip8l2;Oas1g;Oas2;Ddx58;Cd14;Sting1;Vip;Oasl2;Nlrc5;LOC103689965;Ifi27;Nlrp1a;Trim25;Tlr3;Lcn2;Fcnb;Hck;Tlr7;Csf1;Rarres2;Myd88;Relb;Cr1l;B2m;Slpi;Trim21;C7;Ighm;Klrk1;Anxa1;Oas1a;Fcer1g;Elf4;Fgr;Havcr2;Tlr1;Cfb	68	1482	342	20355	2.06501e-14
GO:0004888	transmembrane signaling receptor activity	molecular_function	5	Fas;Crhr1;Fcrla;Tlr9;Fcgr1a;Spn;AABR07039446;Glra2;Chrnb3;Gabrb3;Tlr2;Tlr3;Gabra4;Gabra3;Tlr7;Adgrg1;Adgre1;LOC108348047;Tlr8;Fcer1g;Fcgr3a;Fcgr2b;Adgrg5;Cd180;Nfam1;Mrc1;Notch1;Gabra2;Egfr;Lyve1;Adcyap1r1;Gabrg2;Tnfrsf11a;Fzd1;Pth1r;Adgra1;Adgrg6;Il21r;Glrb;Celsr1;Chrna6;Fcrl2;Tlr1;Chrnb4	44	1482	167	20355	3.21965e-14
GO:0005178	integrin binding	molecular_function	6	Thbs1;Cxcl12;Icam1;Itgb2;Cd9;Syk;Itga6;Col3a1;Tnn;S1pr2;Gfap;S1pr3;Fermt3;Lcp1;Fn1;Thy1;Vwf;Tln1;Fgf2;Cd81;Mmp14;Lamb2;Itgb1;Emp2;Lama5;Tgfbi;Spp1;Gpnmb;Ccn2;Lyn;Isg15;Cd151;Cdh17;Fbln1;Itga7;Col16a1;Egfr	37	1482	123	20355	4.03011e-14
GO:0019882	antigen processing and presentation	biological_process	4	Rab3c;RT1-DMa;Cd74;RT1-CE4;AABR07044404;RT1-A2;RT1-CE10;LOC108348139;LOC108348072;RT1-DMb;Wdfy4;RT1-A1;RT1-CE5;RT1-Da;Unc93b1;RT1-Bb;RT1-Ba;Relb;RT1-Db1;LOC100364500;Rab32;Psmb8	22	1482	45	20355	6.4726e-14
GO:0009615	response to virus	biological_process	7	Ifitm2;Npc2;Ifitm1;Zc3hav1;Eif2ak2;Acta2;Dhx58;Rsad2;AABR07025140;Tlr8;Ifit3;Dclk1;Hspb1;Lcn2;Tlr3;Tpt1;Bcl3;Ifih1;Ifit2;Ddx58;Ifi27l2b;Cdk6;Tlr9;Cxcl10;Odc1;Oas1f;Clu;Mx2;Myd88	29	1482	79	20355	7.27196e-14
GO:0031012	extracellular matrix	cellular_component	4	AABR07049085;Postn;Tgfb1;Coch;Notch1;Col1a1;Col5a1;Lingo1;Tectb;Col6a1;Lamc1;Timp4;Scara3;Col5a2;Mmp14;Mmp2;Mgp;Loxl1;Fn1;Adamts12;Col3a1;Fbln1;Ccdc80;Lama1;Adamts1;Adamts13;Thbs1;Tnc;Prelp;Bgn;Tnn;Col16a1;Tnfrsf11b;Lgals3;Lama5;Lum;Matn2;Wnt7a;Apoe;Col6a5;Vit;Mmp12;Ccn2;Spock3;Sparc;Ssc5d;Cd180;Tgfbi;Lrrtm3;Adamtsl3;Rarres2;Mmp19;Timp1	53	1482	235	20355	8.37108e-14
GO:0002250	adaptive immune response	biological_process	5	LOC103689996;LOC108348139;Tnfrsf11a;Havcr2;Ighm;RT1-Da;Alcam;Syk;Ctss;LOC108348072;Klrk1;Tap1;RT1-DMa;Btk;Tap2;Gpr183;RT1-Bb;Cd74;RT1-Ba;RT1-DMb;RT1-Db1;Cd8a;Adgre1;Lyn;Ctsl;Ctsh;RT1-S3;Zap70;Anxa1;Cd4	30	1482	90	20355	5.12701e-13
GO:0005576	extracellular region	cellular_component	3	Rspo2;Il4r;Clu;A2m;Cpxm1;Fgf13;C1qb;Cartpt;Loxl1;Lcn2;Tnfrsf11b;Gsn;Col3a1;Cd9;Lgals3;Vwf;C1qc;Csf1;Apol9a;Impg2;Spp1;Serpini1;Cxcl11;Fabp5;C3;Fgf2;Selenop;Cxcl13;F10;Apoe;Cxcl10;Smpdl3a;Cd63;Cst3;Cfb;Adamts4;Chi3l1;Bgn;Pros1;C1qtnf6;Wnt7b;Glipr1;AABR07058464;C4a;Ltbp3;Loxl4;Sdc1;St14;C2;Slit3;Pgf;Cd34;Tf;Il18;Edn2;Gcg;Fn1;Cfh;Aebp1;Col1a1;Lep;Mstn;Ccl6;Edn3;Glipr2;Adamts1;Casp1;Prelp;Tnc;Igfbp2;…	162	1482	1266	20355	5.56777e-13
GO:0005886	plasma membrane	cellular_component	4	Slc39a1;Ptpn1;Cep55;Adgra1;Stat2;Axl;Msn;Sulf2;Ifitm2;Pak1;Gpr85;Lat2;S100a3;Tmem119;Ets2;Trarg1;Fam115c;Zfp804a;Slc26a8;Gabbr2;Cdh18;Kcnk9;Chrna6;Tmem63a;Parvg;Acsl5;Gna12;LOC108349548;Il10ra;Kremen1;Slc13a5;Slc24a2;Sphk1;Tlr2;RT1-Da;Anpep;Apoe;Slc8b1;Ncs1;Alcam;Trem2;Cnr2;Scn4b;Atp2b3;Agtr2;Ncf1;Tnfrsf26;Ezr;Ifngr1;Il4r;Vim;Cacng2;Gsn;Cd84;Cavin1;Frmd8;Ramp3;Itgb2;LOC100911796;P2ry12;Lim2;Lgals…	462	1482	4759	20355	5.66547e-13
GO:0005212	structural constituent of eye lens	molecular_function	4	Crygd;Vim;Crybb2;Lim2;Mip;Cryaa;Cryba4;Crygc;Cryba1;Bfsp1;Bfsp2;Cryba2;Crygs;Crybb1;Crybb3	15	1482	22	20355	8.37889e-13
GO:0006955	immune response	biological_process	4	Pnp;RT1-Bb;Il1rn;Cxcl11;Fas;Cfh;Oas1a;Ltbr;Ifi44;Il4r;Tlr2;Pmp22;RT1-DMb;RT1-Da;Irf8;Oas2;RT1-Ba;RT1-DMa;Tnfsf13b;Cxcl12;Oas1g;LOC108348072;Tlr7;Ccl2;Tlr9;Tnfrsf1b;Cd24;Cxcl9;Ccl6;Zap70;Ccl20;Cd74;Cd86;Tlr8;Cd180;Ccl7;Ctsl;Slpi;Ccr5;RT1-CE10;Ly86;LOC108348139;RT1-Db1;Il18;RT1-A1;Fyb1;Was;Cxcl10;AABR07039446;Ifi44l;Lif;C7;RT1-CE4;Oasl2;Ccr9;Thbs1;LOC100364500;Cx3cr1;RT1-A2;Tlr1;B2m;Oas1f;Cd4;Vav1;…	68	1482	370	20355	1.0314e-12
GO:0071222	cellular response to lipopolysaccharide	biological_process	8	Cx3cr1;Zc3h12a;Vim;Ccl2;Icam1;Cxcl11;Ccl20;Cxcl10;Nlrp3;Sbno2;Ednrb;Irgm;Cxcl9;Myd88;Klrk1;Mrc1;Cfh;Tnfrsf1b;Ccr5;Cd68;Cd86;Cxcl16;Tnip2;Tlr9;Cd14;Nfkb1;Gbp2;Pycard;B2m;Fcgr3a;Tspo;Litaf;Lcn2;Cxcl13;Havcr2;Axl;Serpine1;Fcgr2b;Cd180;Abca1;Stat1;Irf8;Adamts13;Ass1	44	1482	183	20355	1.04572e-12
GO:0019886	antigen processing and presentation of exogenous peptide antigen via MHC class II	biological_process	7	Cd74;Ctss;RT1-Ba;RT1-DMb;Ifi30;Ctse;LOC108348139;Fcgr2b;RT1-Bb;LOC108348072;Unc93b1;Fcer1g;RT1-DMa	13	1482	17	20355	2.77398e-12
GO:0071346	cellular response to interferon-gamma	biological_process	8	RT1-Bb;Capg;Adamts13;LOC685067;Ccl6;Ccl2;Gbp2;Tlr3;Stat1;Irgm;Gbp4;Aif1;Tlr2;Rab20;Irf8;Ass1;Ccl7;Vim;Gsn;Ccl20;Mrc1;Gbp6;Icam1;Rab7b;Myc;Cfh;Cd47;Zyx;Was;Gbp5	30	1482	96	20355	3.40605e-12
GO:0045766	positive regulation of angiogenesis	biological_process	8	Hmox1;Itgb1;Cx3cr1;Pik3r6;Runx1;Ets1;Aplnr;Hspb1;Tgfbr2;Cela1;Erap1;Lgals3;Chi3l1;Tlr3;Cd34;Serpine1;Rras;Stat3;Epha1;Lrg1;Pgf;Fgf2;Itgb2;Itgax;Thbs1;C5ar1;Cybb;Zc3h12a;Eng;Sphk1;C3;Adam12;C3ar1;Gab1;Anxa3	35	1482	131	20355	8.748e-12
GO:0016064	immunoglobulin mediated immune response	biological_process	8	Inpp5d;Cd74;LOC108348072;Cfh;Fcgr2b;Myd88;C4b;Il4r;Fcer1g;Irf7;Tcirg1;RT1-DMa;Prkcd	13	1482	18	20355	9.31755e-12
GO:0007155	cell adhesion	biological_process	4	Emp2;Lyve1;Flot2;Hes5;Cx3cr1;Itga7;Lama1;Ncam2;Celsr1;Pmp22;Dsc2;Pcdh8;Cdh7;Cdh13;Tgfbi;Cldn9;Rpsa;Igfbp7;Stab1;Adgrg1;Postn;Itgb1;Cdh18;Sdc1;Lpxn;Itgb4;Cd44;Cd47;Cdh17;Parvg;Lama5;Folr2;Cdh12;Thbs3;Icam1;Fermt3;Mcam;Lgals3bp;Fes;Tln1;Cd33;Pkp1;Atp1b1;Cd34;Itgb2;Col16a1;Cd4;Itgam;Siglec5;Ada;Thy1;Alcam;Vwf;Gpnmb;Cd9;Itga6;Aoc3;Ret;Lamc1;Fn1;Tnc;Tnfrsf12a;Chl1;Cdh1;Ccn2;Ctnna1;Spp1;Thbs1;Ajuba;Cd2…	73	1482	432	20355	1.03834e-11
GO:0005764	lysosome	cellular_component	8	Cd34;Slc15a3;LOC108348072;Dnase2;RT1-DMb;Ifi30;RT1-DMa;Tcirg1;Cd63;Ass1;Dram1;Cd68;Ada;RT1-Ba;Cst3;Grn;Npc2;Ctsc;Ctsl;Ctsh;Mt1;Unc93b1;Mlc1;Slc29a3;Glb1;Irgm;LOC108348139;Rnaset2;LOC108348096;Ctsz;Lamp2;Ifitm3;RT1-Da;Dtx3l;Rab9b;Slc11a1;Ctsd;Cd74;Rab7b;Ctsb;RragB;Nsg2;Siglec5;Mmd;Man2b2;Ctla2a;Gm2a;Plbd1;Ctss;Ctsw;Tlr9;Tlr7;Nsg1;Ramp3;Fuca1;Acp5;Apoe;Litaf;Hck;Laptm5	60	1482	321	20355	1.08467e-11
GO:0030335	positive regulation of cell migration	biological_process	8	Plau;Gnai2;Plet1;Prex1;Cxcl10;Csf1r;Ccl7;Sphk1;Lyn;Itgax;Egfr;Epha1;Vsir;Pik3cd;Cxcl12;Itga6;Cdh13;F2rl1;Thbs1;Fermt3;Pak1;Acp5;Aif1;Rack1;Clec7a;Mcam;Tiam1;Mmp14;Rhoc;Lrrc15;Coro1a;Tgfb1;Ctsh;Col1a1;Myo1f;Stat3;F2r;Gpnmb;Arhgef39;Ets1;Csf1;Cxcl16;Mdk;Notch1;Cd151;Ret;Grn;Fgr	48	1482	228	20355	1.7244e-11
GO:0062023	collagen-containing extracellular matrix	cellular_component	5	Thbs3;Angptl4;Prelp;Rpsa;Vit;Fbln2;Htra1;Col5a1;Fgl2;Efemp1;Postn;Fn1;Ssc5d;Lrrc15;Col3a1;Tgfb1;Fcnb;Rarres2;Mgp;Lamc1;Sparc;Zp2;Matn2;Serpine1;Tnc;Thbs1;Vwf;Tnn;Coch;Pxdn;Lum;Ltbp3;Fbln1	33	1482	121	20355	1.86533e-11
GO:0007166	cell surface receptor signaling pathway	biological_process	5	Fcer1g;Anxa1;Myd88;Cd4;Adgrg6;Adgrg5;Agtr2;Pik3cd;Clcf1;Fcgr1a;Fcgr2b;Adcyap1r1;Mchr1;Fzd1;Tnfrsf1a;Pth1r;Tnfrsf1b;Adgrg1;Syk;Itgal;Cd24;Crhr1;P2rx7;Cd86;Egfr;Mlkl;Cxcl13;Celsr1;Cd8a;Epha1;Adgra1;Fcgr3a;Lama1;Fcrl2;Adgre1;LOC108348047;Fcrla	37	1482	148	20355	1.92129e-11
GO:0050850	positive regulation of calcium-mediated signaling	biological_process	10	P2rx4;Itgal;Cdh13;Adora3;Cd8a;Cd4;LOC100911796;Cd24;Syk;Ada;Zap70;Trem2	12	1482	16	20355	2.94013e-11
GO:0032496	response to lipopolysaccharide	biological_process	7	Mapkapk3;Acp5;Slpi;Slc11a1;Ass1;Casp1;Cnp;Cd14;Nfkb2;Icam1;Ugt1a6;Irak3;Notch1;Tnfrsf11a;Casp3;Ptafr;Casp8;Stat1;Cfb;Cd6;Mgst1;Il10ra;Ednrb;F2r;P2rx7;C5ar1;Cnr2;Litaf;Plcg2;Cd86;Csf2rb;Gng12;Tnfrsf1b;Tlr2;Pcsk1;Cnr1;Sparc;Timp4;Jun;Myd88;Cxcl10;Loxl1;Ccl2	43	1482	196	20355	4.78542e-11
GO:0007229	integrin-mediated signaling pathway	biological_process	6	Fn1;Vav1;Thy1;Cdh17;Itga6;Col3a1;Tyrobp;Itga7;Lama5;Itgb1;Plek;Nme2;Itgal;Adamts1;Ccn2;Itgb4;Isg15;Cd47;Fyb1;Itgb2;Itgax;Syk;Tln1;Zyx;Itgam;Fcer1g;Fgr;Fermt3	28	1482	93	20355	4.82552e-11
GO:0002476	antigen processing and presentation of endogenous peptide antigen via MHC class Ib	biological_process	7	LOC100364500;RT1-A2;RT1-CE10;RT1-CE3;RT1-T24-3;RT1-A1;AABR07044383;RT1-CE7;AABR07044404;RT1-S3;LOC103690108;RT1-CE4;RT1-M6-1;RT1-N3;RT1-CE5	15	1482	27	20355	6.02311e-11
GO:0005604	basement membrane	cellular_component	6	Anxa2;Runx1;Lamc1;Tgfbi;Serpinf1;Timp1;AABR07073181;Adamts1;Tnc;Lama5;Dlg1;Cst3;Tf;Matn2;Lad1;Loxl1;Lama1;Sparc;Cd151;Entpd2;Lamb2;Itga6;Fbln1;P3h2;Col5a1;Rpsa;Ccdc80;Fn1	28	1482	94	20355	6.39976e-11
GO:0005515	protein binding	molecular_function	4	Sash3;Cybb;Lrrtm2;Tnn;Bgn;Tgm2;Axl;Cd14;Samd9;Ret;Egfr;Col3a1;Trim25;Cacng5;Wnt7a;Epha2;Ephb3;Acap1;Pde10a;Ehbp1l1;AABR07037009;Prx;Cd63;Shc1;Lrg1;Tspo;Cartpt;Htra3;Gabrg2;Hpca;AABR07073181;Lrrtm3;Grm2;RT1-A1;Pdlim5;Il1rl1;Spock3;C7;Arap2;Gab1;Nod1;Ankrd55;Itgb4;C1qb;Cd180;Cd9;Nlrc5;Csf2ra;Tlr9;Cyba;Myo1f;Pdlim7;Kcnip3;Lrrk1;Lgi2;Chl1;Casp4;Isg15;AABR07039446;Plxnd1;Nsg1;Sorcs3;Irf7;Nfkb1;Uaca;Il…	371	1482	3784	20355	9.99514e-11
GO:0042127	regulation of cell population proliferation	biological_process	6	Egfr;Apobec1;Anxa1;Fgfr1;Tnc;Cxcl10;Sat1;Clu;Hck;Il4r;Tal1;Ccnd3;Notch1;Shc1;Tgfbr2;Ptgs1;Sparc;Cxcl9;Cnn2;Tes;Stat3;Lama5;Ctnna1;Zap70;Tfap2b;Wnt7a;Txnip;Myd88;Cela1;Tnfrsf9;Yap1;Jun;Stat2;Cdk6;Bcl6;Fgr;Tgfb1;Stat1;Plau;S100a11;Cxcl11;Lyn;Bid;Fes	44	1482	208	20355	1.01352e-10
GO:0042060	wound healing	biological_process	6	Sparc;Egfr;Celsr1;Fkbp10;Col3a1;Col1a1;Postn;Slc11a1;Yap1;Fgf2;Elk3;Tnc;Casp3;Drd5;Timp1;Cnn2;Gsn;Tgfbr2;Wnt7a;Plat;Eng;Mmp12;Fcgr3a;Pak1;Sdc1;Ppl;Tgfb1;Ccl20;Fn1	29	1482	104	20355	1.7197e-10
GO:0016020	membrane	cellular_component	3	Tex28;AC109737;Ifi27l2b;Tnfrsf26;Kcnh7;Gria3;Nsg2;Cd86;RT1-CE10;Plxdc2;RT1-Ba;Rtp4;Slc13a5;Crhr1;Adora3;Scara3;Slfn4;Fcgr2a;Ryr2;Kcnc1;Tmem37;Nrn1;Tax1bp3;Cd68;Lilrb3a;Cers1;Cd81;Loxl4;Gabra3;Il2rg;Necap2;Icoslg;Mt-nd6;Ighm;LOC100125362;Mgat4e;RT1-CE3;Cd4;Mgat4d;Kcnq3;Glra2;Ehd2;Lrrc15;Bfsp1;Fxyd5;Arhgdib;Fzd1;Adcyap1r1;RT1-Bb;Piezo1;Cd47;Pik3cg;Tmem176b;Tlr7;Impg2;Lamp2;Il17ra;Dsc2;Atp5f1e;Gria4…	677	1482	7749	20355	3.1788e-10
GO:0050830	defense response to Gram-positive bacterium	biological_process	9	C5ar1;Hck;Epha2;Lyc2;Gbp4;Myd88;Chga;Acp5;B2m;LOC685067;Tlr2;LOC103694404;RT1-S3;Nod1;Gbp2;Havcr2;P2rx7;Nlrp3;Gsdmd;Ssc5d;Ncf1;Rarres2;LOC100364500;Gbp6;LOC103694169;Fgr;Klrk1;Vip;Myo1f;LOC103693375;Tnfrsf14	31	1482	120	20355	3.36658e-10
GO:0035458	cellular response to interferon-beta	biological_process	8	Ifit3;Stat1;Gbp4;Ifi47;Mnda;RGD1309362;Gbp2;Sting1;MGC105567;LOC100910934;Tlr3;MGC108823;Igtp;Irf1;RGD1559575;Irgm	16	1482	34	20355	3.60745e-10
GO:0042493	response to drug	biological_process	5	Tgfb1;Srebf1;Icam1;S100a10;Col1a1;Gna12;Eng;B2m;Pde3a;Cdh1;Ret;Bak1;Lck;Stat3;Igfbp2;Tfap2b;Apobec1;Lyn;Cyba;Cst3;Ass1;Casp3;Gad2;Ccnd1;Pgf;Cd86;Slc1a3;Fzd1;Grin2a;Ccl2;Stat1;Tgfbr2;Cd38;P2rx7;Lcn2;Cybb;Tgif1;Mgst1;Ugt1a6;Mdk;Gad1;Abca1;Jun;Nckap1l;Txnip;Pnp;Myc;Timp4;Cryaa;Pcsk1;Ca9;Anxa1;Ada;Tspo;Thbs1;Tnfrsf11b;Lgals1;Plin2;Adcyap1r1;Htr1b;Hmox1	61	1482	363	20355	6.59485e-10
GO:0001772	immunological synapse	cellular_component	5	Zap70;Dlg1;Alcam;Itgal;Ezr;Coro1a;Cd6;Havcr2;Cd53;Cd81;Rhoh;Lgals3;Lck;Icam1;Cd37;Arhgdia	16	1482	36	20355	1.03999e-09
GO:0048471	perinuclear region of cytoplasm	cellular_component	6	Cdh13;Lcp1;Dlg1;Fmr1;Rab3c;Lpxn;Tnfrsf1b;Cnp;Nat8f3;Akap13;Tnfsf13b;Csf1;Gsn;Mvp;Serpinf1;Mlc1;Septin9;S100a4;Ehd4;Cst3;Obsl1;Agtr2;Pcsk1;Cx3cr1;Clic1;Rack1;Flot2;Dnm3;Ctsb;Eif2ak2;Myc;Oas2;Stat1;Hhatl;Pmp22;Lamp2;Akr1b1;Gbp2;Gbp5;S100a13;Hmox1;Anxa4;Ccl2;S100b;Sting1;Prex1;Clu;Kcnma1;Itgb1;Snap25;Odc1;Nme2;Magee1;P2rx4;Ezr;Slc8a3;Uaca;Plaat3;Prkcd;Anxa2;Cdh1;S100a6;Gnb2;Ccn2;Ehd2;Ifitm3;Btk;Chi3…	87	1482	612	20355	1.20963e-09
GO:0008201	heparin binding	molecular_function	6	Cxcl11;Itgam;Cxcl10;Fgfr1;Rspo2;Lrtm2;Ptprc;Pcolce;Apoe;Cxcl13;Thbs3;Postn;Adgrg1;Impg2;Cfh;Ccn2;Ccdc80;Ccl2;Fgfrl1;Thbs1;Clec3b;Ccl7;Mstn;Fgf12;LOC100360057;Adamts1;Gpnmb;Prelp;Col5a1;Fn1;Fgf2;Mdk	32	1482	133	20355	1.2364e-09
GO:0006952	defense response	biological_process	5	Fcgr2b;RGD1559575;Stat3;Tapbp;Tlr1;Lsp1;Stat1;Cxcl13;RGD1309362;Cxcl9;Cxcl10;Stat2;Tlr3;Cxcl12;MGC105567;Cybb;Irgm;Ssc5d;Ccr5;Tlr2;Tap1;LOC100910934;Igtp;MGC108823;Ifi47;Tnfrsf1a;Cd74;Cst3;Cxcl11	29	1482	113	20355	1.46812e-09
GO:0019221	cytokine-mediated signaling pathway	biological_process	6	Ifngr1;Il21r;Il10rb;Stat1;Osmr;Tnfrsf1a;Il4r;Il2rb;Irf5;Irak3;Csf1r;Csf2ra;Ifngr2;Myd88;Irak4;Cx3cr1;Il2rg;Stat3;Edn2;Csf3r;Il10ra;Il17rb;Il13ra1;Cd44;Stat2;Ccl2;Csf2rb;Il17ra;Il1rl1	29	1482	113	20355	1.46812e-09
GO:0030593	neutrophil chemotaxis	biological_process	7	LOC108348047;Itgam;C5ar1;Nckap1l;Itgb2;Lgals3;Fcer1g;Prex1;Spp1;Cxcl10;Edn2;Syk;Ccl6;Csf3r;Ccl20;Cxcl11;Ccl7;Ccl2;Cxcl13;Cxcl9;Vav1	21	1482	65	20355	3.00402e-09
GO:0032755	positive regulation of interleukin-6 production	biological_process	8	Tlr8;Tlr3;Fcer1g;Cd74;Cyba;Rab7b;Syk;Tlr7;Clec7a;Stat3;Tyrobp;Ddx58;F2rl1;P2rx7;Aif1;Tlr9;Ifih1;Il16;Il17ra;Tlr1;Nod1;Myd88;Trpv4;F2r;Tlr2;Pycard;Dhx58	27	1482	104	20355	4.08162e-09
GO:0010628	positive regulation of gene expression	biological_process	8	Sec16b;Vsir;Tyrobp;Eng;Itgax;Rpl5;Fgf2;Cnn2;Clec7a;Ikzf1;Ifngr1;Sh3pxd2b;Il2rg;Wnt7b;Etv4;Tlr2;Ezr;Myd88;Relb;P2rx7;LOC103690035;Tmem119;Lcn2;Csf1;Pik3cd;Trem2;Tnc;Ets1;Cd34;Tlr9;Vim;Cdk6;Hmgn5;Msn;Lmna;Cd74;Zfp804a;Pkp1;Slc11a1;Zc3h12a;Adam19;Stat3;Fmr1;Myc;Ret;Tgfb1;Fn1;Pou4f1;Lif;Id4;Mmp12;Stat1;Notch1;Fbln1;Rps6ka2;Ctsh;Ddx58;Tlr3;Pmp22;Ramp3;Gsn;Trpv4;Il18;Cntf;Ccn2;Ccl2;Wnt7a;Yap1	68	1482	447	20355	5.19795e-09
GO:0001774	microglial cell activation	biological_process	7	Tlr2;Tlr8;Tlr9;C1qa;Tlr3;Ifngr2;Jun;Itgam;Clu;Tlr7;C5ar1;Ifngr1;Trem2	13	1482	26	20355	6.50182e-09
GO:0032757	positive regulation of interleukin-8 production	biological_process	8	Pycard;F2r;Tlr7;Myd88;Tlr8;Fcnb;Tlr3;Serpine1;Clec7a;Tlr9;Cd74;Syk;F2rl1;Cd14;Tlr1;Tlr2;Ddx58;Stat3	18	1482	51	20355	8.19639e-09
GO:0070374	positive regulation of ERK1 and ERK2 cascade	biological_process	12	Cavin3;Havcr2;Csf1r;Ccl7;Tgfb1;F2rl1;Cd4;P2ry6;Jun;Olr35;Ccl20;F2r;Ccn2;Trem2;Ptprc;Cd74;Gpnmb;Nod1;Ccl2;Ramp3;Gcg;Notch1;Cd44;Gpr183;Chi3l1;C5ar2;Gnai2;Trpv4;C5ar1;Icam1;C1qtnf3;Fgf2;Rasgrp1;Pycard;Ccl6;Shc1;Egfr;Tlr2;Glipr2;Apoe	40	1482	208	20355	1.28366e-08
GO:0003924	GTPase activity	molecular_function	9	Gng2;LOC108349548;Gna15;LOC685067;Gng3;Rab13;Diras1;Gng7;Tubb4a;Tubb2b;Gna12;RragB;Rras;Rhoc;Rab20;Rab9b;Gng4;Irgm;LOC100911991;Rap2b;LOC100910934;Ifi47;LOC108348096;Mx2;Rac2;Gbp2;Igtp;RGD1559575;MGC105567;Mx1;Tubb6;Dnm3;Rhoj;Rab3c;Gnai2;RGD1309362;Eef1a1;LOC100360413;Rab7b;Gbp6;Rab31;Gbp4;Gng12;Rab6b;Rhog;Rhoh;Gbp5;Arhgdib;Septin9;Rab32;MGC108823	51	1482	302	20355	1.39476e-08
GO:0006811	ion transport	biological_process	6	Fxyd1;Atp5mc2;Slc13a5;Scn1a;Cacng7;Kcnq2;Gabrb3;Clic1;Slc26a2;Kcnq3;Kcna4;Tmem63a;Chrnb3;P2rx4;Scn3b;Gabra4;Kcnc2;Tcirg1;Kcng4;Slc9a8;Kcna2;Atp6v0e1;Tspo;Itpr2;Cacng2;Ryr2;Mt-atp8;Kcnip3;Lcn2;Itpr3;LOC100911951;Atp2b2;Kcnc4;Gabra3;Slc9a2;Kcnab1;Atp2b3;Chrna6;Gria4;Slc4a7;Scn2b;Kcnk13;Atp1b1;Steap4;Atp5f1e;Scn2a;Glrb;Gabrg2;Kcnn4;Trpv4;Slc17a8;Slc24a2;Scn4b;Kcna6;Slco2b1;Piezo1;P2rx7;Slc8a3;Kcnc1;…	74	1482	519	20355	1.8773e-08
GO:0051384	response to glucocorticoid	biological_process	8	A2m;Mstn;Wnt7b;Il1rn;Casp3;LOC100911545;Pcsk1;Igfbp2;S100b;Sdc1;Anxa1;Ccnd1;Acsbg1;Ccl2;Sparc;Anxa3;Ctsl;Mdk;Dusp1;Aif1;Ugt1a6;Ass1;Cryaa	23	1482	84	20355	1.91233e-08
GO:0005102	signaling receptor binding	molecular_function	5	Clcf1;Angptl4;Lyn;Tnfsf13b;Ptprc;Vip;Il17ra;Lama5;Lif;Msn;F2r;Lep;Cd86;Mchr1;Abca1;Eml2;Slc39a1;Fn1;Fzd1;RT1-S3;Icoslg;Fcnb;Wnt7b;Pfn1;Fes;Cd4;Wnt7a;Cd276;A2m;Lama1;Tyrobp;Serpine1;Rspo2;S100b;P2rx4;LOC100364500;Hck;Nxph2;Plat;P2rx7;Lgi1;Egfr;Myd88;Clu;Mstn;Nsg1;Fgr;Zap70;Fgl2;Rarres2;Apoe;Pik3ap1;LOC100911545	53	1482	323	20355	1.99436e-08
GO:0005737	cytoplasm	cellular_component	5	Ppl;Nfkb2;Pak1;Lcp1;Pfn1;Casp3;AABR07030861;Tubb2b;Cfh;Gna12;Anxa2;Aoc3;Nfkb1;Cmtm3;Dusp1;Rbfox1;Uaca;Mfap3l;Begain;Pou4f1;Gad2;Litaf;Slc8a3;Plcb2;Gfap;Gad1;Rps27a;Pbxip1;Flna;Trarg1;Cacng7;LOC100911951;Opn3;Ddx58;Arhgef5;Actb;Slc4a7;Relb;Magee1;Mlc1;Snap25;Zfp804a;Nefl;Serpinb6b;Pvalb;Psmb8;Tpt1;Lrrc75a;Rhog;S100b;Hspb1;Hcls1;Nat8l;Pik3cg;Skap2;AABR07051501;Rplp0;Ass1;Pygl;Cst3;Gnb3;Gcg;Pik3cd;D…	479	1482	5321	20355	2.11582e-08
GO:0030054	cell junction	cellular_component	3	Bcar3;Olfm3;Gabrg2;Lgi1;Bin2;Gja8;Gria4;Hck;Syt6;Syn1;C4a;Pkp1;Fmr1;Kcnc1;Mfap3l;Rims1;Wdr1;Cd53;Pcdh8;C4b;Cldn16;Tes;Grm2;Ajuba;Cdh1;Itgb4;Clmp;Cplx1;Samd4a;Glrb;Fabp5;Gabrb3;P2rx4;Pak1;LOC103689965;Cdh17;Fes;Trpv4;Lrrtm3;Gad2;Pdlim5;Rab13;Ifi30;Slc6a17;Gja4;Tmem163;Ctnna1;Syt2;Cacng2;Gabra4;Syn2;Slc17a8;Dlg1;Glra2;Kcna2;Slc1a1;Ncs1;Lrrtm2;Kcnc2;Gjd2;Slc8a3;Slc7a2;Ada;Lpxn;Egfr;Gabra2;Gabra3;Chr…	81	1482	592	20355	2.59275e-08
GO:0001666	response to hypoxia	biological_process	5	Pdlim1;Ca9;Tlr2;Crhr1;Plau;Casp3;Eng;Ucp2;Pgf;Cd24;Casp1;Cst3;Ccl2;Mmp14;Plat;Cd38;Loxl2;Ada;Atp1b1;Angptl4;Mmp2;Kcnma1;Pak1;Lep;Postn;Ets1;Cyba;Ajuba;Tf;Cxcl12;Nr4a2;Ryr2;Icam1;Cryaa;Tgfb1;Tgfbr2;Plod2;Hmox1	38	1482	197	20355	2.70475e-08
GO:0042613	MHC class II protein complex	cellular_component	7	Cd74;RT1-Da;RT1-DMa;RT1-Db1;LOC108348139;RT1-DMb;LOC108348072;RT1-Ba;RT1-Bb	9	1482	13	20355	3.07024e-08
GO:0043235	receptor complex	cellular_component	4	Mertk;Egfr;Axl;Cd200r1;Ramp3;Gpr84;Notch1;Cr1l;LOC103690035;Ddr1;Il4r;Ephb3;Ret;Tgfbr2;Gpr37l1;Eng;Grm7;Loxl4;Epha2;Pth1r;Tnfrsf1a;Gfra2;Itgb4;Tlr7;Epha1;Adcyap1r1;Impg2;Csf2ra;Itgb2;Il13ra1;Itpr3;Il2rg;Itgb1;Fgfr1;Csf3r;Nr3c2	36	1482	182	20355	3.18161e-08
GO:0008360	regulation of cell shape	biological_process	8	Rhoj;Ccl2;Csf1r;Ezr;Icam1;Cdc42ep1;Coch;Coro1a;Ccl7;Fgr;Rhoc;Hck;Msn;S100a13;Gna12;Anxa1;Itga7;Rhoh;Fmnl2;Rhog;Fes;S100b;Myl12a;Arhgdia;Plxnb2;Rac2;Plxnd1;Fn1;Wdr1;Dlg1	30	1482	136	20355	3.44088e-08
GO:0031410	cytoplasmic vesicle	cellular_component	6	Mmp14;Itgb1;Slc6a17;Wls;Mlc1;Rab3c;N4bp3;Rin3;Ncs1;Sec24d;Aqp5;Coro1a;Kdelr3;Rab13;Gad2;Gbp6;Irgm;Srebf1;Adamts1;Hck;Gbp4;Gpnmb;Emp2;Trpv4;Lcn2;Tlr2;Il15ra;C5ar1;Tmem163;Tf;LOC685067;Ctsl;Acsbg1;Lrrk1;Ptpn1;Syt2;Dsc2;Rhoh;Myof;Igfbp2;Nsg1;Rhog;Syt6;Ada;Notch1;Rhoc;Gbp5;Dnm3;Nrsn1;Slc4a7;Ctsz;Necap2;Fes;Tlr9;Fgfr1;Rac2;Btk;Gabrg2;Fgfrl1;Gbp2;Sting1;Pcsk1;Slc17a8;Msr1;Gabra2;Lamp2;Anxa1;Serpini1;Fl…	71	1482	501	20355	4.67209e-08
GO:0001525	angiogenesis	biological_process	5	Lep;Thy1;Efna1;Wnt7a;Pgf;Gab1;Tal1;Notch1;Mcam;Fgf2;Rnf213;Wnt7b;Casp8;Elk3;Cfh;Ephb3;Serpine1;Ccn2;Fgfr1;Angptl4;Anxa2;Zc3h12a;Adgrg1;Flna;Eng;Ramp3;Rasip1;Jun;Il18;Sat1;Shc1;Mmp14;Klf5;Hmox1;Aplnr;Plxnd1;Tgfbi	37	1482	193	20355	4.85489e-08
GO:0007189	adenylate cyclase-activating G protein-coupled receptor signaling pathway	biological_process	8	Abca1;Gpr65;Nme2;S1pr3;Adgrg5;Ramp3;Crhr1;Cxcl9;Tshr;Gpr12;Drd5;Adgre1;Cxcl11;Vip;Cnr2;Gpr161;Gcg;Gnai2;S1pr2;Pth1r;Adcy7;Adgrg6;Cnr1;Cxcl10	24	1482	96	20355	6.46206e-08
GO:0034097	response to cytokine	biological_process	6	Acp5;Stat1;Jun;Cfh;Cd38;Mapkapk3;Timp4;Sp100;Sparc;Tnfrsf11a;Osmr;Timp1;Aif1;Ifi27;Relb;Cxcl16;Col3a1;Nfkb2;Stat3;Coro1a	20	1482	70	20355	7.34688e-08
GO:0048661	positive regulation of smooth muscle cell proliferation	biological_process	8	Myc;Aif1;Fgf2;Akr1b1;Il18;Irak4;Mmp2;Tgfbr2;Myd88;Thbs1;Cdh13;Egfr;Hes5;Tgm2;Hmox1;Cyba;Ptafr;Jun;Stat1	19	1482	64	20355	7.88176e-08
GO:0019885	antigen processing and presentation of endogenous peptide antigen via MHC class I	biological_process	7	LOC103689996;Tap2;LOC100364500;Tapbp;B2m;Tap1;Erap1	7	1482	8	20355	8.01966e-08
GO:0002088	lens development in camera-type eye	biological_process	5	Tgfbr2;Cryba4;Crybb1;Dlg1;Crygd;Crybb3;Gja8;Cryba2;Cryba1;Cryaa;Slitrk6;Crygs;Crybb2;Lim2;Mip	15	1482	41	20355	8.28763e-08
GO:0030316	osteoclast differentiation	biological_process	8	Tyrobp;Fcer1g;Tgfb1;Tcirg1;Csf1;Epha2;Gpr183;Sbno2;Tnfrsf11a;Junb;Trem2;Csf1r;Tf;Acp5	14	1482	36	20355	9.13895e-08
GO:0002224	toll-like receptor signaling pathway	biological_process	8	AABR07039446;Unc93b1;Mapkapk3;Cd86;Tlr2;Tlr8;Tlr3;Cd180;Tlr1;Tlr7;Tlr9	11	1482	22	20355	9.78565e-08
GO:0008284	positive regulation of cell population proliferation	biological_process	7	Notch1;Yap1;Stat3;Lep;Crip2;Hes5;Hmgn5;Jun;Hck;Emp2;Wnt7a;Cd47;Rps4x;Lyn;Agtr2;Cntf;Ets1;Ptpn6;Cxcl10;Tnc;Timp1;Cxcl12;Gnai2;Pgf;Kif14;Cd38;Dlg1;Cst3;Clec7a;S100b;Rps9;Aif1;Lif;S100a13;Egfr;Fn1;Epha1;Thbs1;Ednrb;Lgals3;Wnt7b;Csf1;Clcf1;Pak1;Plac8;Fgfr1;Tgfb1;Rac2;Odc1;Myc;Edn2;Itgb1;Hcls1;Osmr;Klf5;Itgax;Rrm2;Cd81;Gli2;Ccnd1;Folr2;Stat1;Tfap2b;Nccrp1;Fgf2;Pth1r;Id4;Il13ra1;Tiam1;Ccn2;Csf1r	71	1482	511	20355	1.0318e-07
GO:0038187	pattern recognition receptor activity	molecular_function	5	Tlr9;Tlr8;Trim5;Tlr7;Fcnb;Nod1;Tlr2;Clec7a	8	1482	11	20355	1.04865e-07
GO:0004896	cytokine receptor activity	molecular_function	6	Il2rg;Osmr;Csf2rb;Csf3r;Il21r;Cd74;Il2rb;Il10rb;Csf2ra;Cx3cr1;Ifngr2;Ifngr1;Il4r;Cd44;Il10ra;Il13ra1	16	1482	48	20355	1.38833e-07
GO:0005884	actin filament	cellular_component	7	Wdr1;Wipf1;Tpm4;Gdpd2;Coro1a;Lcp1;Hcls1;Gng12;Pak1;Pstpip1;Anxa1;Flna;Hck;Rac2;Cnn3;Ezr;Tmod1;Actb;Aif1;Was;Cotl1;Akap13	22	1482	86	20355	1.46016e-07
GO:0005887	integral component of plasma membrane	cellular_component	6	Icoslg;Slc2a5;Tm4sf1;Pcdh8;Slc26a2;Abca1;Cd63;Slco2b1;Cd99;Cd9;Grm2;Trpv4;Adcy7;Cd22;Axl;Tlr3;Egfr;Gabrb3;Fcrla;Plxnd1;Fcgr1a;Icam1;Chrnb3;Grin2a;Slc6a17;Cd81;Slc8a3;Slc1a1;Htr1d;LOC100911796;Kcna2;Kcnq2;Fcrl2;Slc26a7;Slc24a2;Glrb;LOC108348047;Chrnb4;Slc19a1;Ulbp1;Glra2;Pth1r;Htr2c;Ugt1a6;Slitrk6;Folh1;Gja8;Htr1b;Itpr3;Mertk;Ntsr1;Drd5;Cd53;P2rx4;Tlr2;Gabrg2;Kcna6;Slc2a9;Tspan14;Cybb;Stab1;Slc2a1…	108	1482	900	20355	1.58617e-07
GO:0032930	positive regulation of superoxide anion generation	biological_process	10	Gnai2;Tyrobp;Egfr;Prkcd;Tgfb1;Itgb2;F2rl1;Syk;Itgam;Cyba;Clec7a	11	1482	23	20355	1.75192e-07
GO:0010759	positive regulation of macrophage chemotaxis	biological_process	9	Rarres2;Ccl2;Thbs1;Csf1;C3ar1;Mstn;Mdk;Csf1r;C5ar1;Trpv4;Cmklr1	11	1482	23	20355	1.75192e-07
GO:0032720	negative regulation of tumor necrosis factor production	biological_process	9	Cd24;Vsir;Acp5;Axl;Havcr2;Zc3h12a;Ptpn6;Cidea;Clec4a3;Gpnmb;Cd33;Tspo;C5ar2;Irak3;Trem2;Cd34	16	1482	49	20355	1.92268e-07
GO:0032355	response to estradiol	biological_process	6	Igfbp2;Wnt7a;Ccnd1;Postn;Egfr;Bid;Lep;Fcgr2b;Anxa1;Col1a1;Txnip;Fcgr1a;Myc;Dusp1;Stat3;Casp3;Cst3;Arpc1b;Cd38;Ccn2;Casp8;Tgfb1;Ass1;Ifi27;Cd4;Insig1;Ets1;Adcyap1r1	28	1482	131	20355	1.96882e-07
GO:0043123	positive regulation of I-kappaB kinase/NF-kappaB signaling	biological_process	10	Litaf;Tlr3;Cd74;Ikbke;Cd4;Ajuba;Tmem106a;F2rl1;Casp8;Irak4;Trim5;Akap13;Tnfrsf1a;Ltbr;Myd88;Casp1;Tlr9;Nod1;Tnip2;Trim25;Tgm2;S100a4;S100b;Trim34;F2r;Trim21;S100a13	27	1482	124	20355	2.17527e-07
GO:0007568	aging	biological_process	4	Apoe;Ctnna1;Stat3;Ccl2;Cd68;Ccn2;Fgf2;Ass1;Serping1;Gsn;Ifi27l2b;C1qa;Litaf;Tnfrsf1b;Serpinf1;Elavl4;Tgfbr2;Jun;Itgb2;Ctsc;Eef1a1;Bcl2a1;Timp1;Aurkb;Cnr1;Tspo;Srebf1;Pth1r;Ada;Cd86;Igfbp2;Ucp2;Tgfb1;Bak1;Kcnma1;Nfkb2;Aoc3;Ednrb;Cnp	39	1482	222	20355	2.40444e-07
GO:0006935	chemotaxis	biological_process	5	Cxcl13;Ccl20;Nckap1l;Fes;Ccl2;Cx3cr1;Cxcl11;Rac2;Ccr5;Ptafr;Cxcl16;Lsp1;C5ar1;Cxcl9;Cmklr1;C5ar2;C3ar1;Ccl6;Ccl7;Cxcl12;Ccr9;Il16;Cxcl10	23	1482	96	20355	2.78123e-07
GO:0002504	antigen processing and presentation of peptide or polysaccharide antigen via MHC class II	biological_process	5	RT1-DMa;LOC108348139;RT1-Db1;RT1-Ba;RT1-DMb;RT1-Bb;LOC108348072;RT1-Da	8	1482	12	20355	2.94388e-07
GO:0045576	mast cell activation	biological_process	7	Lcp2;Cd48;Chga;Rhoh;Thy1;LOC108348047;Fcer1g	7	1482	9	20355	3.38018e-07
GO:0071407	cellular response to organic cyclic compound	biological_process	7	Msr1;Gli2;Stat3;Lgals1;Cyba;Klf5;Sting1;Stat1;P2ry12;Casp3;P2ry13;Itga6;Ccl2;P2ry6;Pak1;Tgfb1;P2rx7;Arhgdia;Il18;Casp8;Myc	21	1482	83	20355	3.41033e-07
GO:0006909	phagocytosis	biological_process	7	Anxa3;Mertk;Irf8;Ncf4;Coro1a;Pld4;P2ry6;Myd88;Hck;Lep;Itgb2;Axl;Anxa1;Slc11a1;Myo1g;Itgam;Vav1	17	1482	57	20355	3.51553e-07
GO:0005518	collagen binding	molecular_function	5	Ctsb;Tgfbi;Ctsl;Sparc;Col6a1;Serpinh1;Adgrg1;Ddr1;Ctss;Mmp12;Vwf;Aebp1;Lum;Pcolce;Coch;Pak1;Lrrc15	17	1482	57	20355	3.51553e-07
GO:0006915	apoptotic process	biological_process	6	Cst3;Nek6;Zfp36l1;Rack1;Lcn2;Bid;Kcnip3;Shisa5;Gadd45g;Casp4;Chi3l1;Hcar2;Dap;Cryaa;Cidea;Casp3;Ccl6;Pycard;Fas;Ncf1;Tnfrsf1a;Ripk3;Prkcd;Dnase2;Tcirg1;Naip2;Ifi27l2b;Tf;Rtn3;Tfap2b;Lgals1;Gsn;Pou4f2;Myd88;Zc3h12a;Tiam1;Kremen1;Xaf1;C5ar1;Irf1;Bcl2a1;Ctsc;Casp8;Casp1;Ifi27;Ift57;Tnfrsf9;Pak1;Hmox1;Bak1;Tnfrsf11b;Tgfbr2;Birc3;Nsg1;Nlrc4	55	1482	372	20355	3.8762e-07
GO:0005525	GTP binding	molecular_function	8	Rab6b;Rab31;Rhog;LOC100911991;Acsm5;Rab13;Irgm;Rab9b;Arl11;Ehd2;Tgm2;Rac2;Eef1a1;Rhoc;Rap2b;LOC100910934;Dnm3;LOC685067;Rhoh;RGD1559575;Gbp4;Tubb6;Ehd4;Rab20;Tf;Rhoj;Igtp;MGC108823;Gna12;Tubb2b;LOC100910979;Rras;RGD1309362;Septin3;Rab3c;MGC105567;Gbp5;Rab7b;Tubb4a;Septin9;Gbp2;RragB;Lrrk1;Diras1;LOC100360413;Ifi44l;Hcar2;Gvin1;Ifi47;Rab32;LOC108348096;Gbp6;Gnai2;Mx1;Mx2	55	1482	372	20355	3.8762e-07
GO:0001818	negative regulation of cytokine production	biological_process	7	Slc11a1;Nfkb1;Mertk;Btk;Gpnmb;Cryba1;Epha2;Axl;Clec4a3	9	1482	16	20355	4.01618e-07
GO:0016477	cell migration	biological_process	6	Tiam1;Nckap1l;Ephb3;Col5a1;Thbs1;Tgfb1;Adamts12;Eng;Coro1a;Efna1;Itgb2;Rhoc;Lcp1;Rhoj;Cxcl12;Epha2;Pik3cg;Fscn2;Rhbdf1;Ccn2;Lama5;Fmnl2;Mdk;Pvr;Mertk;Cd151;Cd47;Cd24;Cd63;Pak1;Axl;Sdc1;Cd44;Pik3cd;Itga7;Mmp14;Adgrg1;Spata13;Emp2;Lamc1	40	1482	236	20355	4.49036e-07
GO:0005244	voltage-gated ion channel activity	molecular_function	9	Kcnk13;Kcnc4;Kcnab1;Kcnma1;Scn2a;Kcnk9;Kcna2;Kcna4;Cacng7;Scn4b;Clic1;LOC100911951;Kcng4;Kcnc2;Scn3b;Kcnc1;Scn1a;Tmem37;Cacng2;Kcnq3;Kcna6;Kcnq2;Kcnip3;Cacng3;Kcnj6;Scn2b	26	1482	121	20355	4.76858e-07
GO:0030424	axon	cellular_component	6	Tnfrsf1b;Anxa3;Elavl4;Gabra2;P2rx4;Kcnc2;Nefm;Fgf13;Serpinf1;Stat1;Slc1a1;Syn1;Grm2;Dnm3;Kcnip3;Scn2a;Hpca;Coro1a;Myc;Kcna4;Ntsr1;Zfp804a;Kcnab1;Gad1;Pvalb;Kcna6;C4b;Kcnc1;Cst3;Snap25;Cdh1;Scn1a;Slc8a3;Fmr1;Pak1;Ret;Cfh;Dclk1;Kcna2;Tgfb1;Ncam2;Alcam;Nefl;Actb;Gad2;Ncs1;Cnr1;N4bp3;Gabrg2;Grm1;Agtpbp1;LOC103689965;C4a	53	1482	356	20355	5.04308e-07
GO:0045335	phagocytic vesicle	cellular_component	8	Tlr7;Rab32;Rab7b;Abca1;Gsn;Was;Capg;Coro1a;Tcirg1;Rab20;Cybb;Rab9b;Vim;Irgm;Rab31;Nod1;Zyx;Pld4;Ctss;Tlr9	20	1482	78	20355	5.11991e-07
GO:0007601	visual perception	biological_process	8	Opn1mw;Mip;Pde6c;Slitrk6;Bfsp2;Crybb1;Crybb2;Cryba4;Crygd;Slc24a2;Lum;Lamb2;Crygs;Pde6h;Glrb;Impg2;Arr3;Crygc;Cryba2;Slc4a7;Cryaa;Cfh;Col1a1;Gjd2;Cryba1;Crybb3	26	1482	122	20355	5.64552e-07
GO:0030425	dendrite	cellular_component	6	Gabra2;Cyba;Ifngr1;Fmr1;Fgf13;Calb2;Thy1;LOC103689965;Alcam;Anxa3;Ncs1;Cplx2;Apoe;Grm1;P2rx4;Chl1;Gnb3;Ncf1;Magee1;Crhr1;Cybb;Gng3;Cnn3;Zwint;Kcnc2;Rplp0;Grm7;Pcsk1;Slc8a3;Glrb;Cnr2;Nsg2;Kcnc1;Nsg1;Begain;Ntsr1;C4a;Kcnma1;Stat1;Kcna2;LOC100911951;Ccl2;Cplx1;Pak1;N4bp3;Syn1;Gabrg2;Pcdh8;Slc17a8;Htr1d;C4b;Rack1;Elavl4;Grm2;Atp2b2;Slc1a1;Htr1b;Kcnip3;Cacng3;Ret;Gnai2	61	1482	436	20355	6.40285e-07
GO:0032731	positive regulation of interleukin-1 beta production	biological_process	9	Clec7a;Nod1;Nlrp3;Hspb1;Casp8;Casp1;Mnda;Gsdmd;Stat3;Casp4;Tlr8;Pycard;P2rx7;Tyrobp;Nlrc4;Nlrp1a	16	1482	53	20355	6.45198e-07
GO:0044877	protein-containing complex binding	molecular_function	4	Itgb2;LOC100911951;Mlkl;Crhr1;Pcsk1;Rras;Ezr;Nod1;Itga7;Ctsl;Alox5ap;Ccnd1;Nefl;Glrb;Egfr;Casp3;Lyn;Cntf;Itgam;Nckap1l;Rps2;Bag3;Capg;Apoe;Gad1;Myc;Ntsr1;Ripk3;Itga6;Jun;Birc3;Atp5f1e;Hcls1;Trem2;Mlc1;Cd63;Icam1;Fbln1;Clu;Srebf1;Bcl2a1;Casp8;Fyb1;Pvalb;Ctnna1;Tgfb1;Itgal;Tlr2;Bak1;RT1-A1;Fcgr2b;Chrnb3;Gnb2;Itgb1;Pgf;Chrnb4;Kcnma1;Arpc1b;Sall1;Flna;Tgfbr2;Il4r;Gad2;S100a4	64	1482	466	20355	6.60821e-07
GO:0098609	cell-cell adhesion	biological_process	5	Cdh17;Shc1;Thy1;Cxcl12;Dlg1;Cd34;Rpsa;Cd24;Cdh1;Pkp1;Dsc2;Cdh12;Celsr1;Cdh18;Itga6;Pvr;Cdh13;Cdh7;Icam1;Itgal;Egfr;Tln1;Cd33;Icos;Itgam;Lama5;Itgb2	27	1482	131	20355	6.95471e-07
GO:0032729	positive regulation of interferon-gamma production	biological_process	8	Tlr8;LOC100364500;Rasgrp1;Irf8;Tlr3;Cd276;Runx1;Tlr9;Slc11a1;Tlr7;Il18;Ulbp1;Klrk1;Clec7a;Sash3;Bcl3;Pycard;Cd14;Havcr2	19	1482	73	20355	7.65093e-07
GO:0006956	complement activation	biological_process	5	C7;C4b;Cfh;Cfb;C3;C2;LOC103689965;C4a;Cr1l	9	1482	17	20355	7.98097e-07
GO:0043236	laminin binding	molecular_function	5	Ctss;Itga6;Thbs1;Lgals3;Lgals1;Lrrc15;Adgrg6;Itgb1;Rpsa;Ssc5d;Itga7	11	1482	26	20355	8.16023e-07
GO:0042590	antigen processing and presentation of exogenous peptide antigen via MHC class I	biological_process	7	LOC100364500;Ifi30;Clec4a3;LOC108348047;Fcer1g;Fcgr1a	6	1482	7	20355	9.6873e-07
GO:0051092	positive regulation of NF-kappaB transcription factor activity	biological_process	7	Clu;Eif2ak2;Cd84;Nod1;Pycard;Irak3;Myd88;Nlrp3;Itgb2;Il18;Sphk1;Nlrc4;Stat3;Tlr3;Flot2;Tlr9;Trim34;Cx3cr1;Tgfb1;Rab7b;Icam1;Tlr2;Tnfrsf11a;Trim25;Ripk3;Trim21;Trim5;Card14	28	1482	142	20355	1.11686e-06
GO:0009611	response to wounding	biological_process	5	Mdk;Gpx1;Sulf2;A2m;LOC100911545;Itgb4;Casp3;Tgfb1;Gfap;Fabp5;F2r;Grin2a;Slc1a3;Zfp36l1;Tnc;Ets1;Myc;Ccl2	18	1482	68	20355	1.1369e-06
GO:0042102	positive regulation of T cell proliferation	biological_process	11	Cd276;Anxa1;Coro1a;Itgal;Sash3;Lep;Ptprc;RT1-DMb;LOC108348139;Havcr2;Cd6;Cd4;Tnfsf13b;Pnp;Nckap1l;Aif1;Cd86	17	1482	62	20355	1.3135e-06
GO:0010033	response to organic substance	biological_process	5	Nefl;Timp4;Cdh13;Ugt1a6;Jun;Casp3;Rpl36a;Sdc1;Tgfbr2;Anxa5;Btk;Akr1b1;P2rx7;Ccnd1;Cdh1;Timp1;Spp1;Dusp1;Ctsc;Pak1;Pfn1;Abcg1;Stat3;Tgfb1	24	1482	112	20355	1.36995e-06
GO:0005509	calcium ion binding	molecular_function	7	Rasgrp1;S100a6;Ncs1;Clec3b;Dsc2;Cdh12;Pvalb;Aoc3;S100a3;S100a16;Atp2b2;S100a10;Cdh17;Anxa1;Aif1;Galnt3;Sparc;Calb2;Lcp1;Anxa2;Efemp1;Necab1;Cdh7;Ryr2;Cdh1;S100a11;Rcn1;S100a13;Ehd4;Bmp1;Adgre1;Syt6;Matn2;Cdh18;S100a4;LOC100911951;F10;Loxl2;Clec4a3;Spock1;Fkbp9;Notch1;Fbln2;Kcnip3;Pros1;Plcb2;Ltbp3;Mmp12;Celsr1;Plcb3;Anxa3;Spock3;Ret;Efemp2;C1r;Stab1;Fkbp10;Pcdh8;Anxa8;Vsnl1;Myl12a;Anxa5;Ehd2;Slit…	81	1482	651	20355	1.41904e-06
GO:0050729	positive regulation of inflammatory response	biological_process	9	Il16;Tlr3;Mdk;Tnfrsf1a;Serpine1;Il17rb;Cd47;Fabp4;Ets1;Tgm2;Tlr9;Adora3;LOC100911796;Il1rl1;Il17ra;Egfr;Tlr2;Trpv4	18	1482	69	20355	1.43429e-06
GO:0043434	response to peptide hormone	biological_process	6	Stat1;Timp1;Srebf1;Ccn2;Insig1;Timp4;Lyn;Crygd;Nefl;Anxa1;Pcsk1;Stat3;Cox5b;Col1a1;Ass1;Sparc;Stat2;Cxcl12	18	1482	69	20355	1.43429e-06
GO:0034765	regulation of ion transmembrane transport	biological_process	8	Cacng2;Clic1;Scn4b;Kcnc4;Scn1a;Cacng7;Kcnab1;Kcnk9;Scn2b;Kcnc2;Cacng3;Kcnj6;Kcna6;Scn3b;Kcnma1;Kcng4;Kcnc1;Kcna2;Kcnk13;Scn2a;Kcna4;LOC100911951;Kcnq2;Kcnq3;Kcnip3	25	1482	120	20355	1.44307e-06
GO:0005771	multivesicular body	cellular_component	9	Slc17a8;Cst3;Crhr1;Ctsl;RT1-DMa;Cd74;RT1-DMb;RT1-Bb;LOC108348072;Cd63;Zp2;Tpt1;LOC108348139	13	1482	38	20355	1.48006e-06
GO:0032481	positive regulation of type I interferon production	biological_process	8	Irf1;Plcg2;Dhx58;Syk;Cd14;Irf7;Sting1;Tlr3;Myd88	9	1482	18	20355	1.49276e-06
GO:0032611	interleukin-1 beta production	biological_process	6	Tmem106a;F2rl1;Abca1;Pycard;Casp1;Nlrc4;Nlrp3;Gbp5	8	1482	14	20355	1.56416e-06
GO:0045471	response to ethanol	biological_process	6	Rps2;Tbxas1;Apobec1;Nlrp3;Ugt1a6;Rps4x;Bak1;Cnr1;Htr1b;Srebf1;Lep;Stat3;Gsn;Kcnc2;Atp5mc2;Ccl2;Ccnd1;Rgs4;Icam1;Adcyap1r1;Myc;Apoe;Mstn;Grin2a;Casp8;Csf2ra;Cd14;Tnc;Sparc	29	1482	153	20355	1.68793e-06
GO:0005201	extracellular matrix structural constituent	molecular_function	4	Scara3;Lamc1;Prelp;Impg2;Pxdn;Col5a2;Col5a1;Lama5;Tectb;Col16a1;Lama1;Col3a1;Fbln1;Col1a1;Col6a1;NEWGENE_621351	16	1482	57	20355	1.90538e-06
GO:0001891	phagocytic cup	cellular_component	5	Lcp1;Arhgap25;Bin2;Aif1;Myo1g;Anxa1;Rack1;Coro1a;Megf10;Irgm	10	1482	23	20355	1.92834e-06
GO:0042535	positive regulation of tumor necrosis factor biosynthetic process	biological_process	10	Clec7a;Thbs1;Stat3;Tlr1;Hspb1;Tyrobp;Tlr2;LOC108348047;Cybb;Syk	10	1482	23	20355	1.92834e-06
GO:0001968	fibronectin binding	molecular_function	5	Ctsl;Lrrc15;Ccdc80;Itgb1;Fstl3;Fbln1;Thbs1;Ctss;Ccn2;Ssc5d	10	1482	23	20355	1.92834e-06
GO:0048002	antigen processing and presentation of peptide antigen	biological_process	5	Ctsl;RT1-Bb;Slc11a1;Ctss;RT1-Ba	5	1482	5	20355	2.03313e-06
GO:0002503	peptide antigen assembly with MHC class II protein complex	biological_process	9	RT1-DMa;RT1-DMb;RT1-Da;LOC108348139;LOC108348072	5	1482	5	20355	2.03313e-06
GO:0003779	actin binding	molecular_function	6	Itgb1;Ezr;Lsp1;Aif1;Capg;Flna;Cotl1;Flnc;Tmod1;Pdlim7;Tmsb4x;Gmfg;Cnn2;Coro1a;Kcnma1;Was;Cnn3;Trpv4;Wipf1;Ccdc102a;Phactr3;Syn1;Cald1;Pstpip1;Ccr5;Mical1;S100a4;Fscn2;Myo1f;Gsn;Pdlim5;Pfn1;Myh9l1;Hpca;Arpc1b;Lcp1;Tln1;Parvg;Hcls1;Fmnl2;Fxyd5;Myo1g;Msn;Pdlim1;LOC100364435;Tpm4;Wdr1	47	1482	315	20355	2.0623e-06
GO:0030890	positive regulation of B cell proliferation	biological_process	11	Tlr9;Tnfsf13b;Cd81;Bcl6;Ada;Gpr183;Sash3;Ptprc;Cd74;Nckap1l;Cd38;Il13ra1;Clcf1	13	1482	39	20355	2.07258e-06
GO:0031668	cellular response to extracellular stimulus	biological_process	5	Aif1;Itga6;Axl;Nr4a2;Ptprc;Gsdmd;Cdkn2b;P2rx7;Lyn	9	1482	19	20355	2.65259e-06
GO:0019901	protein kinase binding	molecular_function	7	Eef1a1;Rhog;Ryr2;Egfr;Cdc25c;Trpv4;Racgap1;Cd24;Rac2;Lck;Fgr;Sting1;Irgm;Il15ra;Kif14;Cd8a;Arhgdia;Ncs1;Trim5;Prkcd;Thy1;Trim34;Acta2;Ccnd3;Cspg4;Syk;Kif11;Mlkl;Cd6;Atp1b1;Hcls1;Tnip2;Fmr1;Rhoh;Hspb1;Ptpn1;Mvp;Rhoc;Syn1;Nek6;Ptpn6;Rps18;Was;Cd4;Relb;Cdkn2b;Dlg1;Msn;Actb;Emp2;Mical1;Stat3;Ptprc;Slc12a4;Itgb2;Cacnb4;Ccnd1;Trim21;Epha1;Srebf1;Pak1	61	1482	456	20355	2.87904e-06
GO:0043025	neuronal cell body	cellular_component	5	Pde10a;Kcnma1;Tnfrsf1b;Scn1a;Pcsk1;Serpini1;Atp2b2;Cacng7;Elavl4;Anxa3;Ret;Serpinf1;C4b;Nrsn1;Ass1;Slc1a1;Cyba;Casp3;Tnn;P2rx7;Fmr1;Pycard;Ccl2;Pvalb;Ntsr1;Rack1;Crhr1;Kremen1;Cst3;Cybb;Apoe;P2rx4;Rgs10;Tgfb1;Alcam;Slc1a3;Cplx1;Ada;Kcnc2;Cnr2;Slc8a3;Tubb4a;Zfp804a;Tiam1;Slc5a7;S100b;Ncf1;Gabra2;Casp4;Rpsa;Cfh;Flna;Kcnab1;Begain;Cnn3;Vip;Slc17a8;Cplx2;Kcnc1;Nlrp1a	60	1482	446	20355	2.88798e-06
GO:0045582	positive regulation of T cell differentiation	biological_process	10	RT1-Ba;Cd74;Rhoh;Pik3r6;Ada;RT1-DMa;Zap70;Mdk;LOC108348072;Ptprc	10	1482	24	20355	3.08993e-06
GO:0032760	positive regulation of tumor necrosis factor production	biological_process	9	Tlr3;Cyba;Cd14;Lep;Pycard;Ccl2;Tlr9;Ptafr;Nod1;Clu;Myd88;Sash3;RT1-S3;Rasgrp1;Tlr2;Ptprc;Fcer1g	17	1482	66	20355	3.38086e-06
GO:0050727	regulation of inflammatory response	biological_process	8	Anxa1;Pycard;Sting1;Sbno2;Adamts12;Tmsb4x;Bcl6;Pmp22;Fabp4;Slc7a2;Usp18;Myd88;Lyn;Casp4;Pik3ap1;Casp1;Tlr9;Zyx;Nlrp3	19	1482	80	20355	3.41173e-06
GO:0009612	response to mechanical stimulus	biological_process	5	Stat1;Jun;Gli2;Tgfbr2;P2rx7;Ppl;Actb;Igfbp2;Ets1;Thbs1;Postn;Tnc;Chi3l1;Txnip;Col3a1;Mmp14;Cxcl12;Col1a1;Ccl2	19	1482	80	20355	3.41173e-06
GO:0045730	respiratory burst	biological_process	4	Ncf1;Cyba;Ncf4;Cd24;Cybb;Slc11a1	6	1482	8	20355	3.63433e-06
GO:0042995	cell projection	cellular_component	4	C4a;Rab13;Hck;Gabrg2;C4b;Dnah1;Fgr;Rack1;Vim;Aif1;Anxa1;Tubb4a;Rac2;Spp1;Nsg2;Kcna4;Cd44;Wdr1;Mdk;Impg2;Cspg4;Slc6a17;Slc1a3;Cplx1;Ezr;Rhog;Sh3pxd2b;Cnr2;Slc4a7;Slc8a3;Nme2;Slc2a13;Elavl4;Bin2;Glra2;Dnai2;Gfap;Nefl;Rhoc;Cst3;Fmr1;Lpxn;Grm2;Kcnc1;Irgm;Cnp;Pak1;Pcdh8;Cnr1;Tlr2;Alcam;Kcnc2;N4bp3;Capg;Nsg1;Rhoh;Gad2;Fgf13;Dcx;Itgb1;Kcna2;Cplx2;Trpv4;Pdlim5;Msn;Glrb;LOC103689965	67	1482	521	20355	3.77459e-06
GO:0007159	leukocyte cell-cell adhesion	biological_process	6	Itgb2;Fermt3;Itgam;Ptprc;Icam1;Ezr;Itgb1;Cd24;Msn;Itgal;Syk	11	1482	30	20355	4.39552e-06
GO:0034220	ion transmembrane transport	biological_process	7	Kcnj6;Scn1a;Mlc1;Chrnb4;AABR07030861;Scn2a;S100a6;Slc24a2;Gabra3;Gabra4;Clic1;Glrb;Kcnma1;Glra2;Gabra2;Kcnab1;P2rx4;Tmem63a;Kcnc2;Piezo1;Chrna6;Gria4;Gria3;Gabrg2;Tmem37;Kcnh7;Gabrb3;Chrnb3	28	1482	152	20355	4.51553e-06
GO:0015629	actin cytoskeleton	cellular_component	7	Cnr1;Fscn2;Myo1g;Swap70;Tpm4;Pdlim7;Parvg;Gsn;Pdlim5;Fyb1;Capg;Flna;Actb;Pdlim1;Cald1;Cnn3;Fgr;Coro1a;Tax1bp3;Dennd2a;Ahnak;Cdh1;Acta2;Akap13;Arpc1b;Wipf1;Gbp2;Lcp1;Septin9;Ezr;Axl;Ddx58;Myo1f;Lad1;Ctnna1	35	1482	213	20355	4.73596e-06
GO:0001934	positive regulation of protein phosphorylation	biological_process	10	Cryaa;Hspa2;Ccn2;Lyn;Efna1;P2rx7;Rack1;Pak1;Rarres2;Tgfb1;Tmem119;Egfr;C3;Ednrb;Cd74;Card14;Gpnmb;Pgf;Fzd1;Ccnd1;Csf1r;Cd6;Cd4;Eng;Fmr1;Lep;Rasgrp1;Anxa2;Trem2;Ccnd3;Irgm;Fgf2;Aif1	33	1482	196	20355	5.1389e-06
GO:0006919	activation of cysteine-type endopeptidase activity involved in apoptotic process	biological_process	11	Ret;Ctsh;Nod1;F2r;Stat1;Pycard;Bak1;Rack1;Nlrc4;Myc;Lck;Nlrp3;Casp8;Casp4;Nlrp1a;Bid;Ift57;Dap	18	1482	75	20355	5.23384e-06
GO:0072659	protein localization to plasma membrane	biological_process	8	Trarg1;Myl12a;Ehd4;Rab3c;Ramp3;Fgf13;Tspan14;Atp1b1;Cd81;Flot2;Anxa2;Rab13;Fcer1g;Epha2;Ezr;Cdh1;S100a10;Kcnip3;Ehd2;Lama5;Gpr158;Flna;Fyb1;Dlg1;Emp2;Tnfrsf1a;Scn3b	27	1482	145	20355	5.38698e-06
GO:0001503	ossification	biological_process	4	Pdlim7;Col5a2;Mmp14;Csf1;Runx1;Ccn2;Tcirg1;Tmem119;Fstl3;Slc26a2;Mgp;Pth1r;Spp1;Col1a1;Acp5;Sparc;Rassf2;LOC682793;Clec3b;Tnfrsf11a	20	1482	90	20355	5.67797e-06
GO:0014070	response to organic cyclic compound	biological_process	6	Lum;Mki67;Tgfb1;Igfbp7;Cst3;P2rx7;Ugt1a6;Nlrp3;Ccnd1;Ctnna1;Egfr;Pcsk1;Srebf1;Ccn2;Stat1;Plin2;Anxa1;Acp5;Hpca;Casp3;Tgfbr2;Ednrb;Bak1;Kcnc2;Mmp14;Jun;Icam1;Tf;Lyn;Ctsl;Stat3	31	1482	180	20355	6.10543e-06
GO:0071260	cellular response to mechanical stimulus	biological_process	6	Cyba;Arhgdia;Tlr7;Nfkb1;Cnn2;Tlr8;Casp8;Eng;Ltbr;Tlr3;Tgfb1;Bak1;Col1a1;Egfr;Myd88;Tnfrsf1a;Irf1;Bag3	18	1482	76	20355	6.39583e-06
GO:0043065	positive regulation of apoptotic process	biological_process	9	Kcnma1;Klrk1;Itga6;Notch1;Pycard;Casp3;Clu;Uaca;Tspo;Tctn3;Syce3;Gadd45g;LOC108352650;Mllt11;Bak1;Tlr3;Casp8;Hmox1;Tnfrsf12a;Rassf2;S100b;Inpp5d;Pou4f1;P2rx7;Tgfb1;Top2a;Jun;Nlrc4;Bid;Ifit2;Aldh1a3;Grin2a;Tgm2;Itgb1;Ntsr1;Txnip;Rps6ka2;Cnr1;Bcl6;Anxa1;Mnda;Tnfrsf26;Irf5;Rack1;Dusp1	45	1482	309	20355	6.46089e-06
GO:0005216	ion channel activity	molecular_function	6	Chrnb3;Kcna4;Gabrb3;Trpv4;Chrna6;Grin2a;Kcnma1;Kcna2;Glrb;Kcng4;Kcnq3;Kcnc4;Kcnq2;P2rx4;Scn2a;Gabrg2;Gabra4;Gabra3;Kcnc1;Gabra2;Kcnh7;Kcnc2;Chrnb4;Scn1a;P2rx7;Gria4;Ryr2;Kcna6;Gria3;Glra2;Itpr3	31	1482	181	20355	6.86215e-06
GO:0034341	response to interferon-gamma	biological_process	7	Trim21;Cd86;Slc11a1;Ifitm2;Sp100;RT1-Ba;Ifitm3;Ifitm1;Adamts13;Cxcl16	10	1482	26	20355	7.3126e-06
GO:0070372	regulation of ERK1 and ERK2 cascade	biological_process	11	Rras;Ptpn6;Nek10;Epha2;Rasgrp1;Tiam1;Fn1;Syk;Lyn;Egfr	10	1482	26	20355	7.3126e-06
GO:0042110	T cell activation	biological_process	7	Dlg1;Cd4;Cd276;Cd8a;Rasgrp1;Ada;Was;Cd44;Cd48;Vav1;Tgfb1	11	1482	32	20355	9.06364e-06
GO:0045577	regulation of B cell differentiation	biological_process	9	Nfam1;Slamf8;Zfp36l1;Ptpn6;Tlr9;Cd24	6	1482	9	20355	1.0227e-05
GO:0032695	negative regulation of interleukin-12 production	biological_process	8	Cmklr1;Tlr8;Tlr2;Nfkb1;Irak3;Thbs1;Acp5;Tnfrsf9	8	1482	17	20355	1.03829e-05
GO:0001916	positive regulation of T cell mediated cytotoxicity	biological_process	8	RT1-A2;LOC100364500;RT1-A1;P2rx7;B2m;Ptprc;RT1-CE5;RT1-S3	8	1482	17	20355	1.03829e-05
GO:0030889	negative regulation of B cell proliferation	biological_process	11	Casp3;Btk;Tyrobp;Inpp5d;Fcgr2b;Mnda;Cd24;Lyn	8	1482	17	20355	1.03829e-05
GO:0060337	type I interferon signaling pathway	biological_process	7	Ifitm1;Ifitm3;Irf7;Ifitm2;Stat2;Stat1;Ifi27;Myd88	8	1482	17	20355	1.03829e-05
GO:0035556	intracellular signal transduction	biological_process	5	Dcx;Socs3;Btk;Agtr2;Nfam1;Vav1;Mapk10;Gna12;Pak1;Srpk3;Rasgrp1;Adcy7;Dusp1;Shc1;Map4k1;Rps6ka2;Lat2;Racgap1;Akap13;Cspg4;Blnk;Plcg2;Tiam1;Prkcd;Arhgef5;Lep;Stk32a;Mcf2;Irak4;Spata13;Ptpn6;Hmox1;Hspb1;Inpp5d;Arhgap45;Irak3;Plcb2;Egfr;Jak3;Mapkapk3;Prex1;Plcb3;Nlrc5;Lcp2;Dclk1;Plek;Chn1;Syk;LOC103690035;Ccn2;Nod1;Zap70;Lyn;Casp3	54	1482	404	20355	1.07687e-05
GO:0031226	intrinsic component of plasma membrane	cellular_component	5	Crhr1;Cd6;Alcam;Tlr2;Scn4b;Cd63;Tgm2;Trem2;Slc24a2;Slc8a3	10	1482	27	20355	1.08574e-05
GO:0043204	perikaryon	cellular_component	5	Cplx1;Slc1a1;Ntsr1;Cnr2;Glrb;Slc17a8;Pcsk1;Mcam;Rack1;Kcna2;Serpini1;Cplx2;Ass1;Aif1;Kcnab1;Elavl4;Vip;Ctsl;Slc8a3;Pde10a;Hpca;Mapk10;Ccl2;Kcnc2;Fmr1	25	1482	134	20355	1.14401e-05
GO:1904141	positive regulation of microglial cell migration	biological_process	12	Trem2;Csf1;P2ry12;Cx3cr1;P2rx4	5	1482	6	20355	1.1461e-05
GO:0019864	IgG binding	molecular_function	6	Fcgr1a;Fcer1g;LOC108348047;Fcgr2b;Fcgrt	5	1482	6	20355	1.1461e-05
GO:1902004	positive regulation of amyloid-beta formation	biological_process	9	Lrrtm3;Ifngr1;Apoe;Gsap;Slc2a13;Abcg1;Efna1;Clu;Casp3	9	1482	22	20355	1.16879e-05
GO:0032870	cellular response to hormone stimulus	biological_process	6	Ramp3;Igfbp7;Ugt1a6;Igfbp2;Slit3;Ucp2;Jun;Stat3;Pgf;Aif1;Dusp1	11	1482	33	20355	1.27038e-05
GO:0051897	positive regulation of protein kinase B signaling	biological_process	10	Axl;Hcls1;P2rx4;C1qtnf3;Egfr;Tgfb1;Itgb1;Ret;Chi3l1;Thbs1;Eng;Lep;Gpx1;Pik3cg;Ramp3;Cx3cr1;Il18;Fgfr1;F10;Fgf2;P2ry12	21	1482	103	20355	1.38952e-05
GO:0008285	negative regulation of cell population proliferation	biological_process	7	Fgfrl1;Bcl6;Nupr1;Ddr1;F2r;Notch1;Fbxo2;Tnfrsf9;Jun;Lmna;Slfn2;St18;Cdkn2b;P3h3;Nudt6;Pmp22;Cd9;Tax1bp3;Pth1r;Fgf2;Rps6ka2;Tfap2b;LOC100911796;Irf1;Bak1;Tlr2;Nupr1l1;Tes;Hmox1;Ifit3;Tgfb1;Adgrg1;P3h2;Lyn;Stat3;Tgif1;Adora3;Dusp1;Slit3;Rarres1;Tgfbr2;Cdh13;Cacnb4;Ptpn14;Csf1r;Agtpbp1;Runx1;Skap2;Lif	49	1482	358	20355	1.44023e-05
GO:0005901	caveola	cellular_component	8	Atp1b1;Cdh13;Kcnma1;Cavin3;Hck;Hmox1;Tgfbr2;Ehd2;Myof;Flot2;Plpp1;F2r;P2ry12;Adcyap1r1;Cavin1;Mlc1	16	1482	66	20355	1.50709e-05
GO:0098978	glutamatergic synapse	cellular_component	4	Atp2b2;Sorcs3;Cacng7;Flna;Adgra1;Syn2;Cplx1;Actb;Wnt7a;Cnr1;Pak1;Lgi1;Tiam1;Atp2b3;Cacng3;Pcdh8;Lrrtm3;Flot2;Apoe;Begain;Lrrtm2;Arhgap22;Grm1;Cacnb4;Dnm3;Sparc;Fmr1;Cbln2;Hpca;Plat;Stat3;Dlgap3;Adam23;Cacng5;Dlg1;Cdh1;Slitrk1;Nsg1;Lrfn5;Rpsa;Pfn1;Cplx2;Coro1a;Itgb1;Snap25;Cacng2	46	1482	329	20355	1.50723e-05
GO:0031594	neuromuscular junction	cellular_component	4	Des;Adora3;Lamb2;LOC100911796;P2rx7;Itgb1;Slc8a3;Slc5a7;Nefl;Spock1;Itga7;Kcnc4;Lama5;Dlgap3;Postn;Lamc1;Dlg1	17	1482	74	20355	1.76732e-05
GO:0043005	neuron projection	cellular_component	5	Bag3;Ass1;Nefl;Chrnb4;Crhr1;Nrsn1;Cnr2;Rack1;Grin2a;Fmr1;Cacng7;Casp4;Tnn;Gnb3;Pcsk1;Gabra3;Slc1a1;Glrb;Rhoc;Pou4f1;Epha1;Chrnb3;Gabra4;Gabrg2;S100a4;Kcna2;Ephb3;Rab13;Vip;Grm1;Cdh13;Cacng2;Pfn1;Kcnc2;Ncam2;Mapk10;Adcyap1r1;Grm2;P2rx7;Vim;Calb2;Mchr1;Fgf13;Dcx;Epha2;Zwint;Ctsl;Slc17a8;Slc1a3;Cx3cr1;Snap25;Gabbr2;Casp8	53	1482	401	20355	1.77883e-05
GO:0043086	negative regulation of catalytic activity	biological_process	6	Tmbim1;Ppp1r14b;Rnh1;Ugt1a6;RGD1310507;Timp1;Txnip;Angptl4;Anxa3;Notch1;Anxa2;Parp9;Ppp1r17;Crim1	14	1482	53	20355	1.78951e-05
GO:0015935	small ribosomal subunit	cellular_component	7	Rps15;Rps27a;Rps5;AABR07066818;Rack1;Rps2;Rps4x;Uba52;Isg15;Rps24;AABR07070957;Rps9;Rpsa;Rps20;Rps18;Rps23	16	1482	67	20355	1.84734e-05
GO:0098794	postsynapse	cellular_component	4	Flna;Cplx1;Snap25;C1qb;Fmr1;Gabrg2;Plat;Pdlim5;Ncs1;Gabra4;Slc6a17;Zfp804a;P2rx7;C1qc;Begain;Gabra3;Gabra2;Cdh1;Rplp0;C1qa;Atp2b2;Ina	22	1482	113	20355	1.88576e-05
GO:0071805	potassium ion transmembrane transport	biological_process	10	Kcnc2;Kcnq2;Kcng4;Kcnc1;LOC100911951;Slc24a2;Kcnj6;Slc1a3;Kcnq3;Kcnk9;Kcnn4;Kcnma1;Kcna6;Kcnk13;Slc9a2;Atp1b1;Snap25;Kcnh7;Kcnip3;Kcna4;P2ry12;Kcnab1;Kcna2;Kcnc4	24	1482	130	20355	2.03971e-05
GO:0001784	phosphotyrosine residue binding	molecular_function	7	Hck;Vav1;Socs3;Lck;Ptpn6;Zap70;Pfn1;Fgr;Shc1;Syk;Bcar3;Plcg2	12	1482	41	20355	2.29897e-05
GO:0030217	T cell differentiation	biological_process	8	Lep;Tgfb1;Lck;Cd4;Ikzf1;Tcirg1;Ptprc;Lfng;Rhoh;Coro1a;Prex1;Vav1	12	1482	41	20355	2.29897e-05
GO:0002755	MyD88-dependent toll-like receptor signaling pathway	biological_process	9	Tlr7;Tlr8;Myd88;Tlr1;Tlr2;Tlr9;Irak3	7	1482	14	20355	2.32548e-05
GO:0045657	positive regulation of monocyte differentiation	biological_process	10	Jun;Csf1;Cd4;Cd74;Zfp36l1;Fes	6	1482	10	20355	2.39843e-05
GO:0042629	mast cell granule	cellular_component	9	Anxa1;Akr1b1;Adora3;Lyn;Chga;LOC100911796;Btk;Cplx2;Rasgrp1	9	1482	24	20355	2.68851e-05
GO:0150062	complement-mediated synapse pruning	biological_process	7	Itgam;C3;C1qa;Trem2	4	1482	4	20355	2.79948e-05
GO:0036037	CD8-positive, alpha-beta T cell activation	biological_process	9	Wdfy4;Clec4a3;RT1-S3;LOC100364500	4	1482	4	20355	2.79948e-05
GO:0002291	T cell activation via T cell receptor contact with antigen bound to MHC molecule on antigen presenting cell	biological_process	9	Icam1;Apbb1ip;Itgal;Fgl2	4	1482	4	20355	2.79948e-05
GO:0072557	IPAF inflammasome complex	cellular_component	5	Casp1;Casp4;Naip2;Nlrc4	4	1482	4	20355	2.79948e-05
GO:0019770	IgG receptor activity	molecular_function	7	LOC108348047;Fcgr1a;Fcgr3a;Fcgrt	4	1482	4	20355	2.79948e-05
GO:2000427	positive regulation of apoptotic cell clearance	biological_process	9	C3;Ccl2;C4b;C2	4	1482	4	20355	2.79948e-05
GO:0001798	positive regulation of type IIa hypersensitivity	biological_process	14	C3;Fcgr1a;Fcer1g;LOC108348047	4	1482	4	20355	2.79948e-05
GO:0001805	positive regulation of type III hypersensitivity	biological_process	13	Fcgr1a;Btk;LOC108348047;Fcer1g	4	1482	4	20355	2.79948e-05
GO:0050766	positive regulation of phagocytosis	biological_process	8	Il15ra;Cyba;Il2rb;Fcgr1a;Il2rg;Mertk;Cd47;Pycard;LOC108348047;Clec7a;Fcer1g;Slc11a1;Fcgr2b;C3	14	1482	55	20355	2.82425e-05
GO:0002020	protease binding	molecular_function	6	Col1a1;LOC100911545;Fn1;Casp3;A2m;Pycard;Serpine1;Lcn2;Flot2;Timp1;Slc2a13;Cst3;Timp4;Col3a1;Adamts4;Serpina1;Vwf;Anxa2;Itgb1;Bdkrb2;Chl1	21	1482	108	20355	2.95256e-05
GO:0007160	cell-matrix adhesion	biological_process	6	Adamts12;Tiam1;Itgb1;Emp2;Tnn;Strc;Fn1;Fermt3;Col3a1;Itgal;Ccn2;Cd63;Itgb2;Itga6;Cd34;Itgb4;Zyx	17	1482	78	20355	3.65902e-05
GO:0023026	MHC class II protein complex binding	molecular_function	6	LOC108348072;LOC108348139;RT1-DMb;RT1-DMa;Cd74	5	1482	7	20355	3.76916e-05
GO:0046598	positive regulation of viral entry into host cell	biological_process	10	Lgals1;Tmprss2;Cd74;Trim21;Cd4	5	1482	7	20355	3.76916e-05
GO:0034162	toll-like receptor 9 signaling pathway	biological_process	9	Havcr2;Tlr9;Pik3ap1;Unc93b1;Tnip2	5	1482	7	20355	3.76916e-05
GO:0099590	neurotransmitter receptor internalization	biological_process	10	Cacng7;Cacng3;Cacng2;Cacng5;Snap25	5	1482	7	20355	3.76916e-05
GO:0030881	beta-2-microglobulin binding	molecular_function	5	RT1-S3;RT1-A1;LOC100364500;RT1-CE5;Fcgrt	5	1482	7	20355	3.76916e-05
GO:0042742	defense response to bacterium	biological_process	8	Irf8;Nlrp1a;Cxcl13;AC109737;Slc11a1;Ncf1;Lcn2;Gsdmd;Nod1;Slamf8;Irgm;Trem2;Naip2;Isg15;Plac8;Shc1;Fcgr1a;Myd88;Ighm;Stab1;Bcl3;Fcer1g;Coch;Lyc2;Tnfrsf1a;Lyz2;Syk;Nlrc4;Anxa3;Prkcd	30	1482	188	20355	3.90029e-05
GO:0042832	defense response to protozoan	biological_process	8	LOC685067;Gbp4;Irf8;Gbp2;Slc11a1;Il4r;Gbp6;Bcl3;Myd88	9	1482	25	20355	3.93001e-05
GO:0008305	integrin complex	cellular_component	5	Itgb4;Itgax;Itgb1;Itgal;Pmp22;Itga7;Itga6;Itgb2;Itgam	9	1482	25	20355	3.93001e-05
GO:0016324	apical plasma membrane	cellular_component	5	Slc26a2;Slc1a1;Tf;Slc4a7;Slc19a1;Kcnma1;RGD1304622;Msn;Kcnc2;Ezr;Atp1b1;Slc2a9;Ctsl;Pappa2;Slc2a5;Plpp1;Slc9a2;Mlc1;Gm2a;Emp2;Plet1;Pth1r;Tlr9;Fn1;Cd34;Ctsb;Atp2b2;Cyba;Igfbp2;Tcirg1;Notch1;Aqp5;Thy1;Anxa1;P2ry6;Slco2b1;Cd9;Trpv4;Egfr;Cd44;Pld1;Osmr	42	1482	302	20355	3.94784e-05
GO:0033630	positive regulation of cell adhesion mediated by integrin	biological_process	7	Cd24;Syk;Ret;Ptpn6;P2ry12;Nckap1l;Lif	7	1482	15	20355	4.08578e-05
GO:0043306	positive regulation of mast cell degranulation	biological_process	10	Il4r;Adora3;Syk;LOC100911796;Fcer1g;Fgr;Crhr1	7	1482	15	20355	4.08578e-05
GO:0006898	receptor-mediated endocytosis	biological_process	8	Cd14;Ldlrad3;Tfrc;Msr1;Fcgr2b;Itgam;Egfr;Fcgr1a;Itgb2;Tgfbr2;Mrc1;Apoe;Cxcl16	13	1482	50	20355	4.25881e-05
GO:0001540	amyloid-beta binding	molecular_function	6	Trem2;Cd74;Apoe;Dlgap3;Fcgr2b;Tlr2;Gsap;Clu;Ldlrad3;Itgb2;Cst3;Fbxo2;Msr1	13	1482	50	20355	4.25881e-05
GO:0048678	response to axon injury	biological_process	6	Lyn;Tspo;Tyrobp;Pcsk1;Cst3;P2ry12;Aif1;Lgals1;P2rx4;Matn2;Fgf2	11	1482	37	20355	4.28028e-05
GO:0005834	heterotrimeric G-protein complex	cellular_component	5	LOC108349548;Gng7;Gng2;Gng12;Gnb3;Gna12;Gng3;Gnb2;Gng4;Gnai2	10	1482	31	20355	4.3616e-05
GO:0032728	positive regulation of interferon-beta production	biological_process	9	Tlr7;Dhx58;Irf1;Tlr8;Ifih1;Ddx58;Tlr9;Tlr3;Irf7;Tlr2	10	1482	31	20355	4.3616e-05
GO:0030595	leukocyte chemotaxis	biological_process	5	Cxcl9;Cxcl11;Coro1a;Il16;Cnr2;Cxcl13;Cxcl10;Gpr183	8	1482	20	20355	4.41422e-05
GO:0005783	endoplasmic reticulum	cellular_component	6	Wls;Bak1;Prkcd;Ctsz;Hmox1;Casp4;Acsbg1;Fmo5;Sulf2;Rcn1;Rps21;Ntsr1;LOC108352650;Cybb;Rhbdf2;Acsl5;Dse;Serpina1;RT1-CE5;Fkbp10;Unc93b1;Cnr2;Cyp4v3;Dbi;Tmem119;Rsad2;Ehd4;Dlg1;Tlr9;Rnf19b;Rab32;Nlrp3;Chi3l1;Srd5a3;Col1a1;Sgpp2;Mgst1;Slc8a3;Cers1;Ch25h;Pxdn;P3h1;Mlc1;Cd74;Hsd3b7;Ifit2;Mgat4d;Atp2b2;Tap1;P3h3;Kcna2;Rps28;Pld4;Oas1f;Loxl2;Uba52;Ass1;Rps23;Apoe;Kdelr3;Hhatl;P3h2;Sptssb;Nsg1;Piezo1;Tbxa…	119	1482	1145	20355	4.5343e-05
GO:0001726	ruffle	cellular_component	6	Pdlim7;S100b;S100a6;Tnfrsf12a;Aif1;Anxa2;Ezr;Cspg4;Tln1;Gsn;Pak1;Capg;Lcp1;Nme2;S100a11;Fgd2;Notch1;Cdk6	18	1482	87	20355	4.56371e-05
GO:0008347	glial cell migration	biological_process	7	Ccl2;Tspo;P2ry12;Cd9;Cspg4;Matn2	6	1482	11	20355	4.95027e-05
GO:0006816	calcium ion transport	biological_process	10	Itpr3;Slc24a2;Gja4;Trpv4;Cacng7;Coro1a;Ryr2;Ccr5;Cacnb4;P2rx7;Slc8b1;P2rx4;Atp2b2;Itpr2;Grin2a;Cacng2;Slc8a3;Kcnn4;Ramp3;Cacng5;Cacng3;Atp2b3	22	1482	120	20355	4.96173e-05
GO:0043547	positive regulation of GTPase activity	biological_process	8	Ccl20;Jun;Arhgap27;S100a10;Sipa1;Chn1;Acap1;Thy1;Dock8;Ccl7;Vav1;Arhgef5;Ccl2;Tagap;Icam1;Rack1;Rasal3;F2r;Arhgdib;Bcar3;Nckap1l;Rin3;F2rl1;Arhgap30;Rgs1;Rgs4;Rasgrp1;Arhgap20;Prex1;Arap2;Ccl6;Elmod1;Itgb1;Arhgap9;Arhgdia;Racgap1;Rgs10;Itga6	38	1482	266	20355	5.03587e-05
GO:0031100	animal organ regeneration	biological_process	6	C5ar1;Bak1;Ccl2;Mki67;Pgf;Notch1;Lcp1;Anxa3;Tgfbr2;Axl;Tgfb1;Ccnd1;Ugt1a6;Cxcl12	14	1482	58	20355	5.35432e-05
GO:0045765	regulation of angiogenesis	biological_process	7	Epha2;Lep;Emp2;Plxnd1;Tnfrsf12a;Ets1;Efna1;Rnh1;Sp100	9	1482	26	20355	5.62347e-05
GO:0071944	cell periphery	cellular_component	4	Clu;Slc1a1;Ptprc;Adgre1;Lyve1;Arhgef5;Msn;Fut4;Cdh1;Ezr;Notch1;Slc2a13;Cd34;Slitrk6;Nme2;Slc1a3	16	1482	73	20355	5.72074e-05
GO:0004857	enzyme inhibitor activity	molecular_function	5	RGD1310507;Angptl4;Notch1;Ugt1a6;Crim1;Txnip;Timp1;Parp9;Dtx3l;Timp4	10	1482	32	20355	5.93216e-05
GO:0071356	cellular response to tumor necrosis factor	biological_process	8	Zc3h12a;Thbs1;Postn;Chi3l1;Ccl2;Ass1;Tnfrsf1b;Gbp2;Adamts12;Ccl7;Ccl6;Lcn2;Zfp36l1;Col1a1;Icam1;Adamts13;Birc3;Nfkb1;Pycard;Ccl20;Gpd1;Fabp4;Cyba	23	1482	130	20355	6.02803e-05
GO:0007169	transmembrane receptor protein tyrosine kinase signaling pathway	biological_process	7	Ephb3;Epha2;Blnk;Gfra2;Epha1;Axl;Ret;Fgr;Lyn;Cspg4;Hck;Csf1;Fes;Csf1r;Mertk;Lcp2;Zap70;Ddr1;Egfr	19	1482	97	20355	6.26967e-05
GO:0097190	apoptotic signaling pathway	biological_process	5	Mllt11;P2rx7;Tyrobp;Itgam;Uaca;Bak1;Dap;Casp8;Cd24;Ifi27l2b;P2rx4;Ifi27	12	1482	45	20355	6.37566e-05
GO:0042788	polysomal ribosome	cellular_component	7	Rps23;LOC103693375;LOC108352650;Rpl18a;Rps28;Rpl41;LOC103694169;LOC103694404;Rpl31;LOC100362027;Elavl4;LOC682793;Rpl36a	13	1482	52	20355	6.6471e-05
GO:0030031	cell projection assembly	biological_process	6	Rhoh;Gsn;Rhoj;Nckap1l;Rhog;Capg;Parvg;Rac2	8	1482	21	20355	6.67629e-05
GO:2000406	positive regulation of T cell migration	biological_process	9	Cxcl12;Dock8;Pycard;Ccl20;Aif1;Tnfrsf14;Cxcl10	7	1482	16	20355	6.80686e-05
GO:0043083	synaptic cleft	cellular_component	4	Lgi1;Dnm3;Lamc1;Lama5;Lamb2;Apoe;Slc1a1	7	1482	16	20355	6.80686e-05
GO:0071361	cellular response to ethanol	biological_process	7	Adcy7;Cybb;Spi1;Ccl7;Ugt1a6;Apoe;Glra2	7	1482	16	20355	6.80686e-05
GO:0045071	negative regulation of viral genome replication	biological_process	10	Oas1g;Ifitm1;Eif2ak2;Rsad2;Oas1f;Slpi;Mx2;Ifitm3;Ifitm2;Zc3hav1;Isg15	11	1482	39	20355	7.32951e-05
GO:0018108	peptidyl-tyrosine phosphorylation	biological_process	10	Fgfr1;Ephb3;Btk;Zap70;Efemp1;Fes;Lyn;Lck;Hck;Epha2;Epha1;Mertk;Jak3;Axl;Ret;Syk;Ptpn6;Egfr;Ddr1;Fgr;Csf1r	21	1482	115	20355	7.74272e-05
GO:0019955	cytokine binding	molecular_function	5	Csf3r;Tnfrsf9;Tnfrsf14;Cd74;Tnfrsf11a;Ifngr1;Il13ra1;Csf1r;Csf2ra;Il2rg	10	1482	33	20355	7.95901e-05
GO:0042734	presynaptic membrane	cellular_component	5	Pcdh8;Cnr1;Kcnc1;Gad2;Adora3;Kcnc2;LOC100911796;Fmr1;Grin2a;Grm2;Snap25;Grm1;Kcna2	13	1482	53	20355	8.22582e-05
GO:0003725	double-stranded RNA binding	molecular_function	7	Vim;Tlr8;Oas1a;Tlr3;Dhx58;Oas1g;Ifih1;Oas1f;Eif2ak2;Msn;AABR07025140;Ddx58;Oas2;Tlr7;Oasl2	15	1482	68	20355	8.94888e-05
GO:0001775	cell activation	biological_process	4	Tlr2;Cst3;Tlr1;Cd24;Timp1;Tgfb1	6	1482	12	20355	9.28923e-05
GO:0035456	response to interferon-beta	biological_process	7	Ifitm3;Ikbke;Ifitm1;Ifitm2;Xaf1;Stat1	6	1482	12	20355	9.28923e-05
GO:0097242	amyloid-beta clearance	biological_process	4	Itgb2;Msr1;Trem2;C5ar1;C3;Itgam	6	1482	12	20355	9.28923e-05
GO:0031960	response to corticosteroid	biological_process	7	Eng;Col1a1;Anxa1;Notch1;Kcnma1	5	1482	8	20355	9.44536e-05
GO:0001730	2'-5'-oligoadenylate synthetase activity	molecular_function	8	Oasl2;Oas1a;Oas1f;Oas1g;Oas2	5	1482	8	20355	9.44536e-05
GO:0038094	Fc-gamma receptor signaling pathway	biological_process	8	LOC108348047;Fcgr3a;Fcgrt;Fcgr1a;Fcer1g	5	1482	8	20355	9.44536e-05
GO:0034340	response to type I interferon	biological_process	7	Stat1;Ikbke;Sp100;Mx2;Isg15	5	1482	8	20355	9.44536e-05
GO:0033625	positive regulation of integrin activation	biological_process	8	Rasip1;Piezo1;Cxcl13;Plek;Cd24	5	1482	8	20355	9.44536e-05
GO:0031982	vesicle	cellular_component	5	Myo1g;Cst3;Bmp1;Ggta1;Sparc;Rab32;Rab3c;Anxa2;Ahnak;Spp1;Wdr54;Crhr1;Myo1f;Cd81;Kcnc2;Flot2;Kcnn4;Tf;Ano5;A3galt2;Lim2;Ifngr1;Snap25	23	1482	134	20355	9.76131e-05
GO:0030199	collagen fibril organization	biological_process	7	Loxl4;Pxdn;Col5a2;Fkbp10;Serpinh1;Loxl1;Col1a1;Loxl2;Lum;Col3a1;Anxa2;Col5a1	12	1482	47	20355	0.000101113
GO:0032733	positive regulation of interleukin-10 production	biological_process	8	Trem2;Pycard;Syk;Sash3;Fcer1g;Tlr9;Clec7a;Stat3;Cd34;Tlr2	10	1482	34	20355	0.000105441
GO:0008076	voltage-gated potassium channel complex	cellular_component	9	Dpp10;Kcng4;Kcnq3;Kcnq2;Kcnab1;Kcnc1;Kcna6;LOC100911951;Kcnc4;Kcnip1;Kcnip3;Kcna2;Kcnma1;Kcnc2;Kcna4	15	1482	69	20355	0.000106741
GO:0050921	positive regulation of chemotaxis	biological_process	8	Tgfb1;Aif1;P2ry12;Rarres2;F2rl1;Thbs1;Trem2	7	1482	17	20355	0.000108449
GO:0050840	extracellular matrix binding	molecular_function	4	Adgrg1;Spp1;Ssc5d;Thbs1;Sparc;Sdc1;Fbln2;Tgfbi;Bgn	9	1482	28	20355	0.000108829
GO:0070542	response to fatty acid	biological_process	6	Pcsk1;Ucp2;Tlr2;Ass1;Plat;Insig1;Ccn2;Srebf1;Tbxas1	9	1482	28	20355	0.000108829
GO:0002102	podosome	cellular_component	4	Fermt3;Actb;Wdr1;Lpxn;Gsn;Lcp1;Sh3pxd2b;Bin2;Tpm4	9	1482	28	20355	0.000108829
GO:0019722	calcium-mediated signaling	biological_process	7	Ccr9;Grm1;Edn2;Lat2;P2ry12;Carhsp1;Sphk1;Hpca;Cx3cr1;Grin2a;Ednrb;P2rx4;Ryr2;Rcan2;Vsnl1;Ccr5	16	1482	77	20355	0.000112528
GO:0016323	basolateral plasma membrane	cellular_component	5	Cd38;C5ar1;Slc26a7;Flot2;Slc2a9;Cdh17;Cr1l;Nod1;Anxa2;Slc19a1;Tshr;Msn;St14;Dlg1;Tlr9;Cd81;Ca9;Itga6;Gm2a;Mlc1;Slc4a7;Kcnc2;P2ry6;Egfr;Anxa1;Atp1b1;Abca1;Pth1r;Cdh1;Ezr	30	1482	200	20355	0.000124651
GO:0070891	lipoteichoic acid binding	molecular_function	5	Tlr2;Cd6;Cd14;Trem2	4	1482	5	20355	0.000131841
GO:0034123	positive regulation of toll-like receptor signaling pathway	biological_process	9	Tlr3;Tlr2;Pik3ap1;Tlr9	4	1482	5	20355	0.000131841
GO:0140031	phosphorylation-dependent protein binding	molecular_function	6	Ptpn6;Lyn;Vav1;Plcg2	4	1482	5	20355	0.000131841
GO:1902622	regulation of neutrophil migration	biological_process	7	Myd88;Rhoh;Rac2;Rhog	4	1482	5	20355	0.000131841
GO:0048248	CXCR3 chemokine receptor binding	molecular_function	9	Cxcl10;Cxcl11;Cxcl13;Cxcl9	4	1482	5	20355	0.000131841
GO:0034154	toll-like receptor 7 signaling pathway	biological_process	9	Unc93b1;Havcr2;Pik3ap1;Tlr7	4	1482	5	20355	0.000131841
GO:1990834	response to odorant	biological_process	5	Fgf13;Il4r;Mmp14;Ctsl	4	1482	5	20355	0.000131841
GO:0008144	drug binding	molecular_function	4	Pygl;Cnr1;Glrb;Folr2;Pnp;P2rx4;Mt2A;Top2a;Tlr8;Chrnb3;Chrnb4;Nme2;Tlr7;Htr1b;Eef1a1;Atp1b1	16	1482	78	20355	0.000132125
GO:0070062	extracellular exosome	cellular_component	7	Rap2b;Icam1;Cd86;Cd47;Cd9;Fn1;Anpep;Lamp2;Cd63;Cd81;Ahnak;Serpine1;Clic1;Anxa2;Qsox1;Anxa1	16	1482	78	20355	0.000132125
GO:0051592	response to calcium ion	biological_process	7	Ccnd1;Dusp1;Itpr3;P2rx7;Apobec1;Egfr;Thbs1;Sparc;Pcsk1;Kcnma1;S100a16;Cacng2;Txnip;Sdc1	14	1482	63	20355	0.000140065
GO:0048306	calcium-dependent protein binding	molecular_function	5	LOC100911545;S100a6;A2m;Syt6;S100a11;Anxa1;Syn1;Anxa4;S100a4;Anxa3;Cplx2;Anxa2;Kcnip3;S100b	14	1482	63	20355	0.000140065
GO:0032809	neuronal cell body membrane	cellular_component	6	Atp2b2;Kcnc2;Hpca;Cd22;Kcnc1;Thy1;Kcna2;Cx3cr1	8	1482	23	20355	0.000141046
GO:0050870	positive regulation of T cell activation	biological_process	9	Lck;Coro1a;Cd47;Thy1;Ada;Pycard;Cd4;Ccl2	8	1482	23	20355	0.000141046
GO:0004713	protein tyrosine kinase activity	molecular_function	8	Ddr1;Btk;Lyn;Fgfr1;Axl;Ephb3;Epha2;Lck;Epha1;Jak3;Fgr;Egfr;Hck;Csf1r;Zap70;Mertk;Syk;Ret;Fes	19	1482	103	20355	0.000145236
GO:0030866	cortical actin cytoskeleton organization	biological_process	8	Cavin3;Ehd2;Rab13;Fhod1;Dlg1;Nckap1l;Tln1;Fmnl2;Plek	9	1482	29	20355	0.000147663
GO:0060078	regulation of postsynaptic membrane potential	biological_process	6	Gabra3;Gabrg2;Glrb;Grm1;Glra2;Chrnb3;Grin2a;Gabra4;Gria3;Chrnb4;Chrna6	11	1482	42	20355	0.000152876
GO:0051015	actin filament binding	molecular_function	7	Anxa8;Fhod1;Coro1a;Egfr;Rcsd1;Tmod1;Fmnl2;Cotl1;Lcp1;Gsn;Myo1g;Ezr;Capg;Myh9l1;Wdr1;Tagln;Trpv4;Anxa2;Ctnna1;Arpc1b;Hcls1;Aif1;Flna;Tln1;Fscn2;Myo1f;Tpm4;Pstpip1;Ajuba	29	1482	193	20355	0.000155483
GO:0032026	response to magnesium ion	biological_process	7	Cd14;Kcnc2;Ccnd1;Thbs1;Tnfrsf11b;Kcnip3	6	1482	13	20355	0.000161878
GO:0005249	voltage-gated potassium channel activity	molecular_function	9	Kcnk9;Kcna2;Kcng4;Kcna4;Kcnh7;Kcnc4;Kcnq3;Kcnq2;Kcnab1;Kcnma1;Snap25;Kcna6;Kcnc2;Kcnc1	14	1482	64	20355	0.000167414
GO:0042981	regulation of apoptotic process	biological_process	8	Cxcl10;Apoe;Card6;Rassf2;Nlrp1a;Cidea;Card14;Ets1;Casp4;Birc3;Bak1;Casp1;Card10;Ripk3;Bid;Pycard;Nod1;Nlrc4;Agtr2;Ift57;Myc;Casp8;Bcl3;Bcl2a1;Tnfaip8l2;Nme2	26	1482	166	20355	0.000169554
GO:0050731	positive regulation of peptidyl-tyrosine phosphorylation	biological_process	11	Syk;Tnfrsf14;Tgfb1;Cd74;Hcls1;Cd4;Thy1;Cd44;Cd24;Lif;Lrrk1;Efna1;Cd81;Cspg4;Ptprc;Trem2;Ehd4;Icam1	18	1482	96	20355	0.000173643
GO:0070555	response to interleukin-1	biological_process	7	Fmr1;Cd38;Myd88;Ets1;Pcsk1;Tnfrsf11a;Irak3;Chi3l1;Cyba;Anxa1	10	1482	36	20355	0.000178769
GO:0031623	receptor internalization	biological_process	9	Cd81;Cd9;Rab31;Itgb1;Syk;Ezr;Ramp3;Itgb2;Dnm3;Fcer1g	10	1482	36	20355	0.000178769
GO:0031532	actin cytoskeleton reorganization	biological_process	8	Trpv4;S1pr2;Ptpn1;Gpr65;Pak1;Anxa1;Ezr;Gab1;Pdlim4;Parvg;Shc1;Flna;Plek	13	1482	57	20355	0.000182187
GO:1904469	positive regulation of tumor necrosis factor secretion	biological_process	10	Stat3;Cd84;Tlr2;Ifih1;Frmd8;Havcr2;Ifngr1;Ddx58	8	1482	24	20355	0.000198127
GO:0032494	response to peptidoglycan	biological_process	7	C5ar1;Myd88;Tlr2;Irak3;Irf5	5	1482	9	20355	0.000199737
GO:0001771	immunological synapse formation	biological_process	6	Dock8;Cd81;Msn;Dlg1;Cd6	5	1482	9	20355	0.000199737
GO:0099645	neurotransmitter receptor localization to postsynaptic specialization membrane	biological_process	8	Cacng2;Dlg1;Lgi1;Cacng7;Cacng3	5	1482	9	20355	0.000199737
GO:0033622	integrin activation	biological_process	7	Fn1;Tln1;Col16a1;Cxcl12;Fermt3	5	1482	9	20355	0.000199737
GO:0005912	adherens junction	cellular_component	5	Cdh12;Flot2;Zyx;Lyn;Itga6;Ctnna1;Cdh18;Trpv4;Pdlim7;Notch1;Pkp1;Dsc2;Tln1;Pdlim1;Cdca3;Cdh1;Pvr;Tgm1;Actb;Ajuba;Pdlim5	21	1482	123	20355	0.000207927
GO:0001725	stress fiber	cellular_component	7	Pstpip1;Fhod1;Septin9;Actb;Pdlim1;Bag3;Pdlim7;Lcp1;Pdlim5;Pdlim4;Cyba;Cnn2;Tpm4;Zyx;Myl12a	15	1482	73	20355	0.000207988
GO:0005856	cytoskeleton	cellular_component	6	Flnc;Parvg;Ppl;Lpxn;Fgd2;Cald1;Gsn;Nefl;Mical1;Clu;Dnm3;Rsph6a;Tln1;Bfsp1;Jak3;Rac2;Dnah1;Mllt11;Fscn2;Pnp;Fgr;Msn;Inpp5d;Pfn1;Pdlim4;Pbxip1;Elavl4;Gfap;Syn1;Eml2;Acta2;Fes;Fgd3;Mvp;Ezr;Septin9;Wdr1;Arpc1b;Rhoh;Rhog;Snap25;Cdc42ep1;Cnn2;LOC100364435;Tmsb4x;Hspb1;Pdlim1;Nusap1;Tubb2b;Cotl1;Bfsp2;Mzt2b;Pdlim7;Septin3;Was;Frmd8;Tpm4;Ctnna1;Hck;Nek6;Ptpn14;Fhod1;Vim;Nefm;Hspa2;Cep55;Aif1;Aurkb;Dnai2;…	82	1482	760	20355	0.000213555
GO:0042542	response to hydrogen peroxide	biological_process	7	Dusp1;Txnip;Sdc1;Jun;Col1a1;Bak1;Stat1;Cryaa;Mt-nd6;Hmox1;Ada;Gpx1;Casp3	13	1482	58	20355	0.000219351
GO:0008009	chemokine activity	molecular_function	8	Cxcl16;Ccl2;Cxcl11;Cxcl13;Cxcl12;Cxcl9;Ccl6;Ccl20;Ccl7;Cxcl10	10	1482	37	20355	0.000229127
GO:0043406	positive regulation of MAP kinase activity	biological_process	12	Pik3r5;Egfr;Cd24;Pik3r6;Ajuba;Fgf2;Nek10;Fgfr1;Akap13;Pik3cg;Tgfb1;Rasgrp1	12	1482	51	20355	0.000234198
GO:0043679	axon terminus	cellular_component	6	Gad1;Slc8a3;Fmr1;Kcna6;Ccl2;Ntsr1;Slc17a8;Kcna2;Slc1a1;Kcnip3;Cdh1;Kcnc4;Pcsk1;Rgs10	14	1482	66	20355	0.00023617
GO:0030198	extracellular matrix organization	biological_process	6	Scara3;Col16a1;AABR07049085;Fbln2;Pxdn;Mmp19;Nfkb2;Tgfbi;Fbln1;Col3a1;Vit;Tnfrsf11b;Lgals3;Postn;Col1a1;Ccdc80;Adamts12;Bcl3;Mmp14;Adamtsl3;Adamts13;Gfap;Col6a1;Col5a2	24	1482	151	20355	0.000236672
GO:0007266	Rho protein signal transduction	biological_process	8	Rhog;Adgrg1;Tax1bp3;Rhoj;Celsr1;Arhgdib;Cdc42ep1;Bcl6;Cdh13;Arhgdia;Gna12	11	1482	44	20355	0.000239365
GO:1901379	regulation of potassium ion transmembrane transport	biological_process	10	Cd63;Kcnip1;Rgs4;Kcnip3;LOC100911951;Kcnab1;Kcnc1	7	1482	19	20355	0.00024685
GO:0046597	negative regulation of viral entry into host cell	biological_process	10	Trim25;Fcnb;Ifitm1;Ifitm2;Trim5;Ifitm3;Gsn	7	1482	19	20355	0.00024685
GO:2000249	regulation of actin cytoskeleton reorganization	biological_process	8	Ctsl;Arhgdib;Mdk;Csf1r;Gmfg;Tgfb1;Arhgdia	7	1482	19	20355	0.00024685
GO:0051899	membrane depolarization	biological_process	6	Cacng2;P2rx7;Grm1;Scn3b;Chrna6;Jun;P2rx4	7	1482	19	20355	0.00024685
GO:0031234	extrinsic component of cytoplasmic side of plasma membrane	cellular_component	6	Lyn;Fes;Hck;S100a6;Kcnab1;Zap70;Fgr;Racgap1;Rgs1;Snap25;Kcnip1;Tiam1;Cnr2	13	1482	59	20355	0.000262818
GO:0071230	cellular response to amino acid stimulus	biological_process	7	LOC108348096;Cyba;Egfr;Col5a2;Glra2;Col6a1;Col16a1;RragB;Cdh1;Col3a1;Col1a1;Mmp2;Ass1	13	1482	59	20355	0.000262818
GO:0042605	peptide antigen binding	molecular_function	5	RT1-S3;RT1-Bb;RT1-Da;LOC100364500;RT1-CE5;RT1-Ba	6	1482	14	20355	0.000265845
GO:0044548	S100 protein binding	molecular_function	5	Ezr;S100b;S100a6;Anxa2;Ahnak;S100a11	6	1482	14	20355	0.000265845
GO:0030169	low-density lipoprotein particle binding	molecular_function	7	Msr1;Trem2;Thbs1;Cdh13;Stab1;Pltp	6	1482	14	20355	0.000265845
GO:0071404	cellular response to low-density lipoprotein particle stimulus	biological_process	6	Fcer1g;Itgb1;Cd9;Itgb2;Syk;Cd81	6	1482	14	20355	0.000265845
GO:0007214	gamma-aminobutyric acid signaling pathway	biological_process	6	Gabra3;Gabra2;Gabra4;Cacnb4;Gabrg2;Gabbr2;Gabrb3;Gnai2	8	1482	25	20355	0.000272869
GO:0098685	Schaffer collateral - CA1 synapse	cellular_component	4	Plat;Actb;Syn1;Cplx1;Cacng3;Wnt7a;Tubb2b;Adora3;Nefl;Ina;Fmr1;Grm1;Pcdh8;LOC100911796;Cacng2	15	1482	75	20355	0.000284235
GO:0034446	substrate adhesion-dependent cell spreading	biological_process	8	Mertk;Lama5;Efna1;Lpxn;Lamc1;Fn1;Fermt3;Parvg;Epha1;Ephb3;Kif14;Axl	12	1482	52	20355	0.000284517
GO:0005911	cell-cell junction	cellular_component	4	Des;Wdr1;Ajuba;Cdh1;Actb;P2rx7;Flna;Def6;Lcp2;Coro1a;Was;Ctnna1;Dlg1;Itgal;Zap70;Mlc1;Nphp4;Prkcd;Ptpn6;Dsc2;Pkp1;Gab1;Lama1;Rab13;Vav1;Rasip1;Tiam1;Cd53;Pak1	29	1482	201	20355	0.000315034
GO:0022627	cytosolic small ribosomal subunit	cellular_component	8	LOC100365810;AABR07070957;Rps24;Isg15;Rps27a;LOC108352650;Rps9;Rps4x;Uba52;Rps15;Rps18;Rps23;Rpsa;Rps15al4;AABR07066818;LOC100360573;LOC100363452;Rack1;Rps2;Rps11;Rps28;Rps5	22	1482	136	20355	0.000328277
GO:0031663	lipopolysaccharide-mediated signaling pathway	biological_process	6	Tgfb1;Stat1;Lyn;Myd88;Cd14;Cd6;Ccl2;Ptafr;Il18	9	1482	32	20355	0.000338967
GO:0018149	peptide cross-linking	biological_process	9	Tgm1;Anxa1;Fn1;Tgm2;Col3a1;F13a1;Thbs1	7	1482	20	20355	0.000356001
GO:0019226	transmission of nerve impulse	biological_process	5	Cacng3;Pak1;Cacng2;Cacng5;Drd5;Pmp22;Cacng7	7	1482	20	20355	0.000356001
GO:0005044	scavenger receptor activity	molecular_function	4	Ssc5d;Loxl2;Tmprss2;Cd6;Msr1;Lgals3bp;Cxcl16;Stab1;Megf10;Loxl4;Fcrl2	11	1482	46	20355	0.000363936
GO:0030670	phagocytic vesicle membrane	cellular_component	8	Coro1a;Slc11a1;Lamp2;Anxa3;Tlr2;Rab9b;Tcirg1;Irgm	8	1482	26	20355	0.00036915
GO:0006953	acute-phase response	biological_process	8	LOC100911545;Fn1;A2m;Tf;Stat3;Sigirr;Ugt1a6;Ass1	8	1482	26	20355	0.00036915
GO:0042824	MHC class I peptide loading complex	cellular_component	7	LOC100364500;Tapbp;B2m;Tap1	4	1482	6	20355	0.000372602
GO:0002467	germinal center formation	biological_process	7	Nfkb2;Bcl3;Klhl6;Bcl6	4	1482	6	20355	0.000372602
GO:0015833	peptide transport	biological_process	8	Tap2;LOC103689996;Tap1;Slc15a3	4	1482	6	20355	0.000372602
GO:0001765	membrane raft assembly	biological_process	7	Emp2;Anxa2;Flot2;S100a10	4	1482	6	20355	0.000372602
GO:0032613	interleukin-10 production	biological_process	5	Tlr2;F2rl1;Prkcd;Isg15	4	1482	6	20355	0.000372602
GO:0035325	Toll-like receptor binding	molecular_function	6	Unc93b1;Syk;Myd88;Tlr2	4	1482	6	20355	0.000372602
GO:0070487	monocyte aggregation	biological_process	8	Cfh;Thbs1;Cd44;Cd47	4	1482	6	20355	0.000372602
GO:0002693	positive regulation of cellular extravasation	biological_process	8	Icam1;Ccl2;Thy1;Ptafr	4	1482	6	20355	0.000372602
GO:0002636	positive regulation of germinal center formation	biological_process	10	Tnfsf13b;RT1-DMa;Ada;LOC108348072	4	1482	6	20355	0.000372602
GO:0044406	adhesion of symbiont to host	biological_process	4	LOC685067;Gbp4;Gbp2;Icam1	4	1482	6	20355	0.000372602
GO:0072559	NLRP3 inflammasome complex	cellular_component	5	Pycard;Gsdmd;Casp4;Nlrp3	4	1482	6	20355	0.000372602
GO:0014012	peripheral nervous system axon regeneration	biological_process	8	Apoe;Tspo;Nefl;Tnc	4	1482	6	20355	0.000372602
GO:0020005	symbiont-containing vacuole membrane	cellular_component	5	Gbp2;Gbp4;LOC685067;Gbp6	4	1482	6	20355	0.000372602
GO:0035723	interleukin-15-mediated signaling pathway	biological_process	7	Il2rg;Il15ra;Cd4;Il2rb	4	1482	6	20355	0.000372602
GO:0098943	neurotransmitter receptor transport, postsynaptic endosome to lysosome	biological_process	8	Cacng3;Cacng5;Cacng2;Cacng7	4	1482	6	20355	0.000372602
GO:0002553	histamine secretion by mast cell	biological_process	9	Lyn;Adora3;Btk;LOC100911796	4	1482	6	20355	0.000372602
GO:0035313	wound healing, spreading of epidermal cells	biological_process	8	Ajuba;Col5a1;Wnt7a;Mmp12;Plet1	5	1482	10	20355	0.00037549
GO:0045236	CXCR chemokine receptor binding	molecular_function	8	Cxcl10;Cxcl9;Cxcl11;Cxcl12;Cxcl13	5	1482	10	20355	0.00037549
GO:0050700	CARD domain binding	molecular_function	6	Nod1;Irgm;Card14;Casp4;Card10	5	1482	10	20355	0.00037549
GO:0050707	regulation of cytokine secretion	biological_process	7	Tlr9;Tlr8;Lyn;Tlr2;Tlr1	5	1482	10	20355	0.00037549
GO:0002237	response to molecule of bacterial origin	biological_process	6	Tlr9;Cd14;Tlr2;Cd24;B2m	5	1482	10	20355	0.00037549
GO:0010818	T cell chemotaxis	biological_process	7	Cxcl12;Cxcl16;Cxcl11;Gpr183;Cxcl10	5	1482	10	20355	0.00037549
GO:0034138	toll-like receptor 3 signaling pathway	biological_process	9	Cd86;Havcr2;Unc93b1;Tnip2;Tlr3	5	1482	10	20355	0.00037549
GO:0002639	positive regulation of immunoglobulin production	biological_process	9	Sash3;Il4r;Clcf1;Il13ra1;Tlr9	5	1482	10	20355	0.00037549
GO:0071347	cellular response to interleukin-1	biological_process	8	Cd47;Icam1;Zc3h12a;Myc;Pycard;Ccl7;Gbp2;Lcn2;Ccl6;Apoe;Adamts12;Ccl20;Chi3l1;Ccl2;Nfkb1	15	1482	77	20355	0.00038341
GO:0005267	potassium channel activity	molecular_function	8	Kcnk13;Kcnc1;Kcna6;Kcna2;Kcna4;Kcnc4;Kcnc2;Kcnma1;LOC100911951;Kcnn4;Kcnip3;Kcnk9;Kcnq3;Kcng4;Kcnq2	15	1482	77	20355	0.00038341
GO:0001869	negative regulation of complement activation, lectin pathway	biological_process	9	A2m;Serping1;LOC100911545	3	1482	3	20355	0.000385226
GO:0002434	immune complex clearance	biological_process	5	Clu;Cfh;Fcgr2b	3	1482	3	20355	0.000385226
GO:0042010	interleukin-15 receptor activity	molecular_function	7	Il2rg;Il15ra;Il2rb	3	1482	3	20355	0.000385226
GO:0002605	negative regulation of dendritic cell antigen processing and presentation	biological_process	8	Thbs1;Cd68;Fgl2	3	1482	3	20355	0.000385226
GO:0070779	D-aspartate import across plasma membrane	biological_process	13	Slc1a1;Ntsr1;Slc1a3	3	1482	3	20355	0.000385226
GO:0150064	vertebrate eye-specific patterning	biological_process	6	C3;Itgam;C1qa	3	1482	3	20355	0.000385226
GO:1902339	positive regulation of apoptotic process involved in morphogenesis	biological_process	8	Tnfrsf1b;Tnfrsf1a;Notch1	3	1482	3	20355	0.000385226
GO:0046979	TAP2 binding	molecular_function	6	RT1-CE5;Tapbp;Tap1	3	1482	3	20355	0.000385226
GO:0099553	trans-synaptic signaling by endocannabinoid, modulating synaptic transmission	biological_process	10	Cnr1;Pak1;F2r	3	1482	3	20355	0.000385226
GO:0001812	positive regulation of type I hypersensitivity	biological_process	13	Btk;LOC108348047;Fcer1g	3	1482	3	20355	0.000385226
GO:0042612	MHC class I protein complex	cellular_component	7	B2m;RT1-S3;LOC100364500	3	1482	3	20355	0.000385226
GO:0042825	TAP complex	cellular_component	7	Tap1;LOC103689996;Tap2	3	1482	3	20355	0.000385226
GO:0034988	Fc-gamma receptor I complex binding	molecular_function	7	Fgr;Lgals3;Flna	3	1482	3	20355	0.000385226
GO:0071727	cellular response to triacyl bacterial lipopeptide	biological_process	10	Tlr2;Tlr1;Cd14	3	1482	3	20355	0.000385226
GO:2001190	positive regulation of T cell activation via T cell receptor contact with antigen bound to MHC molecule on antigen presenting cell	biological_process	8	RT1-DMb;LOC108348139;Cd81	3	1482	3	20355	0.000385226
GO:0019797	procollagen-proline 3-dioxygenase activity	molecular_function	9	P3h2;P3h1;P3h3	3	1482	3	20355	0.000385226
GO:0097350	neutrophil clearance	biological_process	5	Anxa1;Mertk;Axl	3	1482	3	20355	0.000385226
GO:0033632	regulation of cell-cell adhesion mediated by integrin	biological_process	7	Fermt3;Ada;Cd24	3	1482	3	20355	0.000385226
GO:0060309	elastin catabolic process	biological_process	9	Ctsl;Cela1;Mmp12	3	1482	3	20355	0.000385226
GO:0042531	positive regulation of tyrosine phosphorylation of STAT protein	biological_process	11	Lep;Lif;Parp14;Parp9;Cntf;Tnfrsf1a;Il18;Hcls1;Hes5;Clcf1;Csf1r;Lyn	12	1482	54	20355	0.000413007
GO:0070098	chemokine-mediated signaling pathway	biological_process	7	Cxcl12;Cx3cr1;Ccl7;Ccr5;Cxcl9;Ccl2;Ccl20;Ccl6;Cxcl11;Cxcl13;Ccr9;Cxcl10	12	1482	54	20355	0.000413007
GO:0042116	macrophage activation	biological_process	7	Aif1;Tlr1;Edn2;Slc7a2;Tmem106a;Slc11a1	6	1482	15	20355	0.000415836
GO:0050829	defense response to Gram-negative bacterium	biological_process	9	Lyc2;Ssc5d;B2m;Rarres2;Tlr9;Irgm;Vip;Tnfrsf14;Cd4;LOC100362027;Gsdmd;Pycard;Ighm;Slc11a1;Chga;Serpine1	16	1482	86	20355	0.000427911
GO:0060041	retina development in camera-type eye	biological_process	5	Mertk;Actb;Nphp4;Tgif1;Lamb2;Serpinf1;Ret;Pou4f2;Lama1;Ikzf1;Agtpbp1;Lhx1;Hpca;Cfh;Tcirg1	15	1482	78	20355	0.00044324
GO:0007200	phospholipase C-activating G protein-coupled receptor signaling pathway	biological_process	6	C5ar1;Crhr1;C5ar2;Ednrb;Tgm2;Pth1r;F2r;Vip;P2ry12;Gna15;Cx3cr1	11	1482	47	20355	0.000444243
GO:0014704	intercalated disc	cellular_component	6	Ctnna1;Pak1;Scn4b;Dsc2;Itgb1;Des;Fgf13;Atp1b1;Fhod1;Scn2a;Scn1a	11	1482	47	20355	0.000444243
GO:0042803	protein homodimerization activity	molecular_function	6	Tfap2b;Tgfbr2;S100a13;S100b;Ugt1a6;Odc1;Nod1;S100a10;Sp100;S100a11;Rbpms2;Gbp2;Tpm4;Plek;Trim21;B2m;Trim34;Cidea;Fgfr1;Trim5;Runx1;Aadat;Rrm2;Pygl;Flna;Bak1;Fmr1;Hspb1;Pycard;Shmt1;Stat1;Aldh1a3;Glb1;Nlrc4;Mstn;S100a6;Slc8b1;Gpd1;Irak3;Pth1r;Prmt8;Cd4;Gbp5;Syt6;Rack1;Stat3;Sting1;Apoe;Abcg1;Cdh13;Crym;Pdlim4;S100a16;Jun;Csf1;Eng;Slc11a1;Coro1a;Wdr54;Fibin;Tp53i3;Aox1;Csf1r;Bcl2a1;Glipr2;Hmox1;Top…	68	1482	620	20355	0.000459748
GO:0014069	postsynaptic density	cellular_component	5	Sorcs3;Ncs1;Cnn3;Rps18;Cacng2;P2rx4;Stat3;Dnm3;LOC100362027;Neto2;Grin2a;Adgra1;Tiam1;Lyn;Actb;Pdlim5;Rplp0;Pak1;Fmr1;Rpl18a;LOC102555453;Syn1;Ifngr1;LOC682793;Slc8a3;Mapk10;Syn2;Grm1;Myd88;Dlg1;Cacng5;Gng3;Dclk1;Fabp5	34	1482	256	20355	0.00048924
GO:0030334	regulation of cell migration	biological_process	7	Lama5;Plxnb2;Ajuba;LOC100364435;Cxcl12;Lmna;Tmsb4x;Kif14;Lama1;Thy1;Flna;Ddx58;Plxnd1;Spata13;Notch1;Gab1	16	1482	87	20355	0.000489488
GO:0032590	dendrite membrane	cellular_component	7	Gabrg2;Kcnc2;Gabra4;Gabra3;Kcnc1;Wls;Hpca;Thy1	8	1482	27	20355	0.000491351
GO:0042098	T cell proliferation	biological_process	8	Msn;Cd151;P2rx7;Psmb10;Cxcl12;Ptprc;Rasgrp1;Ccnd3	8	1482	27	20355	0.000491351
GO:0007259	receptor signaling pathway via JAK-STAT	biological_process	7	Stat3;Stat2;Stat1;Socs3;Lep;Clcf1;Il15ra	7	1482	21	20355	0.00050062
GO:0045780	positive regulation of bone resorption	biological_process	9	Ltbp3;Egfr;Spp1;Tf;Tnfrsf11a;Fcgr3a;Syk	7	1482	21	20355	0.00050062
GO:0031681	G-protein beta-subunit binding	molecular_function	5	F2r;LOC108349548;Gng4;Gng12;F2rl1;Gng3;Gng2	7	1482	21	20355	0.00050062
GO:0004197	cysteine-type endopeptidase activity	molecular_function	8	Ctsc;Pycard;Casp4;Usp18;Ctsb;Ctss;Ctsl;Ctla2a;Usp29;Casp1;Casp8;Ctsz;Ctsw;Ctsh;Casp3	15	1482	79	20355	0.000510883
GO:0060291	long-term synaptic potentiation	biological_process	10	Dbi;Snap25;Gfap;Lrrtm2;Prrt1;Slc8a3;Itpr3;Grin2a;Crhr1;Slc24a2;S100b	11	1482	48	20355	0.000538866
GO:0031334	positive regulation of protein complex assembly	biological_process	7	Bak1;Lgals3;Bid;Tgfb1;Syk;Rhoc;Ajuba;Tal1;Clu;Rack1;Clec7a	11	1482	48	20355	0.000538866
GO:0034612	response to tumor necrosis factor	biological_process	7	Casp8;Adamts13;Ccl2;Chi3l1;Apoe;Cd14;Cxcl16;Sphk1;Tnfrsf11a	9	1482	34	20355	0.000555319
GO:0070588	calcium ion transmembrane transport	biological_process	11	Atp2b3;Cacng5;Trpv4;Tmem37;Ncs1;Itpr3;Atp2b2;Cacng3;Cacng7;Slc8b1;Slc8a3;Cacng2;P2rx4;P2ry12;Anxa2;Slc24a2;Itpr2;Ryr2;Cacnb4	19	1482	114	20355	0.00055757
GO:0045786	negative regulation of cell cycle	biological_process	7	Cdk6;Nupr1l1;Casp3;Nupr1;Plaat3;Rps6ka2;Tgfb1;Nudt6;Brinp1;Ets1	10	1482	41	20355	0.000564592
GO:0006958	complement activation, classical pathway	biological_process	6	C1qa;Cr1l;C1r;Serping1;C1s;Cfb;Ighm;C2;C4a;C1qb;AC109737;LOC103689965;C3;C7;C4b	15	1482	80	20355	0.000587146
GO:0050776	regulation of immune response	biological_process	6	Dnase2;Fcgr1a;Fcgr3a;Icoslg;Vsir;Cd22;Fcgr2b;LOC108348047;Tnfsf13b;Cd276;Irf1;Fcer1g	12	1482	56	20355	0.000587316
GO:0043410	positive regulation of MAPK cascade	biological_process	11	Fgfr1;Tmem106a;Cd74;Shc1;Lif;Lep;Gpr37l1;Tlr9;F2r;Ret;Fgf2;Trim5;Cd84;Ptprc;Cd4;Gab1;Efna1;Bcar3;P2rx7	19	1482	115	20355	0.000623199
GO:0032717	negative regulation of interleukin-8 production	biological_process	8	Tlr9;Bcl3;Ssc5d;Anxa1;Anxa4;Cd33	6	1482	16	20355	0.000624497
GO:0048143	astrocyte activation	biological_process	6	Ifngr1;Mt2A;C1qa;C5ar1;Trem2;Egfr	6	1482	16	20355	0.000624497
GO:0046847	filopodium assembly	biological_process	8	Fgd3;Itga6;Spata13;Fgd2;S1pr2;Ezr	6	1482	16	20355	0.000624497
GO:0006508	proteolysis	biological_process	7	Ctsw;Adam12;Ctss;Pcolce;Ctsb;Casp4;Rnpepl1;Cpm;Adamts4;Npepl1;Nrip3;Ctsc;Cpxm2;Adamts1;Usp29;Casp3;Agtpbp1;Senp5;Usp18;Fgl2;AABR07049085;Htra1;Rhbdf2;Bmp1;Pycard;Ctsd;Psmb10;Prss23;Cela1;C1s;Cfb;Tmprss2;Ctsl;F10;Mmp19;Plau;St14;Mmp14;Adam23;C2;Lap3;Pappa2;Casp1;Psmb8;Adamtsl3;Aebp1;Adam19;Htra3;Folh1;Rhbdf1;Erap1;Ctsz;Cndp1;Ctse;Dpp10;Mmp2;Cfd;Psmb9;Anpep;Ctsh;Cpxm1;Casp8;Ctsa;Adamts12;Mmp12;Plat…	70	1482	650	20355	0.000635387
GO:0022409	positive regulation of cell-cell adhesion	biological_process	7	Cdh1;Cd47;Itga6;Cd24;Itgal;Megf10;Fstl3;Ccl2	8	1482	28	20355	0.00064436
GO:0032060	bleb assembly	biological_process	8	P2rx7;Emp1;Emp2;Emp3;Pmp22	5	1482	11	20355	0.000647145
GO:0010524	positive regulation of calcium ion transport into cytosol	biological_process	14	Adcyap1r1;Cd4;Bak1;P2rx4;P2rx7	5	1482	11	20355	0.000647145
GO:0042698	ovulation cycle	biological_process	4	Nhlh2;Timp4;Axl;Egfr;Serpinf1	5	1482	11	20355	0.000647145
GO:0033268	node of Ranvier	cellular_component	6	Kcnq3;Spock1;Scn1a;Cdh1;Dlg1	5	1482	11	20355	0.000647145
GO:0090197	positive regulation of chemokine secretion	biological_process	9	Aif1;Il1rl1;Il4r;Csf1r;Pycard	5	1482	11	20355	0.000647145
GO:0045059	positive thymic T cell selection	biological_process	6	RT1-DMa;Ptprc;LOC108348072;Cd74;Zap70	5	1482	11	20355	0.000647145
GO:1904862	inhibitory synapse assembly	biological_process	7	Lgi2;Gabrg2;Gabra2;Fgf13;Gabrb3	5	1482	11	20355	0.000647145
GO:0019941	modification-dependent protein catabolic process	biological_process	9	Uba7;Uba52;Rps27a;Ube2l6;Isg15	5	1482	11	20355	0.000647145
GO:0060100	positive regulation of phagocytosis, engulfment	biological_process	9	Nckap1l;F2rl1;Trem2;C3;Fcgr1a	5	1482	11	20355	0.000647145
GO:0034101	erythrocyte homeostasis	biological_process	5	LOC100365810;Hmox1;Axl;Nckap1l;Rps24	5	1482	11	20355	0.000647145
GO:0050728	negative regulation of inflammatory response	biological_process	9	Cnr2;Serpinf1;Nfkb1;Ets1;C1qtnf3;Tnfrsf1b;Uaca;Nlrp3;Ada;Slpi;Lrfn5;Tnfaip8l2;Acp5;Tnfrsf1a;Socs3;Apoe;Cd276	17	1482	98	20355	0.000668684
GO:0005770	late endosome	cellular_component	8	Lamp2;Nmnat2;Cd63;Rab7b;Nsg1;RT1-DMb;LOC108348139;Nsg2;Tcirg1;RT1-DMa;Slc11a1;Tf;Siglec1;Irgm;LOC108348072;Rab9b;F2r;Grn;Ctss;Cd74;Apoe	21	1482	134	20355	0.000683022
GO:0032691	negative regulation of interleukin-1 beta production	biological_process	9	Cd33;Serpinb1a;Acp5;Zc3h12a;Trem2;Nlrp3;Cx3cr1	7	1482	22	20355	0.0006884
GO:0001782	B cell homeostasis	biological_process	6	Nckap1l;Lyn;Tnfsf13b;Casp3;Pik3cd;Gapt;Bak1	7	1482	22	20355	0.0006884
GO:0071345	cellular response to cytokine stimulus	biological_process	7	Cd86;Tcirg1;Pou4f1;Il17ra;Stat3;Pou4f2;Hcls1;Stat1;Abca1;Csf1r	10	1482	42	20355	0.000693253
GO:0045429	positive regulation of nitric oxide biosynthetic process	biological_process	9	Klrk1;Ulbp1;Ass1;Itgb2;Ddah2;Icam1;Clec7a;Tlr2;Aif1;Clu	10	1482	42	20355	0.000693253
GO:0005230	extracellular ligand-gated ion channel activity	molecular_function	8	Chrna6;Gabra3;Chrnb4;Glrb;Gabra4;Gabra2;Gabrg2;Gabrb3;Glra2;Chrnb3	10	1482	42	20355	0.000693253
GO:0098982	GABA-ergic synapse	cellular_component	4	Cnr1;Atp2b3;Glrb;Gabra4;Lrfn5;Atp2b2;Gabrb3;Gabra3;Slitrk1;Pak1;Lrrtm2;Gabrg2	12	1482	57	20355	0.00069535
GO:0032735	positive regulation of interleukin-12 production	biological_process	8	Clec7a;Syk;Irf8;Irf1;Tlr2;Il16;Tlr9;Tlr3;Mdk	9	1482	35	20355	0.000699758
GO:0016021	integral component of membrane	cellular_component	5	Ifitm2;Ms4a6a;C3ar1;Selplg;Tap1;RT1-Db1;Steap4;Olr1;Lrmp;Emp2;Kcnh7;Clic1;Slc8a3;Chrnb4;Tmem8a;Cd300le;Emp1;Tmem176a;Slc29a3;Htr2c;Slc11a1;Nsg2;Slc37a2;Ifngr2;Glrb;Adcyap1r1;Gpr158;Ggta1;Tnfrsf9;Lrtm2;Tf;Cacng2;Qsox1;S100a10;Tnfrsf11a;Cmtm3;Lhfpl2;Cd82;Adgrg6;LOC103690108;Lilrb3;LOC100911796;Tlr9;Kcnc4;Vsir;Mt-nd6;RT1-DMa;Pvr;Plxnd1;Megf10;RT1-CE3;Cd84;Slitrk6;Il15ra;Tlr8;Galnt6;Cmtm5;Ccr9;Grm2;T…	511	1482	6258	20355	0.000735686
GO:0005829	cytosol	cellular_component	6	Gnai2;Tiam1;Kif11;Naprt;Eef1a1;Usp29;Aox1;Bak1;Begain;Akain1;Fhod1;S100a13;Oplah;Shmt1;Rrm2;Actb;Irgm;Zyx;Fgf13;Trim25;Plin2;LOC103689927;Jun;Gbp4;Syt6;Arhgdia;Trim21;Tnip2;Stat3;Kcnab1;Myd88;Lpxn;Litaf;Pdlim5;Rnh1;Aprt;Ehd2;Chst2;Zwint;S100a16;Oas1f;Relb;Akap13;Lmna;Rgs10;Rassf9;LOC108352650;S100b;Samd9;Rab9b;Usp18;Oas1g;Ada;AABR07024795;Dnm3;Inmt;Etv6;Skap2;Kcnip3;Nlrc4;Nphp4;Lif;Wls;Plcg2;AABR…	265	1482	3045	20355	0.000757905
GO:0030324	lung development	biological_process	6	Gli2;Wnt7b;Ada;Sparc;Notch1;Fgf2;Lama5;Tgfb1;Mmp14;Tgfbr2;Srebf1;Chi3l1;Egfr;Lipa;Fstl3;Fgfr1;Ccn2;Rida;Lif	19	1482	117	20355	0.000774645
GO:0050839	cell adhesion molecule binding	molecular_function	5	Itgb2;Itgb1;Postn;Tgfbi;Itga7;Ptpn6;Pvr;Itgal;Cdh1;Msn;Ezr	11	1482	50	20355	0.000778932
GO:0032088	negative regulation of NF-kappaB transcription factor activity	biological_process	7	Tlr9;Anxa4;Adora3;Nlrp3;Nlrc5;LOC100911796;Tmsb4x;Havcr2;Zc3h12a;Irak3;Cmklr1;Pycard;Trim21;Dap	14	1482	74	20355	0.000805648
GO:0016247	channel regulator activity	molecular_function	4	Cacng3;Cacng2;Cacng7;Cacng5	4	1482	7	20355	0.000819149
GO:0002819	regulation of adaptive immune response	biological_process	7	Adcy7;Cd48;Ripk3;Irf7	4	1482	7	20355	0.000819149
GO:0048864	stem cell development	biological_process	6	Fgf2;Wnt7b;Wnt7a;Ptprc	4	1482	7	20355	0.000819149
GO:0070307	lens fiber cell development	biological_process	7	Tmod1;Vim;Bfsp2;Bfsp1	4	1482	7	20355	0.000819149
GO:0016175	superoxide-generating NADPH oxidase activity	molecular_function	7	Cyba;Ncf1;Cybb;Ncf4	4	1482	7	20355	0.000819149
GO:0060732	positive regulation of inositol phosphate biosynthetic process	biological_process	10	Pth1r;Adcyap1r1;Ntsr1;Ptafr	4	1482	7	20355	0.000819149
GO:0098970	postsynaptic neurotransmitter receptor diffusion trapping	biological_process	9	Cacng2;Cacng5;Cacng7;Cacng3	4	1482	7	20355	0.000819149
GO:0098793	presynapse	cellular_component	4	Dnm3;Fmr1;Begain;Syn1;Cplx1;Slc1a1;Cd24;Rab6b;Atp2b2;Slc6a17;Atp2b3;Zfp804a;Cnr1;Cplx2;Rph3a;Pdlim5;Cacnb4;Septin3;Pak1;Wnt7a;Slc17a6	21	1482	136	20355	0.000832314
GO:0032715	negative regulation of interleukin-6 production	biological_process	8	Inpp5d;Tlr9;Havcr2;Cd200r1;Ptpn6;Cd24;Nckap1l;C5ar2;Irak3;Zc3h12a	10	1482	43	20355	0.000845137
GO:0007162	negative regulation of cell adhesion	biological_process	6	Cdh13;Mdk;Tnc;Myo1f;Plxnd1;Dusp1;Fbln1;Acp5;Lpxn;Plxnb2	10	1482	43	20355	0.000845137
GO:0000186	activation of MAPKK activity	biological_process	13	Egfr;Cartpt;Fgf2;Grm1;Gadd45g;Map3k6;Map3k8;Eif2ak2;Pak1	9	1482	36	20355	0.000873422
GO:0006911	phagocytosis, engulfment	biological_process	8	Trem2;Ighm;Bin2;Arhgap25;Aif1;Msr1;AC109737;Fcgr1a;Abca1;Gsn;Fcgr2b;Itgam;LOC108348047;Fcer1g;Itgb2	15	1482	83	20355	0.000876643
GO:0045779	negative regulation of bone resorption	biological_process	9	P2rx7;Cartpt;Tmem119;Cd38;Tnfrsf11b;Inpp5d	6	1482	17	20355	0.000905978
GO:2000649	regulation of sodium ion transmembrane transporter activity	biological_process	8	Fxyd1;Scn2b;Fgf12;Scn4b;Fxyd5;Scn3b	6	1482	17	20355	0.000905978
GO:0042310	vasoconstriction	biological_process	10	Ednrb;Htr1d;Htr1b;Bdkrb2;Edn3;Edn2	6	1482	17	20355	0.000905978
GO:1901223	negative regulation of NIK/NF-kappaB signaling	biological_process	10	Rassf2;Zc3h12a;Tmsb4x;Nlrp3;Uaca;C1qtnf3;Litaf	7	1482	23	20355	0.000927868
GO:0005539	glycosaminoglycan binding	molecular_function	5	Sulf2;Spock3;Vit;Tgfbr2;Bgn;Eng;Ccdc80	7	1482	23	20355	0.000927868
GO:0006813	potassium ion transport	biological_process	9	Slc12a4;Kcnq2;Kcnj6;Kcnc2;Kcng4;Kcnc4;Kcna2;Kcna4;Kcnn4;Kcna6;Atp1b1;Kcnk9;Kcnip3;LOC100911951;Kcnh7;Slc24a2;Kcnq3;Kcnc1;Kcnab1;Kcnma1	20	1482	128	20355	0.000941169
GO:1901215	negative regulation of neuron death	biological_process	8	RT1-CE5;Stat3;Cd34;Apoe;Cd200r1;Serpinf1;Gabrb3;Tnfrsf1b;Mdk;Crhr1;Gpnmb;Csf1	12	1482	59	20355	0.000961662
GO:0046330	positive regulation of JNK cascade	biological_process	13	Trpv4;Myd88;Ltbr;F2rl1;Wnt7a;Ncf1;Nod1;Pycard;Fcgr2b;Ccn2;Rasgrp1;Tlr3;Wnt7b;Gadd45g;Rassf2	15	1482	84	20355	0.000996682
GO:0005125	cytokine activity	molecular_function	7	Wnt7a;Ccl20;Wnt7b;Cers1;Il16;Ccl6;Lif;Il1rn;Ccl7;Cxcl13;Tgfb1;Tnfrsf11b;Cxcl16;Timp1;Cxcl11;Mstn;Cxcl10;Cxcl9;Clcf1;Csf1;Lep;Spp1;Cxcl12;Il18;Fgf2;Ccl2	26	1482	186	20355	0.00101229
GO:0035589	G protein-coupled purinergic nucleotide receptor signaling pathway	biological_process	7	Ptafr;Gpr34;P2ry6;P2ry13;P2ry12	5	1482	12	20355	0.00104304
GO:0048246	macrophage chemotaxis	biological_process	6	Cx3cr1;Ednrb;Ccl2;Lgals3;Edn2	5	1482	12	20355	0.00104304
GO:0033628	regulation of cell adhesion mediated by integrin	biological_process	6	Lpxn;Efna1;Epha2;Plau;Lyn	5	1482	12	20355	0.00104304
GO:0070269	pyroptosis	biological_process	6	Gsdmd;Casp4;Casp1;Naip2;Nlrc4	5	1482	12	20355	0.00104304
GO:0042101	T cell receptor complex	cellular_component	6	Syk;Alcam;Cd6;Apbb1ip;Zap70	5	1482	12	20355	0.00104304
GO:0007614	short-term memory	biological_process	6	Mdk;Rcan2;Serpinf1;Brinp1;Ptchd1	5	1482	12	20355	0.00104304
GO:0045028	G protein-coupled purinergic nucleotide receptor activity	molecular_function	8	P2ry13;Gpr34;Ptafr;P2ry12;P2ry6	5	1482	12	20355	0.00104304
GO:0008191	metalloendopeptidase inhibitor activity	molecular_function	8	Timp1;Spock3;Timp4;Spock1;Rarres1	5	1482	12	20355	0.00104304
GO:0042267	natural killer cell mediated cytotoxicity	biological_process	5	Rnf19b;Ptpn6;Klrk1;Il18;Ulbp1	5	1482	12	20355	0.00104304
GO:0007252	I-kappaB phosphorylation	biological_process	10	Tlr3;Tlr7;Tlr2;Tlr9;Ikbke	5	1482	12	20355	0.00104304
GO:0099509	regulation of presynaptic cytosolic calcium ion concentration	biological_process	13	Ncs1;Calb2;Htr1b;Atp2b2;Atp2b3	5	1482	12	20355	0.00104304
GO:0031953	negative regulation of protein autophosphorylation	biological_process	11	Gfra2;Jun;Eng;Ptprc;Mvp	5	1482	12	20355	0.00104304
GO:0043394	proteoglycan binding	molecular_function	5	Col5a1;Ctsb;Ctsl;Ctss;Fn1	5	1482	12	20355	0.00104304
GO:0021952	central nervous system projection neuron axonogenesis	biological_process	11	Nr4a2;Dclk1;Dcx;Bhlhe22;Ephb3	5	1482	12	20355	0.00104304
GO:0071363	cellular response to growth factor stimulus	biological_process	7	Tnfrsf1b;Sparc;Tgif1;Thbs1;Shc1;Pfn1;Rack1;LOC103690035;Tgfb1;Apoe;Tgfbr2;Egfr;Ehd4	13	1482	68	20355	0.00110535
GO:0007268	chemical synaptic transmission	biological_process	9	Gabra3;Grin2a;Chrnb3;Gabra4;Htr1b;Kcnma1;Fgf12;Pcdh8;Grm7;Gad2;Slc12a4;Gabrg2;Cacnb4;Cartpt;Grm1;Ptchd1;Chrnb4;Glrb;Grm2;Gjd2;Htr1d	21	1482	139	20355	0.00110871
GO:0044325	ion channel binding	molecular_function	5	Fgf13;Dpp10;Fgf12;Kcnc1;LOC100911951;Kcnab1;Bak1;Fmr1;Pycard;S100a10;Scn3b;Dlg1;Tspo;Kcnip3;Kcnc2;Scn4b;Lyn;Kcng4;Fam115c;Flna	20	1482	130	20355	0.00114591
GO:0006874	cellular calcium ion homeostasis	biological_process	11	Tcirg1;Ccl2;Ryr2;Trpv4;Atp2b3;Csrp3;Pth1r;Tgfb1;Apoe;Spp1;Gpr12;Slc8b1;Slc24a2;Slc8a3;Atp1b1;Atp2b2	16	1482	94	20355	0.00117273
GO:0043627	response to estrogen	biological_process	4	Wnt7a;Trim25;Mmp14;Tnfrsf11b;Ccnd1;Cd24;Il4r;Igfbp2;Tgfbr2;Mstn;Arpc1b;Ctnna1;Hmox1;Kcnma1	14	1482	77	20355	0.00120986
GO:0031225	anchored component of membrane	cellular_component	5	Psca;Gfra2;Cdh13;Ulbp1;Plet1;Gad2;Efna1;Thy1;Cd14;Lynx1;Cd24;Cd48;Ly6e;Ptpn1	14	1482	77	20355	0.00120986
GO:0034113	heterotypic cell-cell adhesion	biological_process	6	Itgb1;Cd47;Itga7;Itgb2;Cd200r1;Ptprc;Itgax	7	1482	24	20355	0.00122835
GO:0003735	structural constituent of ribosome	molecular_function	4	LOC103693375;LOC100362027;LOC102555453;AABR07036746;Rpl31;Rpl27a;AABR07066818;Rps9;Rps15;Rpl37a;Rps5;AABR07070957;Rpl28;Rpsa;LOC100363452;Rps17;LOC100360057;Rps21;Rps27a;Rpl18a;Rplp1;LOC108352650;LOC103694404;Rpl41;Rpl12;AC114446;Rps18;Rpl35;Rpl17;AABR07018533;Rpl36a;Rps23;Rpl23a;Rpl5;Rps11;Uba52;Rps2;Rps4x;LOC498555;RGD1562402;Rps12;LOC100360573;AABR07067829;Rps15al4;AC099453;Rps28;LOC100365810;…	55	1482	497	20355	0.00125678
GO:0043032	positive regulation of macrophage activation	biological_process	8	Thbs1;Il4r;Havcr2;Ulbp1;Il1rl1;Tnip2	6	1482	18	20355	0.0012758
GO:0043277	apoptotic cell clearance	biological_process	8	Mertk;Axl;Tyrobp;Tgm2;Megf10;Trem2	6	1482	18	20355	0.0012758
GO:0000165	MAPK cascade	biological_process	11	Map3k8;Srpk3;Shc1;Pak1;Pou4f2;Fgf13;Il18;Myc;Zfp36l1;Mapk10;Ccr5;Tgfb1;Ret;Map3k6;Ccl2	15	1482	86	20355	0.0012787
GO:0043066	negative regulation of apoptotic process	biological_process	9	Birc3;Flna;Gli2;Plac8;Cd74;Opn3;Tfap2b;Mical1;Hck;Pou4f1;Axl;Cd38;Vip;Bag3;Casp3;Ednrb;Tcim;Jun;Timp1;Shc1;Nme2;Naa35;Bcl2a1;Angptl4;Ntsr1;Ada;Thbs1;Nnt;Bcl6;Thy1;Bcl3;Ucp2;Card14;Il2rb;Nckap1l;Kif14;Cryaa;Wnt7a;Socs3;Csf1r;Gcg;Lep;Aif1;Ifit3;Akr1b1;Trem2;Dusp1;Naip2;Sphk1;Pde3a;Cd44;Ctnna1;Hmgn5;Lgals3;Aven;Egfr	56	1482	509	20355	0.00130544
GO:0120162	positive regulation of cold-induced thermogenesis	biological_process	7	Syk;Cmklr1;Decr1;Fabp4;Acadl;Zfp516;Plac8;Tshr;Lep;Il18;Ucp2;Il4r;Fabp5;LOC102549542;Gadd45g;Lcn2	16	1482	95	20355	0.00131681
GO:0019903	protein phosphatase binding	molecular_function	7	Egfr;Pdlim4;Jak3;Mvp;Cdh1;Lck;Kcnn4;Lgals3;Fcrl2;Pstpip1;Cd33;Fmr1;Cd22;Rack1;Stat3;Csf1r	16	1482	95	20355	0.00131681
GO:0005925	focal adhesion	cellular_component	7	Cyba;Itgb1;Itgb2;Lpxn;Ezr;Ptprc;Pdlim7;Parvg;Tln1;Msn;Lcp1;Pak1;Il1rl1;Tes;Hck;Ajuba;Epha2;Bcar3;Trpv4;Zyx;Fes;Gsn;Actb	23	1482	160	20355	0.00131837
GO:0099061	integral component of postsynaptic density membrane	cellular_component	6	Cacng3;Cacng2;Grm1;Slitrk1;Lrrtm3;Sorcs3;Atp2b2;Grin2a;Lrfn5	9	1482	38	20355	0.00132558
GO:0045595	regulation of cell differentiation	biological_process	6	Hes5;Fes;Runx1;S100a10;Bcl6;Lif;Socs3;Cela1;Tfap2b	9	1482	38	20355	0.00132558
GO:0042169	SH2 domain binding	molecular_function	6	Lat2;Lck;Ptpn6;Blnk;Trpv4;Syk;Sh3pxd2b;Rack1;Fgfr1	9	1482	38	20355	0.00132558
GO:0008045	motor neuron axon guidance	biological_process	7	Etv4;Cxcl12;Rhog;Rhoh;Lhx1;Chn1;Rac2;Alcam	8	1482	31	20355	0.00134477
GO:0098839	postsynaptic density membrane	cellular_component	5	Cacng7;Cacng2;Grin2a;Prrt1;Cacng3;Atp2b2;Cacng5;Grm1	8	1482	31	20355	0.00134477
GO:2001238	positive regulation of extrinsic apoptotic signaling pathway	biological_process	10	Ltbr;Agtr2;Siglec1;Casp8;Tnfrsf12a;Bid;Pycard;Ptprc	8	1482	31	20355	0.00134477
GO:0001816	cytokine production	biological_process	4	Cd4;Fabp4;Irak4;S1pr3;Rasgrp1;Ptafr;Lipa;Tlr9	8	1482	31	20355	0.00134477
GO:0030027	lamellipodium	cellular_component	6	Nme2;Flot2;Capg;Cdh1;Notch1;Spata13;Itgb1;Plxnd1;Epha2;Rac2;Rab13;Coro1a;Pdlim4;Kcna2;Gdpd2;Gsn;Myo1g;Ctnna1;Trpv4;Pak1;Ajuba;Actb;Aif1	23	1482	161	20355	0.00143456
GO:0098712	L-glutamate import across plasma membrane	biological_process	7	Ntsr1;Slc1a1;Slc1a3	3	1482	4	20355	0.00145692
GO:1904680	peptide transmembrane transporter activity	molecular_function	6	LOC103689996;Tap2;Tap1	3	1482	4	20355	0.00145692
GO:0097368	establishment of Sertoli cell barrier	biological_process	8	Icam1;Flna;Rab13	3	1482	4	20355	0.00145692
GO:0003332	negative regulation of extracellular matrix constituent secretion	biological_process	9	Tnfrsf1a;Tnfrsf1b;Notch1	3	1482	4	20355	0.00145692
GO:0140009	L-aspartate import across plasma membrane	biological_process	7	Slc1a5;Slc1a1;Slc1a3	3	1482	4	20355	0.00145692
GO:0098883	synapse pruning	biological_process	6	C1qc;C1qb;C1qa	3	1482	4	20355	0.00145692
GO:1990402	embryonic liver development	biological_process	7	A2m;LOC100911545;Tgfb1	3	1482	4	20355	0.00145692
GO:0005588	collagen type V trimer	cellular_component	6	Col5a2;Col16a1;Col5a1	3	1482	4	20355	0.00145692
GO:0043622	cortical microtubule organization	biological_process	8	Trpv4;Ezr;Dlg1	3	1482	4	20355	0.00145692
GO:0072044	collecting duct development	biological_process	6	Spp1;Tfap2b;Notch1	3	1482	4	20355	0.00145692
GO:0071226	cellular response to molecule of fungal origin	biological_process	7	Syk;Clec7a;Btk	3	1482	4	20355	0.00145692
GO:0002730	regulation of dendritic cell cytokine production	biological_process	8	Tlr2;Tlr3;Tlr9	3	1482	4	20355	0.00145692
GO:0010046	response to mycotoxin	biological_process	6	Ass1;Bak1;Lcn2	3	1482	4	20355	0.00145692
GO:0002282	microglial cell activation involved in immune response	biological_process	8	Trem2;Cx3cr1;Tyrobp	3	1482	4	20355	0.00145692
GO:0070141	response to UV-A	biological_process	8	Ccnd1;Egfr;Cryaa	3	1482	4	20355	0.00145692
GO:0033031	positive regulation of neutrophil apoptotic process	biological_process	7	Hcar2;Anxa1;Pik3cd	3	1482	4	20355	0.00145692
GO:0005544	calcium-dependent phospholipid binding	molecular_function	6	Cpne4;Syt6;Cpne2;Anxa4;Anxa1;Anxa3;Anxa2;Syt2;Anxa8;Anxa5	10	1482	46	20355	0.00147192
GO:0051603	proteolysis involved in cellular protein catabolic process	biological_process	8	Casp8;Ctsb;Psmb10;Psmb9;Ctla2a;Ctsw;Adamts12;Ctsl;Ctsc;Psmb8;Ctss;Ctsz	12	1482	62	20355	0.00151608
GO:0051496	positive regulation of stress fiber assembly	biological_process	8	Sh3pxd2b;Pak1;Rhoc;Pfn1;Cd47;Arhgef5;S100a10;Fhod1;Gpr65;Epha1;Ccn2	11	1482	54	20355	0.00152698
GO:0031232	extrinsic component of external side of plasma membrane	cellular_component	6	Fcnb;Anxa1;Tf;Apoe	4	1482	8	20355	0.00154384
GO:0042609	CD4 receptor binding	molecular_function	6	Cd74;Cd22;Il16;Lck	4	1482	8	20355	0.00154384
GO:0035860	glial cell-derived neurotrophic factor receptor signaling pathway	biological_process	8	Gfra2;Sulf1;Ret;Sulf2	4	1482	8	20355	0.00154384
GO:0001931	uropod	cellular_component	6	Selplg;Msn;Ezr;Flot2	4	1482	8	20355	0.00154384
GO:0048771	tissue remodeling	biological_process	4	Cela1;Lipa;Axl;Mmp14	4	1482	8	20355	0.00154384
GO:0043120	tumor necrosis factor binding	molecular_function	6	LOC100911545;Tnfrsf1a;Tnfrsf1b;A2m	4	1482	8	20355	0.00154384
GO:0061518	microglial cell proliferation	biological_process	5	Csf1;Trem2;Csf1r;Clu	4	1482	8	20355	0.00154384
GO:0045646	regulation of erythrocyte differentiation	biological_process	8	Lyn;Spi1;Cdk6;B2m	4	1482	8	20355	0.00154384
GO:0008503	benzodiazepine receptor activity	molecular_function	6	Gabrg2;Tspo;Gabra3;Gabra4	4	1482	8	20355	0.00154384
GO:0008283	cell population proliferation	biological_process	3	Rhbdf1;Lipa;Mki67;Gng2;Cspg4;Csf1;Tgfb1;Zfp36l1;Stat1;Tgfbi;Myc;Stat3;Tpt1;Ncf1;Gnai2;Il18;Map4k1;Yap1;Cd74;Bak1;Aurkb;Csf1r;Gpx1	23	1482	162	20355	0.00155942
GO:0043087	regulation of GTPase activity	biological_process	7	Pycard;Rasip1;Arhgap9;Arhgef5;Vav1;Plxnd1;Ephb3;Chn1;Ajuba;Epha1;Bcl6;Rasal3;Tiam1;Plxnb2	14	1482	79	20355	0.00156423
GO:0030101	natural killer cell activation	biological_process	7	Klrk1;Itgb2;Rasgrp1;Il18;Ulbp1	5	1482	13	20355	0.00159377
GO:0044212	transcription regulatory region DNA binding	molecular_function	7	Irf1;Irf9;Irf7;Irf8;Irf5	5	1482	13	20355	0.00159377
GO:0045579	positive regulation of B cell differentiation	biological_process	10	Nckap1l;Syk;Il2rg;Inpp5d;Mmp14	5	1482	13	20355	0.00159377
GO:0060340	positive regulation of type I interferon-mediated signaling pathway	biological_process	10	Ikbke;Nlrc5;Zbp1;Mmp12;Irf7	5	1482	13	20355	0.00159377
GO:0017080	sodium channel regulator activity	molecular_function	5	Fxyd1;Fgf13;Fxyd5;Fgf12;Scn2b;Scn3b;Scn4b	7	1482	25	20355	0.00159992
GO:0050796	regulation of insulin secretion	biological_process	10	Cartpt;Lep;Tcirg1;Gcg;Cnr1;Ica1;Tfap2b;Slc8b1;Srebf1	9	1482	39	20355	0.0016135
GO:0050877	nervous system process	biological_process	5	Chrnb3;Glrb;Gabra4;Chrnb4;Gabra3;Gabrg2;Cacnb4;Cacng2;Gm2a	9	1482	39	20355	0.0016135
GO:0071310	cellular response to organic substance	biological_process	6	Ccl20;Ccnd1;Icam1;Clec3b;Casp3;Cyba;Cd68;Stat1;Satb2	9	1482	39	20355	0.0016135
GO:0010977	negative regulation of neuron projection development	biological_process	11	Cd38;RT1-A2;Lgals1;Pmp22;Flna;Gfap;Il15ra;Trpv4;Ctsz;Spock1;B2m;Apoe;Vim	13	1482	71	20355	0.00167118
GO:0071276	cellular response to cadmium ion	biological_process	8	Ncf1;Jun;Mt2A;Egfr;Gsn;Hmox1;Cybb;Mt1	8	1482	32	20355	0.00168004
GO:0010332	response to gamma radiation	biological_process	7	Bak1;Gpx1;Ccl7;Ptprc;Myc;Cxcl10;Apobec1;Ccl2	8	1482	32	20355	0.00168004
GO:0051281	positive regulation of release of sequestered calcium ion into cytosol	biological_process	15	Thy1;F2r;Cxcl10;Cxcl9;Cxcl11;Aplnr;Ntsr1;Dbi	8	1482	32	20355	0.00168004
GO:0008219	cell death	biological_process	4	Emp1;Brinp1;Hmox1;Pmp22;Emp2;P2rx7;Emp3;Cidea	8	1482	32	20355	0.00168004
GO:0044305	calyx of Held	cellular_component	7	Actb;Cplx1;Cplx2;Kcna2;Ncs1;Htr1b	6	1482	19	20355	0.0017507
GO:0017134	fibroblast growth factor binding	molecular_function	6	S100a13;Cxcl13;Thbs1;Rps2;Fgfrl1;Fgfr1	6	1482	19	20355	0.0017507
GO:0033993	response to lipid	biological_process	6	Rida;Abcg1;Ntsr1;Srebf1;Egfr;Insig1	6	1482	19	20355	0.0017507
GO:0045088	regulation of innate immune response	biological_process	7	Myo1f;Dhx58;Serpinb1a;Fgr;Apoe;Trem2	6	1482	19	20355	0.0017507
GO:0007267	cell-cell signaling	biological_process	5	Lhx1;Fzd1;Sdc1;Stab1;Thy1;Cd24;Cxcl13;Gpnmb;Ccr5;Gja4;Gja8;Gjd2	12	1482	63	20355	0.00175095
GO:0007249	I-kappaB kinase/NF-kappaB signaling	biological_process	6	Tifab;Tlr9;Btk;Bcl3;Ripk3;Relb;Tnip2;Tlr8;Tlr7	9	1482	40	20355	0.00194945
GO:0042113	B cell activation	biological_process	7	Blnk;Cd86;Cd22;Lat2;Rasgrp1;Pik3cd;Skap2	7	1482	26	20355	0.00205337
GO:0043029	T cell homeostasis	biological_process	6	Tcirg1;Casp3;Tgfb1;Ripk3;P2rx7;Coro1a;Nckap1l	7	1482	26	20355	0.00205337
GO:0050768	negative regulation of neurogenesis	biological_process	9	B2m;Notch1;Brinp1;Wnt7b;Prtg;Cd24;Wnt7a	7	1482	26	20355	0.00205337
GO:0030864	cortical actin cytoskeleton	cellular_component	8	Cdh1;Trpv4;Wdr1;Coro1a;Cotl1;Eef1a1;Gsn;Flot2;Hcls1;Akap13;Myo1f	11	1482	56	20355	0.00207813
GO:0005768	endosome	cellular_component	7	Nsg2;Rab13;Ehd2;Lamp2;Ezr;Cd63;Anxa1;Ret;Rap2b;Flot2;Rassf9;Abcg1;Apoe;Gpnmb;Mlc1;Bdkrb2;Tlr9;Ehd4;Steap4;Pld1;Wls;Egfr;Grn;Sting1;Cdh1;Ccr5;Fcgrt;Abca1;Mmd;Tlr7;Cytip;Lrrk1;Tmem163;Slc26a7;Slc1a1;Cyba;Anxa2;Ctse;Adcyap1r1;Crhr1;Ifitm3;Nsg1;Kcna2;Snx20;Slc29a3;Tf;Litaf;Rab3c;Unc93b1	49	1482	443	20355	0.0022684
GO:0045211	postsynaptic membrane	cellular_component	5	Gabra4;Gria4;Gabra3;Lrrtm2;Gabra2;Lrrtm3;Glra2;Gabrb3;Gabrg2;Grin2a;Glrb;Dnm3;Pcdh8;Magee1;Nsg1;Cacng5;Chrnb3;Kcnc2;Chrna6;Chrnb4;Gria3;Kcnma1	22	1482	157	20355	0.00230461
GO:0071300	cellular response to retinoic acid	biological_process	7	Yap1;Lyn;Lep;Abca1;Serpinf1;Wnt7b;Ccl2;Tnc;Col1a1;Brinp1;Ret;Myc	12	1482	65	20355	0.00231053
GO:0043652	engulfment of apoptotic cell	biological_process	9	Rhoh;Rac2;Rhog;Thbs1;Megf10	5	1482	14	20355	0.0023315
GO:0035457	cellular response to interferon-alpha	biological_process	8	Myc;Ifit3;Mnda;Ifit2;Axl	5	1482	14	20355	0.0023315
GO:0001518	voltage-gated sodium channel complex	cellular_component	9	Scn2a;Scn3b;Scn1a;Scn4b;Scn2b	5	1482	14	20355	0.0023315
GO:0031680	G-protein beta/gamma-subunit complex	cellular_component	4	LOC108349548;Gng12;Gng3;Gng2;Gng4	5	1482	14	20355	0.0023315
GO:0070102	interleukin-6-mediated signaling pathway	biological_process	7	Gab1;Yap1;St18;Stat3;Spi1	5	1482	14	20355	0.0023315
GO:1901222	regulation of NIK/NF-kappaB signaling	biological_process	9	Tmsb4x;Birc3;Bcl3;Rassf2;Uaca	5	1482	14	20355	0.0023315
GO:0004715	non-membrane spanning protein tyrosine kinase activity	molecular_function	9	Zap70;Lyn;Fgr;Hck;Btk;Fes;Lck;Jak3;Syk	9	1482	41	20355	0.00233894
GO:0048266	behavioral response to pain	biological_process	4	Kcnip3;Runx1;P2rx4;Tspo;Crhr1;Thbs1	6	1482	20	20355	0.00234843
GO:0010460	positive regulation of heart rate	biological_process	10	Ada;Scn3b;Slc1a1;Rgs4;Ryr2;Edn2	6	1482	20	20355	0.00234843
GO:0031295	T cell costimulation	biological_process	5	Tnfsf13b;Icos;Lgals1;Cd24;Cd86;Tnfrsf14	6	1482	20	20355	0.00234843
GO:0050808	synapse organization	biological_process	5	C1qa;Wnt7a;Syn1;Slc8a3;Atp2b2;Wnt7b;Lrrtm2;Prrt1;Cbln2;Lamb2;Flna	11	1482	57	20355	0.0024088
GO:1901224	positive regulation of NIK/NF-kappaB signaling	biological_process	10	Tcim;Tlr3;Nr3c2;Nod1;Trem2;Sphk1;Il18;Tlr9;Havcr2;Tlr7;Egfr;Cd14;Tlr2	13	1482	74	20355	0.00245779
GO:0050715	positive regulation of cytokine secretion	biological_process	8	Fgr;P2rx7;Cd14;Agtr2;Syk;Casp1;Tlr2;C1qtnf3	8	1482	34	20355	0.0025466
GO:0005840	ribosome	cellular_component	6	LOC108352650;Rps27a;Rack1;LOC100365810;Rplp1;LOC103694404;LOC103694169;Uba52;Rps9;LOC100360573;Rpl23a;Rps6ka2;LOC682793;Rplp0;Rps5;Bco2;RGD1562402;AABR07067829;LOC100362027;Rps11;AABR07070957;Rps2;Rpl17;Rpl18a;Rpl35;AABR07018533;Rps17;Rps28;Rps23;Rps15al4;LOC100362366;LOC103693375;Rps4x;LOC498555;Rps15;Rps12;Rpl12;Rpsa;LOC100363452;Rps18;Rpl31;Rpl5;Rpl26;Rpl36a;Rps21;AC099453;LOC100360057;Rps20;L…	57	1482	536	20355	0.00256586
GO:0042311	vasodilation	biological_process	10	Gpx1;Agtr2;Apoe;P2rx4;Bdkrb2;Ednrb;Kcnma1	7	1482	27	20355	0.00260007
GO:0098586	cellular response to virus	biological_process	8	Gli2;Ikbke;Irgm;Wdfy4;Zc3h12a;Fmr1;Mmp12	7	1482	27	20355	0.00260007
GO:0010952	positive regulation of peptidase activity	biological_process	10	Fn1;Ctsh;Pcolce;Fbln1	4	1482	9	20355	0.00261913
GO:0016528	sarcoplasm	cellular_component	6	Slc8a3;Gsn;Flnc;Spock1	4	1482	9	20355	0.00261913
GO:0050764	regulation of phagocytosis	biological_process	7	Ptprc;Hck;Fgr;Syk	4	1482	9	20355	0.00261913
GO:0043020	NADPH oxidase complex	cellular_component	6	Ncf1;Ncf4;Cybb;Cyba	4	1482	9	20355	0.00261913
GO:0032964	collagen biosynthetic process	biological_process	5	Serpinh1;Col5a1;Col1a1;P3h3	4	1482	9	20355	0.00261913
GO:0071492	cellular response to UV-A	biological_process	9	Timp1;Opn3;Cers1;Mmp2	4	1482	9	20355	0.00261913
GO:0006957	complement activation, alternative pathway	biological_process	6	C3;Cfd;Cfh;Cfb	4	1482	9	20355	0.00261913
GO:0032009	early phagosome	cellular_component	9	Tlr9;Syk;Tlr7;Unc93b1	4	1482	9	20355	0.00261913
GO:0007611	learning or memory	biological_process	4	Dbi;Prrt1;S100b;Gm2a;Egfr;Cnr1;B2m;Kcnab1;Vip;Slc8a3;Grin2a;Casp3	12	1482	66	20355	0.00264061
GO:0005769	early endosome	cellular_component	8	F2rl1;Nsg1;Rin3;Ehd2;Wls;Apoe;Rab31;Cacng7;Coro1a;Anxa1;Cytip;Havcr2;Ptpn1;Anxa2;Rab32;RT1-Bb;Samd9;F2r;Siglec1;Dtx3l;Nsg2;Ret;Cd22;Aoc3;Pld4;Tf;Mlc1;Fgd2;Ehd4	29	1482	230	20355	0.0027014
GO:0006814	sodium ion transport	biological_process	9	Slc9a2;Atp1b1;Scn2b;Slc17a8;Slc9a8;Slc8b1;Slc5a8;Slc8a3;Scn3b;Slc4a7;Scn2a;Slc20a2;Slc13a5;Scn4b;Scn1a;Slc24a2;Fgf13	17	1482	111	20355	0.00272822
GO:0097191	extrinsic apoptotic signaling pathway	biological_process	6	Tnfrsf12a;Tlr3;P2rx7;Mllt11;Ifi27;Bid;Casp8;Tnfrsf1b;Tgfb1	9	1482	42	20355	0.00278777
GO:0001501	skeletal system development	biological_process	6	Lgals3;Col3a1;Notch1;Rassf2;Epha2;Mmp14;LOC682793;Runx1;Pth1r;Col5a2;Clec3b;Col1a1;Fgfrl1;Gli2;Ltbp3;Sh3pxd2b	16	1482	102	20355	0.00280335
GO:0019899	enzyme binding	molecular_function	5	Hspa2;Rps2;Gldc;Lamp2;Npc2;Pycard;LOC100911545;Slpi;Tmsb4x;Rack1;Ryr2;Jun;Prmt8;Fn1;Cd4;Msn;Ugt1a6;Prkcd;Stat1;Golga7b;Tgm2;Notch1;Cotl1;Thy1;Dtx3l;Parp14;Vsir;Ccnd1;Hmox1;Tal1;Tspan14;Parp9;Egfr;Lyn;Nlrp1a;Nme2;Ptpn1;Tep1;Tgfb1;Alox5ap;Blnk;A2m;Top2a	43	1482	381	20355	0.00280926
GO:0007584	response to nutrient	biological_process	7	Cybb;LOC100911545;Ass1;Ugt1a6;Tgfbr2;A2m;Stat1;Abca1;Tnfrsf11b;Lep;C2;Igfbp2;Cnr1;Col1a1	14	1482	84	20355	0.00284182
GO:0048839	inner ear development	biological_process	5	Igfbp7;C1qb;LOC108348072;Tgfb1;Cebpd;Sparc;Atp2b2;RT1-S3;Mnda;Hpca;Tifab;RT1-DMa	12	1482	67	20355	0.00300801
GO:0019228	neuronal action potential	biological_process	7	Scn1a;P2rx4;P2rx7;Kcna2;Pmp22;Kcnma1	6	1482	21	20355	0.00308756
GO:0090026	positive regulation of monocyte chemotaxis	biological_process	9	Cxcl10;Aif1;Cxcl12;Serpine1;Ccl2;Pla2g7	6	1482	21	20355	0.00308756
GO:0016601	Rac protein signal transduction	biological_process	8	Rac2;Cdh13;Tiam1;Rhoh;Rhog;Aif1	6	1482	21	20355	0.00308756
GO:0060384	innervation	biological_process	4	Sulf2;Ret;Gabrb3;Sulf1;Slitrk6;Pou4f1	6	1482	21	20355	0.00308756
GO:0001659	temperature homeostasis	biological_process	5	Cidea;Acadl;Gpx1;Ntsr1;Edn2;Stat3	6	1482	21	20355	0.00308756
GO:0045109	intermediate filament organization	biological_process	8	Gfap;Vim;Des;Bfsp1;Bfsp2;Nefl	6	1482	21	20355	0.00308756
GO:0004866	endopeptidase inhibitor activity	molecular_function	7	LOC100911545;LOC103689965;Slpi;C4a;Cst3;A2m;C3;C4b	8	1482	35	20355	0.00309381
GO:1904707	positive regulation of vascular smooth muscle cell proliferation	biological_process	9	Htr1b;Mmp2;Jun;Fgf2;P2ry6;Adamts1;Gnai2;Pak1	8	1482	35	20355	0.00309381
GO:0090630	activation of GTPase activity	biological_process	9	Epha1;Arhgap22;Arhgap45;Epha2;Tiam1;Gpr65;Arhgef5;Arhgap42;Rhog;Cxcl13;Tax1bp3;Arhgap25;Sgsm1;Rasgrp1	14	1482	85	20355	0.0031793
GO:0034605	cellular response to heat	biological_process	6	Tfec;Hmox1;Lyn;Myof;Mki67;Tcim;Pmp22;Bag3;Arpp21;Cxcl10;Trpv4	11	1482	59	20355	0.00319763
GO:0005254	chloride channel activity	molecular_function	8	Slc26a8;Gabrb3;Gabra2;Glrb;Gabra4;Gabrg2;Slc26a7;Ano5;Glra2;Clic1;Gabra3	11	1482	59	20355	0.00319763
GO:0051090	regulation of DNA-binding transcription factor activity	biological_process	9	Pou4f1;Syk;Hck;Hmox1;Pou4f2	5	1482	15	20355	0.00328933
GO:0009925	basal plasma membrane	cellular_component	5	Tf;C5ar2;Cd34;Egfr;Slc1a5;Aqp5;P2ry12;Cd81;Itga6	9	1482	43	20355	0.003302
GO:0030155	regulation of cell adhesion	biological_process	5	Serpini1;Lama1;Cytip;Gsn;Lama5;Kif14;Il18;Ret;Fes	9	1482	43	20355	0.003302
GO:0032649	regulation of interferon-gamma production	biological_process	7	Cd47;Isg15;Ripk3	3	1482	5	20355	0.00344454
GO:0019834	phospholipase A2 inhibitor activity	molecular_function	8	Anxa1;Anxa2;Anxa3	3	1482	5	20355	0.00344454
GO:0071723	lipopeptide binding	molecular_function	5	Tlr1;Cd14;Tlr2	3	1482	5	20355	0.00344454
GO:0032677	regulation of interleukin-8 production	biological_process	7	Ptprc;Ssc5d;C5ar2	3	1482	5	20355	0.00344454
GO:1904036	negative regulation of epithelial cell apoptotic process	biological_process	10	Hmox1;Mdk;Yap1	3	1482	5	20355	0.00344454
GO:0051272	positive regulation of cellular component movement	biological_process	7	Bcl6;Lyn;Ets1	3	1482	5	20355	0.00344454
GO:0002283	neutrophil activation involved in immune response	biological_process	8	Fcer1g;Syk;Tyrobp	3	1482	5	20355	0.00344454
GO:0051861	glycolipid binding	molecular_function	5	Hspa2;Gltp;Plekha8	3	1482	5	20355	0.00344454
GO:0033004	negative regulation of mast cell activation	biological_process	8	Cnr1;Cnr2;Cd84	3	1482	5	20355	0.00344454
GO:0042158	lipoprotein biosynthetic process	biological_process	8	Apobec1;Apoe;Abca1	3	1482	5	20355	0.00344454
GO:0018057	peptidyl-lysine oxidation	biological_process	10	Loxl2;Loxl1;Loxl4	3	1482	5	20355	0.00344454
GO:0032020	ISG15-protein conjugation	biological_process	9	Ube2l6;Isg15;Uba7	3	1482	5	20355	0.00344454
GO:0035754	B cell chemotaxis	biological_process	7	Cxcl13;Hsd3b7;Ch25h	3	1482	5	20355	0.00344454
GO:0071677	positive regulation of mononuclear cell migration	biological_process	8	Aif1;Tgfb1;Lgals3	3	1482	5	20355	0.00344454
GO:0019511	peptidyl-proline hydroxylation	biological_process	10	P3h3;P3h1;P3h2	3	1482	5	20355	0.00344454
GO:0042287	MHC protein binding	molecular_function	6	Tap1;Tap2;LOC103689996	3	1482	5	20355	0.00344454
GO:0034134	toll-like receptor 2 signaling pathway	biological_process	9	Tlr2;Tnip2;Pik3ap1	3	1482	5	20355	0.00344454
GO:0004720	protein-lysine 6-oxidase activity	molecular_function	7	Loxl2;Loxl1;Loxl4	3	1482	5	20355	0.00344454
GO:0016641	oxidoreductase activity, acting on the CH-NH2 group of donors, oxygen as acceptor	molecular_function	6	Loxl1;Loxl2;Loxl4	3	1482	5	20355	0.00344454
GO:0022009	central nervous system vasculogenesis	biological_process	7	Wnt7a;Wnt7b;Eng	3	1482	5	20355	0.00344454
GO:0046541	saliva secretion	biological_process	8	Kcnn4;Kcnma1;Aqp5	3	1482	5	20355	0.00344454
GO:0005944	phosphatidylinositol 3-kinase complex, class IB	cellular_component	9	Pik3r5;Pik3r6;Pik3cg	3	1482	5	20355	0.00344454
GO:0022614	membrane to membrane docking	biological_process	5	Msn;Ezr;Icam1	3	1482	5	20355	0.00344454
GO:0045621	positive regulation of lymphocyte differentiation	biological_process	9	Inpp5d;Nckap1l;Il2rg	3	1482	5	20355	0.00344454
GO:1903039	positive regulation of leukocyte cell-cell adhesion	biological_process	8	Ptafr;Lck;Mdk	3	1482	5	20355	0.00344454
GO:0086006	voltage-gated sodium channel activity involved in cardiac muscle cell action potential	molecular_function	10	Scn3b;Scn4b;Scn2b	3	1482	5	20355	0.00344454
GO:0060205	cytoplasmic vesicle lumen	cellular_component	6	Lcn2;Serpini1;Ada	3	1482	5	20355	0.00344454
GO:0043208	glycosphingolipid binding	molecular_function	6	Lyn;Lamc1;Lama1	3	1482	5	20355	0.00344454
GO:0005031	tumor necrosis factor-activated receptor activity	molecular_function	7	Tnfrsf1b;Tnfrsf1a;Tnfrsf11a	3	1482	5	20355	0.00344454
GO:1902476	chloride transmembrane transport	biological_process	10	Slc26a2;Gabrg2;Clic1;Gabra4;Gabra2;Slc1a3;Slc12a4;Gabrb3;Glrb;Ano5;Glra2;Slc1a1;Slc26a8;Slc26a7;Gabra3	15	1482	95	20355	0.0035088
GO:0008344	adult locomotory behavior	biological_process	5	Ccnd2;Cxcl12;Nr4a2;Ntsr1;Pmp22;Cnp;Chl1;Slitrk6;Tshr;Fgf12;Tmod1	11	1482	60	20355	0.0036632
GO:0030036	actin cytoskeleton organization	biological_process	7	Fscn2;Pmp22;Bcl6;Ehbp1l1;Wdr1;Pfn1;Rhog;Rhoc;Pdlim7;Pdlim5;Coro1a;Ehd2;Arhgef5;Rhoh;Pdlim1;Fmnl2;Rhoj;Rac2;Csrp1;LOC100364435;AABR07029272;Flna;Tyrobp	23	1482	173	20355	0.00366756
GO:0032727	positive regulation of interferon-alpha production	biological_process	9	Irf7;Tlr3;Mmp12;Tlr7;Stat1;Ifih1;Tlr8;Ddx58	8	1482	36	20355	0.00372821
GO:0004714	transmembrane receptor protein tyrosine kinase activity	molecular_function	9	Fgfr1;Egfr;Ddr1;Ephb3;Mertk;Axl;Csf1r;Ret;Epha2;Epha1	10	1482	52	20355	0.00383926
GO:1903078	positive regulation of protein localization to plasma membrane	biological_process	10	Dlg1;Egfr;Ezr;Rhog;Dpp10;Itgb1;Epha2;Ramp3;Lgals3;Trem2	10	1482	52	20355	0.00383926
GO:0050679	positive regulation of epithelial cell proliferation	biological_process	8	Ccnd1;Myc;Egfr;Notch1;Grn;Yap1;Fgf2;Htra1;Nme2;Tgfb1;C5ar2;C5ar1	12	1482	69	20355	0.00386687
GO:0055085	transmembrane transport	biological_process	6	Slc2a13;Slc9a8;Slc19a1;Slc5a7;Mip;Kcna2;Atp6v0e1;Kcnq3;Gja4;Slc5a8;Slc20a2;LOC103689996;Tap1;Slc1a3;Tap2;Slc15a3;Slc8a3;Slc2a9;Slc26a2;Scn1a;Slc2a5;Trpv4;Slc26a7;Slc39a1;Slc6a17;Kcnq2;Ryr2;Kcna6;Scn2a;Slc9a2;Kcnc4;Slc26a8;Slco2b1;Ano5;Abcg1;Slc24a2;Kcnc2;Kcnc1;Slc8b1;Gja8;Slc4a7;Slc17a8;Slc7a2;Slc37a2;Slc44a2;Itpr3;Aqp5;Kcnma1;Gjd2;Kcnh7;Abca1;Slc13a5;Slc12a4;Kcna4;Slc35f2;Kcng4;Slc17a6;Kcnab1	58	1482	558	20355	0.0038987
GO:0010951	negative regulation of endopeptidase activity	biological_process	11	Serpina1;LOC100911545;Serpinb1a;Anxa2;Serpinh1;Slpi;Spock3;Crim1;A2m;C4b;C4a;Timp4;Serpini1;Serping1;Spock1;Rarres1;C3;Cst3;Serpine1;Serpinb6b;LOC103689965;Serpinf1;Timp1	23	1482	174	20355	0.00394277
GO:0043011	myeloid dendritic cell differentiation	biological_process	8	Relb;Tgfbr2;Spi1;Ltbr;Tgfb1;Cd86	6	1482	22	20355	0.00398724
GO:0005520	insulin-like growth factor binding	molecular_function	6	Ccn2;Htra1;Htra3;Crim1;Igfbp2;Igfbp7	6	1482	22	20355	0.00398724
GO:0002523	leukocyte migration involved in inflammatory response	biological_process	5	Nlrp3;Itgam;Ccl2;Cd24;Aoc3;Itgb2	6	1482	22	20355	0.00398724
GO:0019222	regulation of metabolic process	biological_process	5	Cnr2;Lep;Cnr1;S1pr2;S1pr3;Gpr12	6	1482	22	20355	0.00398724
GO:0001965	G-protein alpha-subunit binding	molecular_function	5	F2rl1;Rgs4;Agtr2;Rgs1;Rgs10;F2r;Crhr1	7	1482	29	20355	0.00402147
GO:1904315	transmitter-gated ion channel activity involved in regulation of postsynaptic membrane potential	molecular_function	10	Chrnb4;Gabrb3;Gabra4;Glrb;Gria3;Gabrg2;Gabra3	7	1482	29	20355	0.00402147
GO:0060135	maternal process involved in female pregnancy	biological_process	5	Cnr1;Ifi27;Havcr2;Ccl2;Adcy7;Lif;Akr1b1	7	1482	29	20355	0.00402147
GO:0002230	positive regulation of defense response to virus by host	biological_process	9	Ddx58;Pycard;Stat1;Sting1;Dtx3l;Parp9;Zc3h12a	7	1482	29	20355	0.00402147
GO:0048708	astrocyte differentiation	biological_process	7	Hes5;Stat3;Notch1;S100b	4	1482	10	20355	0.00411489
GO:0046641	positive regulation of alpha-beta T cell proliferation	biological_process	12	Cd24;Ptprc;Syk;Zap70	4	1482	10	20355	0.00411489
GO:0038061	NIK/NF-kappaB signaling	biological_process	6	Relb;Nfkb2;Ripk3;Ikbke	4	1482	10	20355	0.00411489
GO:0003376	sphingosine-1-phosphate receptor signaling pathway	biological_process	6	Sphk1;S1pr2;S1pr3;Ezr	4	1482	10	20355	0.00411489
GO:2001223	negative regulation of neuron migration	biological_process	9	Adgrg1;Tnn;Stat3;Col3a1	4	1482	10	20355	0.00411489
GO:0042058	regulation of epidermal growth factor receptor signaling pathway	biological_process	9	Wdr54;Rhbdf1;Rhbdf2;Cdh13	4	1482	10	20355	0.00411489
GO:0046638	positive regulation of alpha-beta T cell differentiation	biological_process	11	Ada;Zap70;Pnp;Syk	4	1482	10	20355	0.00411489
GO:0032725	positive regulation of granulocyte macrophage colony-stimulating factor production	biological_process	8	Tlr9;Rasgrp1;Il18;Ddx58	4	1482	10	20355	0.00411489
GO:0040011	locomotion	biological_process	3	Wdr1;Nefl;Grin2a;Atp2b2	4	1482	10	20355	0.00411489
GO:0048407	platelet-derived growth factor binding	molecular_function	6	Col3a1;Col5a1;Col6a1;Col1a1	4	1482	10	20355	0.00411489
GO:0016595	glutamate binding	molecular_function	8	Gad2;Slc1a3;Slc1a1;Gad1	4	1482	10	20355	0.00411489
GO:0016045	detection of bacterium	biological_process	8	LOC100364500;Naip2;Nod1;Nlrc4	4	1482	10	20355	0.00411489
GO:0098981	cholinergic synapse	cellular_component	4	Chrnb4;Dlgap3;Pld1;Nefl	4	1482	10	20355	0.00411489
GO:0022851	GABA-gated chloride ion channel activity	molecular_function	9	Gabrg2;Gabra3;Gabrb3;Gabra4	4	1482	10	20355	0.00411489
GO:2001028	positive regulation of endothelial cell chemotaxis	biological_process	11	Hspb1;Fgf2;Tmsb4x;P2rx4	4	1482	10	20355	0.00411489
GO:0001973	adenosine receptor signaling pathway	biological_process	7	P2ry12;Adora3;LOC100911796;Gnai2	4	1482	10	20355	0.00411489
GO:0140289	protein mono-ADP-ribosylation	biological_process	10	Parp14;Parp3;Parp9;Parp12	4	1482	10	20355	0.00411489
GO:0051901	positive regulation of mitochondrial depolarization	biological_process	8	Rack1;P2rx7;Tspo;Mllt11	4	1482	10	20355	0.00411489
GO:0060068	vagina development	biological_process	8	Bak1;Lhx1;Axl;Mertk	4	1482	10	20355	0.00411489
GO:0019233	sensory perception of pain	biological_process	7	Cnr1;Ednrb;P2rx7;Ccl2;Kcna2;Kcnip3;Scn3b;Grm1;Cnr2;Grin2a;P2rx4	11	1482	61	20355	0.00418139
GO:0048146	positive regulation of fibroblast proliferation	biological_process	8	Cd74;Fn1;Sphk1;Jun;Egfr;Tgfb1;Cdk6;Fbln1;Tgif1;Anxa2;Myc	11	1482	61	20355	0.00418139
GO:0046777	protein autophosphorylation	biological_process	10	Mapkapk3;Zap70;Lyn;Map4k1;Eif2ak2;Fgfr1;Hck;Nek6;Egfr;Fes;Csf1r;Epha1;Thy1;Ddr1;Ephb3;Nme2;Btk;Irak3;Fgr;Syk;Ripk3;Pak1	22	1482	165	20355	0.00427152
GO:0033674	positive regulation of kinase activity	biological_process	11	Ephb3;Cd74;Ret;Egfr;Ajuba;Epha1;Axl;Epha2;Mertk;Cd4	10	1482	53	20355	0.00442977
GO:0097421	liver regeneration	biological_process	8	Rps15;Ucp2;Egfr;LOC100362027;Tgfb1;Hmox1;Rps24;Ccnd1;Myc;Sulf2	10	1482	53	20355	0.00442977
GO:0044319	wound healing, spreading of cells	biological_process	7	Flna;Ddr1;Cd44;Rhoc;Cd151	5	1482	16	20355	0.00450062
GO:0036477	somatodendritic compartment	cellular_component	5	Cacng2;Snap25;Tiam1;Nsg1;Cacng3	5	1482	16	20355	0.00450062
GO:0030216	keratinocyte differentiation	biological_process	8	Tgm1;Opn3;Anxa1;St14;Epha2;Txnip;Yap1;Notch1;Casp3	9	1482	45	20355	0.00455217
GO:0010008	endosome membrane	cellular_component	8	Lamp2;LOC108348139;Slc11a1;Ncf4;Nsg2;RT1-DMa;Ehd4;Egfr;Cd63;Fcgrt;Mrc1;Ehd2;Nsg1;Cd68;Tmbim1;RT1-DMb;Steap4;Anxa1;Litaf;LOC108348072;Ret	21	1482	156	20355	0.00461882
GO:0007264	small GTPase mediated signal transduction	biological_process	6	Rac2;Vav1;Bcar3;Hmox1;Dock6;Rhoc;Rasgrp1;Rhog;Pak1;Dock8;Arhgap30;Rhoj;Rhoh;Tiam1;AABR07029272	15	1482	98	20355	0.0047375
GO:0032147	activation of protein kinase activity	biological_process	12	Rplp1;Ripk3;Kif14;Nckap1l;Emp2;Dlg1;Slc11a1;Fgf13;Prkcd;Pak1;Tgfbr2	11	1482	62	20355	0.00475627
GO:0007015	actin filament organization	biological_process	6	Rhoh;Rhoc;Tpm4;Rac2;Coro1a;LOC100364435;Fscn2;Trpv4;Tf;Emp2;Tmsb4x;Myo1g;Dlg1;Cryaa;Was;Myo1f;Arhgap25;Rhog	18	1482	127	20355	0.00487619
GO:0043488	regulation of mRNA stability	biological_process	10	Vim;Samd4a;Carhsp1;Zfp36l1;Fmr1;Cacng7;Elavl4	7	1482	30	20355	0.00492129
GO:0016339	calcium-dependent cell-cell adhesion via plasma membrane cell adhesion molecules	biological_process	7	Cdh17;Cdh18;Cdh1;Ajuba;Cdh13;Cdh12	6	1482	23	20355	0.00506702
GO:0032753	positive regulation of interleukin-4 production	biological_process	8	RT1-S3;Fcer1g;Havcr2;Nlrp3;Sash3;Syk	6	1482	23	20355	0.00506702
GO:0051020	GTPase binding	molecular_function	6	Gnb2;RragB;Gnb3;Flna;Rasip1;LOC108348096;Lcp1;Pou4f1	8	1482	38	20355	0.00529408
GO:0019838	growth factor binding	molecular_function	5	Igfbp2;A2m;Axl;Dusp1;Rhbdf1;LOC100911545;Osmr;Htra1	8	1482	38	20355	0.00529408
GO:0090102	cochlea development	biological_process	5	Pvalb;Slc17a8;Tifab;Gabrb3;Slitrk6;Sobp;Atp2b2;Cdh1	8	1482	38	20355	0.00529408
GO:0032570	response to progesterone	biological_process	6	Ccl2;Txnip;Srebf1;Tlr2;Cd38;Tgfb1;Tspo;Yap1	8	1482	38	20355	0.00529408
GO:2000521	negative regulation of immunological synapse formation	biological_process	9	Havcr2;Lgals3	2	1482	2	20355	0.00529764
GO:0032764	negative regulation of mast cell cytokine production	biological_process	9	Hmox1;Bcl6	2	1482	2	20355	0.00529764
GO:0072563	endothelial microparticle	cellular_component	5	Anxa5;Eng	2	1482	2	20355	0.00529764
GO:1900221	regulation of amyloid-beta clearance	biological_process	6	Apoe;Clu	2	1482	2	20355	0.00529764
GO:0002517	T cell tolerance induction	biological_process	5	RT1-A1;Icos	2	1482	2	20355	0.00529764
GO:0090209	negative regulation of triglyceride metabolic process	biological_process	8	Apobec1;Apoe	2	1482	2	20355	0.00529764
GO:0034124	regulation of MyD88-dependent toll-like receptor signaling pathway	biological_process	9	Irf1;Irf7	2	1482	2	20355	0.00529764
GO:0035354	Toll-like receptor 1-Toll-like receptor 2 protein complex	cellular_component	6	Tlr2;Tlr1	2	1482	2	20355	0.00529764
GO:0051251	positive regulation of lymphocyte activation	biological_process	8	Sash3;Clec7a	2	1482	2	20355	0.00529764
GO:0045660	positive regulation of neutrophil differentiation	biological_process	11	Ikzf1;Evi2b	2	1482	2	20355	0.00529764
GO:0071242	cellular response to ammonium ion	biological_process	7	Kcnc2;Ass1	2	1482	2	20355	0.00529764
GO:0110090	positive regulation of hippocampal neuron apoptotic process	biological_process	11	Itgam;Tyrobp	2	1482	2	20355	0.00529764
GO:0002238	response to molecule of fungal origin	biological_process	6	Myd88;Tlr2	2	1482	2	20355	0.00529764
GO:0004920	interleukin-10 receptor activity	molecular_function	7	Il10rb;Il10ra	2	1482	2	20355	0.00529764
GO:0098814	spontaneous synaptic transmission	biological_process	10	Cbln2;Nsg1	2	1482	2	20355	0.00529764
GO:0002060	purine nucleobase binding	molecular_function	6	Pygl;Pnp	2	1482	2	20355	0.00529764
GO:2001189	negative regulation of T cell activation via T cell receptor contact with antigen bound to MHC molecule on antigen presenting cell	biological_process	8	Lgals3;Havcr2	2	1482	2	20355	0.00529764
GO:0002399	MHC class II protein complex assembly	biological_process	9	LOC108348139;RT1-DMb	2	1482	2	20355	0.00529764
GO:1905521	regulation of macrophage migration	biological_process	7	Cd81;Cd9	2	1482	2	20355	0.00529764
GO:0008627	intrinsic apoptotic signaling pathway in response to osmotic stress	biological_process	7	Casp3;Scn2a	2	1482	2	20355	0.00529764
GO:0099184	structural constituent of postsynaptic intermediate filament cytoskeleton	molecular_function	5	Ina;Nefl	2	1482	2	20355	0.00529764
GO:0099185	postsynaptic intermediate filament cytoskeleton organization	biological_process	8	Nefl;Ina	2	1482	2	20355	0.00529764
GO:1903225	negative regulation of endodermal cell differentiation	biological_process	8	Col5a1;Col5a2	2	1482	2	20355	0.00529764
GO:0002485	antigen processing and presentation of endogenous peptide antigen via MHC class I via ER pathway, TAP-dependent	biological_process	9	RT1-A2;LOC100364500	2	1482	2	20355	0.00529764
GO:2001202	negative regulation of transforming growth factor-beta secretion	biological_process	9	Fn1;Fbln1	2	1482	2	20355	0.00529764
GO:0070165	positive regulation of adiponectin secretion	biological_process	9	Hcar2;C1qtnf3	2	1482	2	20355	0.00529764
GO:0002588	positive regulation of antigen processing and presentation of peptide antigen via MHC class II	biological_process	9	Trem2;Pycard	2	1482	2	20355	0.00529764
GO:0019285	glycine betaine biosynthetic process from choline	biological_process	8	Chdh;Aldh7a1	2	1482	2	20355	0.00529764
GO:0097528	execution phase of necroptosis	biological_process	4	Ripk3;Mlkl	2	1482	2	20355	0.00529764
GO:0014846	esophagus smooth muscle contraction	biological_process	9	Sulf1;Sulf2	2	1482	2	20355	0.00529764
GO:1905114	cell surface receptor signaling pathway involved in cell-cell signaling	biological_process	6	Itgam;C3	2	1482	2	20355	0.00529764
GO:0032621	interleukin-18 production	biological_process	5	Gbp5;Nlrp3	2	1482	2	20355	0.00529764
GO:0032608	interferon-beta production	biological_process	6	Irf7;Sting1	2	1482	2	20355	0.00529764
GO:1990026	hippocampal mossy fiber expansion	cellular_component	7	Tnn;Mical1	2	1482	2	20355	0.00529764
GO:0019767	IgE receptor activity	molecular_function	7	Fcer1g;Fcgr3a	2	1482	2	20355	0.00529764
GO:0032561	guanyl ribonucleotide binding	molecular_function	8	RragB;LOC108348096	2	1482	2	20355	0.00529764
GO:0004878	complement component C5a receptor activity	molecular_function	7	C5ar1;C5ar2	2	1482	2	20355	0.00529764
GO:0001300	chronological cell aging	biological_process	6	Eng;Serpine1	2	1482	2	20355	0.00529764
GO:0005094	Rho GDP-dissociation inhibitor activity	molecular_function	8	Arhgdib;Arhgdia	2	1482	2	20355	0.00529764
GO:0035847	uterine epithelium development	biological_process	7	Cdh1;Lhx1	2	1482	2	20355	0.00529764
GO:0015501	glutamate:sodium symporter activity	molecular_function	8	Slc1a3;Slc1a1	2	1482	2	20355	0.00529764
GO:0106016	positive regulation of inflammatory response to wounding	biological_process	10	Cd24;Mdk	2	1482	2	20355	0.00529764
GO:0034687	integrin alphaL-beta2 complex	cellular_component	6	Itgb2;Itgal	2	1482	2	20355	0.00529764
GO:0032812	positive regulation of epinephrine secretion	biological_process	10	Vip;Cartpt	2	1482	2	20355	0.00529764
GO:0044216	other organism cell	cellular_component	4	C4b;Lgals3	2	1482	2	20355	0.00529764
GO:0032959	inositol trisphosphate biosynthetic process	biological_process	9	Plcg2;Ptafr	2	1482	2	20355	0.00529764
GO:0042583	chromaffin granule	cellular_component	9	Ctsl;Clu	2	1482	2	20355	0.00529764
GO:1903431	positive regulation of cell maturation	biological_process	9	Runx1;Clec7a	2	1482	2	20355	0.00529764
GO:1902998	positive regulation of neurofibrillary tangle assembly	biological_process	8	Apoe;Clu	2	1482	2	20355	0.00529764
GO:0034688	integrin alphaM-beta2 complex	cellular_component	6	Itgb2;Itgam	2	1482	2	20355	0.00529764
GO:0002479	antigen processing and presentation of exogenous peptide antigen via MHC class I, TAP-dependent	biological_process	8	Tap1;Tapbp	2	1482	2	20355	0.00529764
GO:0042489	negative regulation of odontogenesis of dentin-containing tooth	biological_process	10	Tnfrsf11b;Rspo2	2	1482	2	20355	0.00529764
GO:0034677	integrin alpha7-beta1 complex	cellular_component	6	Itgb1;Itga7	2	1482	2	20355	0.00529764
GO:0002268	follicular dendritic cell differentiation	biological_process	6	Bcl3;Nfkb2	2	1482	2	20355	0.00529764
GO:0046058	cAMP metabolic process	biological_process	11	Epha2;Cacnb4	2	1482	2	20355	0.00529764
GO:0061507	cyclic-GMP-AMP binding	molecular_function	7	Sting1;Slc19a1	2	1482	2	20355	0.00529764
GO:1902023	L-arginine transport	biological_process	12	Slc11a1;Slc7a2	2	1482	2	20355	0.00529764
GO:2000107	negative regulation of leukocyte apoptotic process	biological_process	10	Mertk;Hcls1	2	1482	2	20355	0.00529764
GO:0005314	high-affinity glutamate transmembrane transporter activity	molecular_function	9	Slc1a3;Slc1a1	2	1482	2	20355	0.00529764
GO:0002344	B cell affinity maturation	biological_process	6	Btk;RT1-Bb	2	1482	2	20355	0.00529764
GO:0072683	T cell extravasation	biological_process	6	Icam1;Cd99	2	1482	2	20355	0.00529764
GO:0002764	immune response-regulating signaling pathway	biological_process	5	Ctsh;Lat2	2	1482	2	20355	0.00529764
GO:1990665	AnxA2-p11 complex	cellular_component	4	S100a10;Anxa2	2	1482	2	20355	0.00529764
GO:0038178	complement component C5a signaling pathway	biological_process	8	C5ar1;C5ar2	2	1482	2	20355	0.00529764
GO:0060401	cytosolic calcium ion transport	biological_process	11	Ccn2;Ryr2	2	1482	2	20355	0.00529764
GO:1903905	positive regulation of establishment of T cell polarity	biological_process	10	Dock8;Flot2	2	1482	2	20355	0.00529764
GO:2000502	negative regulation of natural killer cell chemotaxis	biological_process	10	Klrk1;Ccl2	2	1482	2	20355	0.00529764
GO:0005608	laminin-3 complex	cellular_component	5	Lamb2;Lama1	2	1482	2	20355	0.00529764
GO:0048242	epinephrine secretion	biological_process	10	Ly6e;Vip	2	1482	2	20355	0.00529764
GO:0038096	Fc-gamma receptor signaling pathway involved in phagocytosis	biological_process	8	Myo1g;Fcgr2b	2	1482	2	20355	0.00529764
GO:0033257	Bcl3/NF-kappaB2 complex	cellular_component	5	Nfkb2;Bcl3	2	1482	2	20355	0.00529764
GO:0001788	antibody-dependent cellular cytotoxicity	biological_process	9	Fcgr1a;LOC108348047	2	1482	2	20355	0.00529764
GO:2000978	negative regulation of forebrain neuron differentiation	biological_process	11	B2m;Hes5	2	1482	2	20355	0.00529764
GO:0019863	IgE binding	molecular_function	6	Fcer1g;Lgals3	2	1482	2	20355	0.00529764
GO:1903911	positive regulation of receptor clustering	biological_process	10	Tgfb1;Cd81	2	1482	2	20355	0.00529764
GO:0004351	glutamate decarboxylase activity	molecular_function	7	Gad2;Gad1	2	1482	2	20355	0.00529764
GO:0033693	neurofilament bundle assembly	biological_process	7	Nefl;Nefm	2	1482	2	20355	0.00529764
GO:0035692	macrophage migration inhibitory factor receptor complex	cellular_component	5	Cd74;Cd44	2	1482	2	20355	0.00529764
GO:0060082	eye blink reflex	biological_process	6	Cacng2;Kcnma1	2	1482	2	20355	0.00529764
GO:0001820	serotonin secretion	biological_process	8	Syk;LOC108348047	2	1482	2	20355	0.00529764
GO:0042495	detection of triacyl bacterial lipopeptide	biological_process	10	Tlr1;Tlr2	2	1482	2	20355	0.00529764
GO:0030369	ICAM-3 receptor activity	molecular_function	6	Itgb2;Itgal	2	1482	2	20355	0.00529764
GO:0002924	negative regulation of humoral immune response mediated by circulating immunoglobulin	biological_process	12	Ptpn6;Fcgr2b	2	1482	2	20355	0.00529764
GO:0002519	natural killer cell tolerance induction	biological_process	5	RT1-S3;Havcr2	2	1482	2	20355	0.00529764
GO:0062061	TAP complex binding	molecular_function	5	LOC100364500;Tapbp	2	1482	2	20355	0.00529764
GO:0042269	regulation of natural killer cell mediated cytotoxicity	biological_process	7	Lep;Pik3r6	2	1482	2	20355	0.00529764
GO:2000384	negative regulation of ectoderm development	biological_process	7	Tpt1;Sall1	2	1482	2	20355	0.00529764
GO:1990682	CSF1-CSF1R complex	cellular_component	4	Csf1;Csf1r	2	1482	2	20355	0.00529764
GO:0072558	NLRP1 inflammasome complex	cellular_component	5	Pycard;Nlrp1a	2	1482	2	20355	0.00529764
GO:0033626	positive regulation of integrin activation by cell surface receptor linked signal transduction	biological_process	6	Cdh17;P2ry12	2	1482	2	20355	0.00529764
GO:0030201	heparan sulfate proteoglycan metabolic process	biological_process	9	Sulf2;Sulf1	2	1482	2	20355	0.00529764
GO:0046978	TAP1 binding	molecular_function	6	Tapbp;RT1-CE5	2	1482	2	20355	0.00529764
GO:0005006	epidermal growth factor-activated receptor activity	molecular_function	10	Efemp1;Egfr	2	1482	2	20355	0.00529764
GO:0071549	cellular response to dexamethasone stimulus	biological_process	7	Agtr2;Mstn;Tgfb1;Plat;Ass1;Icam1;Ccl2;Serpinf1;Egfr	9	1482	46	20355	0.00530142
GO:0007566	embryo implantation	biological_process	4	Cst3;Emp2;Tgfbr2;Ddr1;Cdh1;Fbln1;Igfbp7;Lif;Mmp2	9	1482	46	20355	0.00530142
GO:0042307	positive regulation of protein import into nucleus	biological_process	10	Cdh1;Flna;Bag3;Lep;Prkcd;Hcls1;Tgfb1;Uaca;Zc3h12a	9	1482	46	20355	0.00530142
GO:0030246	carbohydrate binding	molecular_function	4	Mrc1;Chi3l1;Clec2g;Clec10a;Clec4a1;Grifin;Pygl;C4b;Cd34;Klrk1;Fcnb;Clec3b;Fbxo2;Siglec1;Lgals1;Lgals3;Clec7a;Cd24;Galnt6;Galnt3;Man2b2;Clec4a3	22	1482	168	20355	0.00530214
GO:0050853	B cell receptor signaling pathway	biological_process	8	Nckap1l;Syk;Cd38;Ptpn6;Mnda;Plcg2;Ighm;Ptprc;Blnk;Nfam1;AC109737;Lat2;Klhl6;Lyn	14	1482	90	20355	0.00539304
GO:0045785	positive regulation of cell adhesion	biological_process	6	Cxcl12;Adgrg1;Mdk;Apbb1ip;Mip;Ccl2;Prex1;Vav1;Tgm2;Cd63	10	1482	55	20355	0.00582376
GO:0045648	positive regulation of erythrocyte differentiation	biological_process	9	Isg15;Inpp5d;Stat3;Tal1;Ets1;Stat1;Nckap1l	7	1482	31	20355	0.00596444
GO:0050765	negative regulation of phagocytosis	biological_process	8	Rack1;Tlr2;Tgfb1;Fcgr2b;Cnn2	5	1482	17	20355	0.00599839
GO:0071294	cellular response to zinc ion	biological_process	8	Mt1;Glra2;P2rx4;Mt2A;Tspo	5	1482	17	20355	0.00599839
GO:0097386	glial cell projection	cellular_component	6	Gfap;Fmr1;Lgals3;Slc1a1	4	1482	11	20355	0.00609646
GO:0071639	positive regulation of monocyte chemotactic protein-1 production	biological_process	9	Trpv4;Cd84;Syk;Clec7a	4	1482	11	20355	0.00609646
GO:0035455	response to interferon-alpha	biological_process	7	Eif2ak2;Ifitm1;Ifitm2;Ifitm3	4	1482	11	20355	0.00609646
GO:0010737	protein kinase A signaling	biological_process	6	Ezr;Gcg;Rab13;Lcp1	4	1482	11	20355	0.00609646
GO:0038024	cargo receptor activity	molecular_function	3	Msr1;Itgam;Mrc1;Itgb2	4	1482	11	20355	0.00609646
GO:0002690	positive regulation of leukocyte chemotaxis	biological_process	8	Edn2;Cxcl10;F2rl1;Mdk	4	1482	11	20355	0.00609646
GO:0005883	neurofilament	cellular_component	8	Ina;Nefl;Nefh;Nefm	4	1482	11	20355	0.00609646
GO:0002438	acute inflammatory response to antigenic stimulus	biological_process	8	Cd6;Icam1;A2m;LOC100911545	4	1482	11	20355	0.00609646
GO:0071223	cellular response to lipoteichoic acid	biological_process	8	Tlr2;Trem2;Ccl20;Cd14	4	1482	11	20355	0.00609646
GO:0005080	protein kinase C binding	molecular_function	8	Hspb1;Rack1;Flna;Trpv4;Cavin3;Top2a;RGD1304622;Plek;Pdlim5	9	1482	47	20355	0.00614262
GO:0043231	intracellular membrane-bounded organelle	cellular_component	5	Rhoh;Bcl3;Cnr1;Cers1;Ncs1;Zwint;Nova1;Ces2c;P4ha2;Tmem63a;C5ar1;Samd9;Flot2;Klf5;Atp2b3;Ica1;Ctsb;Ugt1a6;Lrg1;Myof;Tax1bp3;Sec16b;Nat8l;Atp2b2;Ehd4;Ctsh;Hmox1;Ifi30;Aoc3;Sertm1;Mgst1;Sec24d;Qsox1;Runx1;Ctsa;Cd38;Tmbim1;Sparc;Cd84;Ctsz;Acsbg1;Rab20;Slc15a3;Ehd2;Arhgap30;S100b;Ctss;Slc2a13;Adamtsl3;Ptgs1;Csf1r;Rhoc;Agtpbp1;Lipa;Cyp2d3;Nek6;Cldn9;Clu;Litaf;Abca1;Serpina1;Axl;Cavin1;Slc29a3;Srebf1;Rh…	77	1482	795	20355	0.00618552
GO:0043491	protein kinase B signaling	biological_process	6	Mertk;Ccl2;Zfp36l1;Axl;Lingo1;P2ry12;Tgfb1;Epha2	8	1482	39	20355	0.00624391
GO:0043200	response to amino acid	biological_process	6	Ccn2;Glrb;Icam1;Ass1;Casp3;Ccl2;Atp6v0e1;Lyn	8	1482	39	20355	0.00624391
GO:0097755	positive regulation of blood vessel diameter	biological_process	9	Vip;Ptafr;F2rl1;Kcnma1;Egfr;Agtr2	6	1482	24	20355	0.00634658
GO:0002548	monocyte chemotaxis	biological_process	6	Ccl2;Ccl20;Ccl7;Ccl6;Anxa1;Lgals3	6	1482	24	20355	0.00634658
GO:0050770	regulation of axonogenesis	biological_process	9	Wnt7a;Pak1;Ret;Ephb3;Chn1;Efna1	6	1482	24	20355	0.00634658
GO:0030574	collagen catabolic process	biological_process	5	Ctsb;Ctss;Mmp19;Mmp2;Ctsl;Mmp14	6	1482	24	20355	0.00634658
GO:0050663	cytokine secretion	biological_process	11	Lyn;S100a13;Lcp2	3	1482	6	20355	0.00651647
GO:0004859	phospholipase inhibitor activity	molecular_function	7	Anxa3;Anxa2;Anxa1	3	1482	6	20355	0.00651647
GO:0086012	membrane depolarization during cardiac muscle cell action potential	biological_process	8	Scn3b;Scn2b;Scn4b	3	1482	6	20355	0.00651647
GO:0035425	autocrine signaling	biological_process	6	Cx3cr1;Cd68;Fzd1	3	1482	6	20355	0.00651647
GO:1902966	positive regulation of protein localization to early endosome	biological_process	10	Ezr;Dtx3l;Msn	3	1482	6	20355	0.00651647
GO:0060333	interferon-gamma-mediated signaling pathway	biological_process	7	Irf1;Nmi;Stat1	3	1482	6	20355	0.00651647
GO:0031223	auditory behavior	biological_process	5	Slitrk6;Slc1a3;Tifab	3	1482	6	20355	0.00651647
GO:0043549	regulation of kinase activity	biological_process	10	Slamf8;Emp2;Nlrc5	3	1482	6	20355	0.00651647
GO:0097450	astrocyte end-foot	cellular_component	8	Gfap;Mlc1;Slc2a13	3	1482	6	20355	0.00651647
GO:0050859	negative regulation of B cell receptor signaling pathway	biological_process	10	Fcgr2b;Lpxn;Cd22	3	1482	6	20355	0.00651647
GO:0032637	interleukin-8 production	biological_process	5	Nod1;Chi3l1;Lep	3	1482	6	20355	0.00651647
GO:0034137	positive regulation of toll-like receptor 2 signaling pathway	biological_process	10	Tlr1;F2rl1;Cyba	3	1482	6	20355	0.00651647
GO:0001851	complement component C3b binding	molecular_function	6	Cfh;Itgam;Itgb2	3	1482	6	20355	0.00651647
GO:1990635	proximal dendrite	cellular_component	7	Kcnab1;Slc1a1;Fmr1	3	1482	6	20355	0.00651647
GO:0042608	T cell receptor binding	molecular_function	6	Lck;RT1-S3;LOC100364500	3	1482	6	20355	0.00651647
GO:0010757	negative regulation of plasminogen activation	biological_process	11	Ctsz;Serpine1;Thbs1	3	1482	6	20355	0.00651647
GO:0090383	phagosome acidification	biological_process	13	Tcirg1;Rab20;Slamf8	3	1482	6	20355	0.00651647
GO:0060335	positive regulation of interferon-gamma-mediated signaling pathway	biological_process	10	Irgm;Parp9;Nlrc5	3	1482	6	20355	0.00651647
GO:1902262	apoptotic process involved in blood vessel morphogenesis	biological_process	9	Spi1;Bak1;Wnt7b	3	1482	6	20355	0.00651647
GO:0019865	immunoglobulin binding	molecular_function	5	Vwf;Fcgr2b;Cd4	3	1482	6	20355	0.00651647
GO:0002606	positive regulation of dendritic cell antigen processing and presentation	biological_process	8	Slc11a1;Cd74;Nod1	3	1482	6	20355	0.00651647
GO:0042289	MHC class II protein binding	molecular_function	7	Cd4;Cd74;Cd81	3	1482	6	20355	0.00651647
GO:0097199	cysteine-type endopeptidase activity involved in apoptotic signaling pathway	molecular_function	10	Casp4;Casp3;Casp8	3	1482	6	20355	0.00651647
GO:0001609	G protein-coupled adenosine receptor activity	molecular_function	7	P2ry12;LOC100911796;Adora3	3	1482	6	20355	0.00651647
GO:0005138	interleukin-6 receptor binding	molecular_function	7	Cntf;Erap1;Pycard	3	1482	6	20355	0.00651647
GO:1904628	cellular response to phorbol 13-acetate 12-myristate	biological_process	7	Map4k1;Myc;Rplp0	3	1482	6	20355	0.00651647
GO:0031966	mitochondrial membrane	cellular_component	5	Mt-atp8;Anxa1;Ifi27l2b;Lyn;Nat8l;Mt-nd6;Acadl;Bid;Ikbke;Tspo;Clu;Bak1;Ucp2;Slc25a30;Dnm3;Ifi27;Nme2;Atp5mc2;Ndufa2	19	1482	141	20355	0.00675861
GO:0031902	late endosome membrane	cellular_component	9	Nsg2;RT1-Da;Mmd;Slc1a1;Anxa2;Lamp2;Nsg1;Litaf;Ifitm3;Anxa8;Slc29a3;Cd63;Cd68	13	1482	83	20355	0.00677806
GO:0042383	sarcolemma	cellular_component	5	Col6a1;Slc2a5;Atp1b1;Sspn;Ahnak;Slc8a3;Fxyd1;Itgb1;Slc8b1;Des;Anxa2;Anxa1;Flnc;Itga7;Bgn	15	1482	102	20355	0.00689627
GO:0007257	activation of JUN kinase activity	biological_process	14	Tf;Ptpn1;Wnt7b;Mlkl;Gab1;Syk;Map4k1	7	1482	32	20355	0.00716407
GO:0048514	blood vessel morphogenesis	biological_process	6	Slc1a1;Fgfr1;Itga7;Syk;Lama1;Thbs1;Epha2	7	1482	32	20355	0.00716407
GO:0006641	triglyceride metabolic process	biological_process	9	Gpx1;Apoe;Apobr;Dbi;Insig1;Plaat3;Apobec1	7	1482	32	20355	0.00716407
GO:0046875	ephrin receptor binding	molecular_function	6	Tiam1;Chn1;Efna1;Pik3cg;Lyn;Ptpn1;Shc1	7	1482	32	20355	0.00716407
GO:0038083	peptidyl-tyrosine autophosphorylation	biological_process	11	Egfr;Lyn;Hck;Zap70;Fgr;Fes;Ddr1	7	1482	32	20355	0.00716407
GO:0043536	positive regulation of blood vessel endothelial cell migration	biological_process	11	Fgf2;Hspb1;Thbs1;Tgfb1;Fgfr1;P2rx4;Tmsb4x;Ets1	8	1482	40	20355	0.00731752
GO:0009636	response to toxic substance	biological_process	5	Tlr2;Ass1;Sdc1;Kcnc2;Nefl;Cnp;Lyn;Gpx1;Adamts13;Htr1d;Cdh1;Cst3;Kcnc1	13	1482	84	20355	0.00749878
GO:0016485	protein processing	biological_process	8	P2rx7;Ctss;Ctsl;Cpm;Cpxm2;Casp3;Cpxm1;Casp1;Pcsk1;Myc	10	1482	57	20355	0.00753787
GO:0043280	positive regulation of cysteine-type endopeptidase activity involved in apoptotic process	biological_process	10	Nlrp1a;Nod1;Pycard;Syk;Myc;Ccn2;Nlrp3;Uaca;Clec7a;F2r	10	1482	57	20355	0.00753787
GO:0030855	epithelial cell differentiation	biological_process	6	Cd63;Cnn3;Anxa4;Ctsb;Tagln2;Crhr1;Rpsa;Fzd1;Tagln;Lgals3;Ezr	11	1482	66	20355	0.00770796
GO:0035725	sodium ion transmembrane transport	biological_process	10	Slc8a3;Scn1a;Atp1b1;Scn4b;Slc4a7;Slc8b1;Scn2a;Slc9a8;Slc24a2;Scn3b;Scn2b	11	1482	66	20355	0.00770796
GO:0032869	cellular response to insulin stimulus	biological_process	8	Rab13;Stat1;Rarres2;Rab31;Apobec1;Insig1;Trarg1;Zfp36l1;Pou4f2;Ccl2;Ucp2;Myc;Pak1;Aprt;Srebf1;Lep	16	1482	113	20355	0.00774478
GO:0043524	negative regulation of neuron apoptotic process	biological_process	10	Hmox1;Coro1a;Gabrb3;Tfap2b;Nr4a2;C5ar1;Pou4f1;Cntf;Grn;Mdk;Mt1;Jun;Clcf1;Fmr1;Nefl;Ccl2;Chl1;Axl;Apoe;Kif14	20	1482	153	20355	0.00775841
GO:0097067	cellular response to thyroid hormone stimulus	biological_process	7	Ctsl;Ctss;Ctsb;Lmo2;Ctsh	5	1482	18	20355	0.00781477
GO:0033280	response to vitamin D	biological_process	7	Cxcl10;Spp1;Trim25;Tgfb1;Cd4	5	1482	18	20355	0.00781477
GO:0006801	superoxide metabolic process	biological_process	6	Cyba;Sh3pxd2b;Cybb;Ncf4;Ncf1	5	1482	18	20355	0.00781477
GO:1900017	positive regulation of cytokine production involved in inflammatory response	biological_process	8	Il17ra;Cd6;Clec7a;Stat3;Gbp5;Myd88	6	1482	25	20355	0.00784552
GO:0010800	positive regulation of peptidyl-threonine phosphorylation	biological_process	11	Chi3l1;Sphk1;Tgfb1;Gcg;S1pr2;Irgm	6	1482	25	20355	0.00784552
GO:1905606	regulation of presynapse assembly	biological_process	7	Wnt7a;Fzd1;Cbln2;Slitrk1;Slitrk6;Lrfn5	6	1482	25	20355	0.00784552
GO:0016342	catenin complex	cellular_component	6	Cdh13;Cdh12;Cdh17;Cdh18;Ctnna1;Cdh1	6	1482	25	20355	0.00784552
GO:0090023	positive regulation of neutrophil chemotaxis	biological_process	10	Nckap1l;Rac2;C5ar1;Cd74;C3ar1;Mdk	6	1482	25	20355	0.00784552
GO:0031210	phosphatidylcholine binding	molecular_function	6	Pctp;Rasgrp1;Abca1;Ighm;Gpr12;Pltp	6	1482	25	20355	0.00784552
GO:0032281	AMPA glutamate receptor complex	cellular_component	8	Gria3;Cacng5;Olfm3;Cacng2;Cacng3;Cacng7	6	1482	25	20355	0.00784552
GO:0004181	metallocarboxypeptidase activity	molecular_function	9	Agtpbp1;Cpxm2;Aebp1;Cpm;Folh1;Cpxm1	6	1482	25	20355	0.00784552
GO:0050900	leukocyte migration	biological_process	4	Cd34;F2rl1;Selplg;Icam1;Itga6;Msn	6	1482	25	20355	0.00784552
GO:0051591	response to cAMP	biological_process	8	Mmp19;Sdc1;Dusp1;Sparc;Plat;Jun;Col1a1;Stat1;Srebf1	9	1482	49	20355	0.00812927
GO:0005581	collagen trimer	cellular_component	4	Fcnb;Fcna;Col3a1;P4ha2;C1qa;Col1a1;Col5a1;Col5a2;C1qtnf6	9	1482	49	20355	0.00812927
GO:0005096	GTPase activator activity	molecular_function	6	Rgs10;Rasal3;Sipa1;Arhgap25;Rin3;Arhgap45;Elmod1;Jun;Racgap1;Arhgdia;Arhgdib;Rgs4;Arhgap20;Nckap1l;Arhgap9;Arhgap42;Arap2;Thy1;Tagap;Sgsm1;Arhgap27;Acap1;Arhgap30;Arhgap22;Rgs1;Chn1	26	1482	217	20355	0.00840957
GO:0030168	platelet activation	biological_process	5	Entpd2;Mertk;Vwf;F2r;P2ry12;Axl;Rap2b	7	1482	33	20355	0.00853338
GO:0032963	collagen metabolic process	biological_process	4	P2rx7;P3h1;P3h2;P3h3	4	1482	12	20355	0.00862317
GO:0002281	macrophage activation involved in immune response	biological_process	8	Havcr2;Tyrobp;Syk;Sbno2	4	1482	12	20355	0.00862317
GO:0042805	actinin binding	molecular_function	6	Csrp3;Nfkb1;Csrp1;Pdlim5	4	1482	12	20355	0.00862317
GO:0042119	neutrophil activation	biological_process	8	Prkcd;F2rl1;Il18;Fcgr3a	4	1482	12	20355	0.00862317
GO:0045591	positive regulation of regulatory T cell differentiation	biological_process	11	Bcl6;Vsir;Tgfb1;Lilrb4	4	1482	12	20355	0.00862317
GO:1904385	cellular response to angiotensin	biological_process	8	Nfkb1;Prkcd;Cyba;Myc	4	1482	12	20355	0.00862317
GO:0008066	glutamate receptor activity	molecular_function	6	Grm7;Grm8;Grm2;Grm1	4	1482	12	20355	0.00862317
GO:0002244	hematopoietic progenitor cell differentiation	biological_process	6	Herc6;Tgfb1;Samd9;Ptpn6;Cebpd;Top2a;Ptprc;Slc8a3;Cdk6;Plek;Fstl3;Arl11;Pld4	13	1482	86	20355	0.00912099
GO:0008217	regulation of blood pressure	biological_process	5	Lep;Acta2;Cd34;P2rx4;Erap1;Ptgs1;Ednrb;Hmox1;Aoc3	9	1482	50	20355	0.00928917
GO:0065003	protein-containing complex assembly	biological_process	6	Lamc1;RT1-DMa;Hes5;Yap1;Nckap1l;Bid;Rims1;Gldc;Cd74;LOC108348072;Tapbp;Slc24a2	12	1482	77	20355	0.00944871
GO:2000179	positive regulation of neural precursor cell proliferation	biological_process	8	Mdk;LOC108349548;Ctsz;Gnai2;Adgrg1;Flna	6	1482	26	20355	0.00958317
GO:0032967	positive regulation of collagen biosynthetic process	biological_process	8	Tgfb1;Eng;Ccl2;F2r;Vim;Ccn2	6	1482	26	20355	0.00958317
GO:0030325	adrenal gland development	biological_process	7	Ly6e;Crhr1;Fstl3;Tspo;Sall1;Mdk	6	1482	26	20355	0.00958317
GO:0008233	peptidase activity	molecular_function	5	Adamts13;Ctsl;Erap1;Ctsb;Psmb10;Mmp2;Mmp14;Plau;AABR07049085;Psmb8;Ecel1;Cfd;Ctsa;Usp29;Npepl1;Casp4;Psmb9;Folh1;Mmp12;Cela1;Casp8;Fgl2;Ctsz;Adamts1;Usp18;Adamts4;Ctsc;Ctsh;Cfb;Casp1;Htra1;Bmp1;Anpep;Mmp19;Ctse;Htra3;Pcsk1;Rnpepl1;Lap3;Casp3;Adamts12;Tmprss2;F10;Ctsd;St14;Cndp1;Plat;Prss23;C2	49	1482	478	20355	0.0096716
GO:0048469	cell maturation	biological_process	5	Axl;Bfsp1;Btk;Fgfr1;Bfsp2;Kcnma1;Pth1r;Hes5	8	1482	42	20355	0.00987425
GO:0034707	chloride channel complex	cellular_component	7	Glra2;Gabrg2;Gabra2;Gabra4;Clic1;Glrb;Gabra3;Gabrb3	8	1482	42	20355	0.00987425
GO:0033209	tumor necrosis factor-mediated signaling pathway	biological_process	7	Card14;Stat1;St18;Tnfrsf1a;Tmsb4x;Pycard;Tnfrsf11a;Tnfrsf1b	8	1482	42	20355	0.00987425
GO:0030154	cell differentiation	biological_process	5	Plet1;Fgr;Gna12;Dclk1;Pbxip1;Egfr;Axl;Fgf2;Ccn2;Lyn;Pgf;Rarres2;Hspa2;Pdlim7;Id4;Ets1;Klrk1;Elf4;Pmp22;Zc3h12a;Mgp;Adgrg1;Adcyap1r1;Ets2;Speg;Tgfbr2;Pou4f2;Tmem176b;Rasgrp1;Fes;Etv6;Spi1;Fcrla;Slc26a8;Hck;Mgat4d;Zap70;Mdk;Spp1;Hes5;Lgals3;Lhx1;Fstl3;Gli2;Cd24;Etv4;Psmb8;Ptpn6;Nhsl1;Notch1;Elk3;Fli1;Nap1l3;Gadd45g	54	1482	537	20355	0.00991204
GO:0031589	cell-substrate adhesion	biological_process	5	Myo1g;Vwf;Coro1a;Itga6;Itgb1	5	1482	19	20355	0.00998051
GO:0002687	positive regulation of leukocyte migration	biological_process	7	Tlr2;Ccl2;LOC100911796;Adora3;Aoc3	5	1482	19	20355	0.00998051
GO:2000045	regulation of G1/S transition of mitotic cell cycle	biological_process	9	Ptpn6;Bid;Psme2;Kif14;Ccnd1	5	1482	19	20355	0.00998051
GO:0046928	regulation of neurotransmitter secretion	biological_process	6	Cplx2;Fmr1;Kcnc4;Cplx1;Grm2	5	1482	19	20355	0.00998051
GO:0050709	negative regulation of protein secretion	biological_process	10	Rsad2;Rhbdf1;Apoe;Rhbdf2;Anxa1	5	1482	19	20355	0.00998051
GO:0031643	positive regulation of myelination	biological_process	7	Tf;Tnfrsf1b;Itgax;S100b;Zfp488	5	1482	19	20355	0.00998051
GO:2000311	regulation of AMPA receptor activity	biological_process	10	Cacng7;Cacng5;Prrt1;Cacng3;Cacng2	5	1482	19	20355	0.00998051
GO:0004890	GABA-A receptor activity	molecular_function	7	Gabrg2;Gabra3;Gabra4;Gabrb3;Gabra2	5	1482	19	20355	0.00998051
GO:0033627	cell adhesion mediated by integrin	biological_process	5	Itga6;Itgb2;Col16a1;Itgb1;Icam1	5	1482	19	20355	0.00998051
GO:0120020	intermembrane cholesterol transfer activity	molecular_function	7	Abca1;Pltp;Apoe;Npc2;Abcg1	5	1482	19	20355	0.00998051
GO:0032722	positive regulation of chemokine production	biological_process	8	Tlr2;Tlr3;Havcr2;Tlr9;Tlr7	5	1482	19	20355	0.00998051
GO:0005791	rough endoplasmic reticulum	cellular_component	7	Myc;Cybb;Fmr1;Adcyap1r1;LOC108352650;Rps21;Zc3h12a;Pcsk1;Rps23;Rps28;Ncf1;Ccl2	12	1482	78	20355	0.0104477
GO:0001649	osteoblast differentiation	biological_process	6	Tmsb4x;Gpnmb;Rack1;Rps11;Rspo2;Spp1;Tmem119;Epha2;Id4;Gli2;Col1a1;Junb	12	1482	78	20355	0.0104477
GO:0016197	endosomal transport	biological_process	7	Was;Ehd4;Anxa8;Rassf9;Abca1;Nsg1;Rab13;Ehd2;Nsg2	9	1482	51	20355	0.0105698
GO:0005938	cell cortex	cellular_component	7	Pfn1;Gad1;Flna;Coro1a;Cytip;Rhoh;Akap13;Ezr;Bin2;Ccn2;Crip2;Rhoc;Grm7;RGD1304622;Bfsp2;Rhog;Anxa2;Rac2	18	1482	137	20355	0.0106045
GO:0014068	positive regulation of phosphatidylinositol 3-kinase signaling	biological_process	10	Adora3;Fgr;F2rl1;Ptpn6;Hcls1;Pik3ap1;Ncf1;Il18;F2r;Lep;LOC100911796	11	1482	69	20355	0.0107321
GO:0071248	cellular response to metal ion	biological_process	7	Tlr9;Fstl3;Cd86	3	1482	7	20355	0.0107895
GO:0071813	lipoprotein particle binding	molecular_function	6	Trem2;Apoe;Cdh13	3	1482	7	20355	0.0107895
GO:1903753	negative regulation of p38MAPK cascade	biological_process	13	Dusp1;Dlg1;Ezr	3	1482	7	20355	0.0107895
GO:0035748	myelin sheath abaxonal region	cellular_component	4	Cnp;Dlg1;Itgb1	3	1482	7	20355	0.0107895
GO:0045656	negative regulation of monocyte differentiation	biological_process	10	Cdk6;Inpp5d;Myc	3	1482	7	20355	0.0107895
GO:0031670	cellular response to nutrient	biological_process	8	Cdkn2b;Dbi;Hmox1	3	1482	7	20355	0.0107895
GO:0043304	regulation of mast cell degranulation	biological_process	9	Fes;Rac2;Lyn	3	1482	7	20355	0.0107895
GO:0030854	positive regulation of granulocyte differentiation	biological_process	10	Runx1;Hcls1;Evi2b	3	1482	7	20355	0.0107895
GO:0001542	ovulation from ovarian follicle	biological_process	5	Mmp19;Lep;Adamts1	3	1482	7	20355	0.0107895
GO:2000553	positive regulation of T-helper 2 cell cytokine production	biological_process	12	Nlrp3;Rsad2;Cd81	3	1482	7	20355	0.0107895
GO:0016176	superoxide-generating NADPH oxidase activator activity	molecular_function	6	Sh3pxd2b;Ncf4;Ncf1	3	1482	7	20355	0.0107895
GO:0097153	cysteine-type endopeptidase activity involved in apoptotic process	molecular_function	9	Casp3;Pycard;Casp8	3	1482	7	20355	0.0107895
GO:0045588	positive regulation of gamma-delta T cell differentiation	biological_process	11	Ptprc;Nckap1l;Syk	3	1482	7	20355	0.0107895
GO:1901385	regulation of voltage-gated calcium channel activity	biological_process	9	Cacnb4;Hpca;Ahnak	3	1482	7	20355	0.0107895
GO:0035627	ceramide transport	biological_process	8	Pltp;Gltp;Plekha8	3	1482	7	20355	0.0107895
GO:0042088	T-helper 1 type immune response	biological_process	7	Il18;Relb;Bcl3	3	1482	7	20355	0.0107895
GO:0097300	programmed necrotic cell death	biological_process	6	Nlrp1a;Casp1;Ripk3	3	1482	7	20355	0.0107895
GO:0006670	sphingosine metabolic process	biological_process	8	Sgpp2;Plpp1;Sphk1	3	1482	7	20355	0.0107895
GO:0071437	invadopodium	cellular_component	6	Ezr;Msn;Pak1	3	1482	7	20355	0.0107895
GO:0045630	positive regulation of T-helper 2 cell differentiation	biological_process	9	Il18;Il4r;Nlrp3	3	1482	7	20355	0.0107895
GO:0046934	phosphatidylinositol-4,5-bisphosphate 3-kinase activity	molecular_function	8	Pik3cd;Pik3r6;Pik3cg	3	1482	7	20355	0.0107895
GO:0070324	thyroid hormone binding	molecular_function	5	Ctsh;Crym;Aldh1a3	3	1482	7	20355	0.0107895
GO:0033634	positive regulation of cell-cell adhesion mediated by integrin	biological_process	8	Piezo1;Cd24;Cxcl13	3	1482	7	20355	0.0107895
GO:0031256	leading edge membrane	cellular_component	5	Epha2;Myo1g;Dock8	3	1482	7	20355	0.0107895
GO:0030183	B cell differentiation	biological_process	8	Ikzf1;Clcf1;Plcg2;Bcl6;Tcirg1;Nfam1;Lyl1;Tshr;Cdh17;Ptprc	10	1482	60	20355	0.0108077
GO:0071320	cellular response to cAMP	biological_process	9	Rplp0;Ass1;Slc8a3;Tf;Zfp36l1;Pik3cg;Ptafr;Ezr;Gpd1;Rplp1	10	1482	60	20355	0.0108077
GO:0002181	cytoplasmic translation	biological_process	9	Rplp0;Rpl18a;Rpl41;LOC103694169;Rpsa;LOC103693375;Rpl36a;Rps23;LOC100362027;Rps28;LOC682793;Rpl31;LOC103694404;LOC100360057;AABR07036746;Rplp1;AC099453;LOC108352650	18	1482	138	20355	0.0113909
GO:0006821	chloride transport	biological_process	9	Gabrg2;Gabra3;Ano5;Gabra4;Clic1;Gabrb3;Glrb;Tspo;Glra2;Slc26a8;Gabra2;Slc26a7	12	1482	79	20355	0.0115264
GO:0004180	carboxypeptidase activity	molecular_function	8	Cndp1;Ctsa;Folh1;Aebp1;Cpm;Ctsz	6	1482	27	20355	0.0115783
GO:2000379	positive regulation of reactive oxygen species metabolic process	biological_process	8	Thbs1;Ripk3;Zc3h12a;Lep;Tgfbr2;Tspo	6	1482	27	20355	0.0115783
GO:0001530	lipopolysaccharide binding	molecular_function	5	Ptafr;Cd6;P2rx7;Tlr2;Cd14;Trem2	6	1482	27	20355	0.0115783
GO:0002040	sprouting angiogenesis	biological_process	6	Rnf213;Thbs1;Pgf;Notch1;Cdh13;Loxl2	6	1482	27	20355	0.0115783
GO:0004177	aminopeptidase activity	molecular_function	8	Lap3;Ctsl;Anpep;Ctsh;Erap1;Npepl1	6	1482	27	20355	0.0115783
GO:0070723	response to cholesterol	biological_process	8	Ccr5;Tgfbr2;Acp5;Tgfb1	4	1482	13	20355	0.0117473
GO:0010614	negative regulation of cardiac muscle hypertrophy	biological_process	10	Tnfrsf1a;P2rx4;Tnfrsf1b;Notch1	4	1482	13	20355	0.0117473
GO:0042730	fibrinolysis	biological_process	9	Anxa2;Pros1;Plau;Serping1	4	1482	13	20355	0.0117473
GO:0015909	long-chain fatty acid transport	biological_process	9	Plin2;Fabp5;Apoe;Fabp4	4	1482	13	20355	0.0117473
GO:0019835	cytolysis	biological_process	4	C7;Lyz2;Mmd;Lyc2	4	1482	13	20355	0.0117473
GO:0003300	cardiac muscle hypertrophy	biological_process	8	Lep;Csrp3;Tiam1;Ryr2	4	1482	13	20355	0.0117473
GO:0051279	regulation of release of sequestered calcium ion into cytosol	biological_process	7	Cyba;Ptpn6;Lyn;Coro1a	4	1482	13	20355	0.0117473
GO:1904996	positive regulation of leukocyte adhesion to vascular endothelial cell	biological_process	9	Mdk;Itgb2;Ets1;Icam1	4	1482	13	20355	0.0117473
GO:0050777	negative regulation of immune response	biological_process	7	Fcgr2b;Tgfb1;Inpp5d;Col3a1	4	1482	13	20355	0.0117473
GO:0043395	heparan sulfate proteoglycan binding	molecular_function	6	Cfh;Apoe;Ptprc;Itgam	4	1482	13	20355	0.0117473
GO:0097284	hepatocyte apoptotic process	biological_process	8	Pik3cg;Casp8;Gsn;Bid	4	1482	13	20355	0.0117473
GO:0070207	protein homotrimerization	biological_process	9	Mlkl;Steap4;Alox5ap;Slc1a5	4	1482	13	20355	0.0117473
GO:0097202	activation of cysteine-type endopeptidase activity	biological_process	10	Nlrc4;Casp8;Bak1;Pycard	4	1482	13	20355	0.0117473
GO:0033691	sialic acid binding	molecular_function	7	Cd22;Cd33;Siglec5;Fcnb	4	1482	13	20355	0.0117473
GO:0005149	interleukin-1 receptor binding	molecular_function	7	Irak4;Il1rn;Myd88;Tlr9	4	1482	13	20355	0.0117473
GO:0044344	cellular response to fibroblast growth factor stimulus	biological_process	8	Lhx1;Zfp36l1;Postn;Myc;Cd44;Col1a1;Ccl2	7	1482	35	20355	0.0118334
GO:0051216	cartilage development	biological_process	6	Cd44;Tgfbr2;Satb2;Cfh;Hes5;Lum;Wnt7a;Sulf1;Mgp;Timp1;Sulf2	11	1482	70	20355	0.0119193
GO:0008630	intrinsic apoptotic signaling pathway in response to DNA damage	biological_process	7	Epha2;Myc;Ikbke;Uaca;Bcl2a1;Tnfrsf1b;Tnfrsf1a;Bak1;Hmox1	9	1482	52	20355	0.0119785
GO:0009725	response to hormone	biological_process	5	Mdk;Lyn;Anxa1;Mmp14;Timp4;Cox5b;Hcls1;Timp1;Cd38;Mmp19	10	1482	61	20355	0.012107
GO:1901741	positive regulation of myoblast fusion	biological_process	11	Cxcl9;Cd53;Ehd2;Il4r;Cxcl12	5	1482	20	20355	0.0125245
GO:0031418	L-ascorbic acid binding	molecular_function	6	P3h1;Plod2;P4ha2;P3h2;P3h3	5	1482	20	20355	0.0125245
GO:0050714	positive regulation of protein secretion	biological_process	10	Trem2;Cd33;Tgfb1;Abcg1;P2rx7;Kcnn4;Pcsk1;Ezr	8	1482	44	20355	0.0130406
GO:0007605	sensory perception of sound	biological_process	8	Col1a1;Grap;Gabrb3;Atp2b2;Coch;Slc1a3;Casp3;Grm7;LOC682793;Slc17a8;Sobp;Crym;Cdh1;Gpx1;Icam1;Kcnma1;Pou4f2;Fgfr1	18	1482	140	20355	0.0131022
GO:0007204	positive regulation of cytosolic calcium ion concentration	biological_process	13	Cx3cr1;C5ar2;Swap70;F2rl1;Pth1r;Mchr1;Cd24;Edn2;Ccr9;C5ar1;Pik3cg;F2r;Gng3;Trpv4;Crhr1;Ednrb;Cd38;Cxcl13	18	1482	140	20355	0.0131022
GO:0061844	antimicrobial humoral immune response mediated by antimicrobial peptide	biological_process	7	B2m;LOC103694404;LOC103693375;Cxcl12;Cxcl9;Cxcl13;LOC100362027;LOC103694169;Lgals3;Cxcl11;Cxcl10;Vip;Ccl20	13	1482	90	20355	0.0131797
GO:0007179	transforming growth factor beta receptor signaling pathway	biological_process	8	Zyx;Col3a1;Tgfbr2;Jun;LOC103690035;Mstn;Lpxn;Ltbp3;Tgfb1;Eng;Ccl2	11	1482	71	20355	0.0132038
GO:0031901	early endosome membrane	cellular_component	9	Litaf;Nsg2;Egfr;Cmtm6;Tmem163;Nsg1;Anxa1;Slc1a1;Snx20;Gpnmb;RT1-CE5;Steap4;Wls;Sphk1	14	1482	100	20355	0.0134477
GO:0006412	translation	biological_process	8	Rps28;LOC100360413;RGD1562402;Rpl37a;Rps21;Rps5;Rps23;Rpl26;Rpl18a;Rps20;AC099453;LOC100365810;Rpl36a;Rpl5;Rps15al4;AABR07036746;LOC103694169;Uba52;Rpl35;Rpl17;LOC100362366;Rps27a;LOC103693375;AABR07070957;Rps2;Rps24;Eef1a1;AABR07066818;AABR07067829;LOC682793;LOC102555453;Rps12;Rps17;AC114446;Rpl23a;Rps9;LOC100360573;Rpl31;Rps11;Rpsa;LOC100360057;Egfr;Rpl12;LOC103694404;Rps15;AABR07018533;Bco2;Rp…	56	1482	570	20355	0.0135959
GO:0007399	nervous system development	biological_process	6	Ina;Slit3;Fmr1;Zc3h12a;N4bp3;Nrn1;Scn3b;Myt1l;Nr4a2;Dclk1;Slitrk1;Glrb;Lhx1;Csrp1;Scn2b;Mertk;Gfra2;Irf2bpl;Scn2a;Mafk;Hes5;Elavl4;Axl;Fgf13;Ret;Adgrg1;Tubb2b;Pou4f1;LOC103690035;Nrsn1;Rbfox1	31	1482	281	20355	0.013652
GO:0072593	reactive oxygen species metabolic process	biological_process	5	Drd5;Vav1;Cyba;Ccn2;P2rx7;Nnt;Prex1	7	1482	36	20355	0.0137899
GO:0048873	homeostasis of number of cells within a tissue	biological_process	8	F2r;Coro1a;Csf1;P2rx7;Sash3;Lipa;Notch1	7	1482	36	20355	0.0137899
GO:0070527	platelet aggregation	biological_process	7	Cfh;Rap2b;Ptpn6;Fermt3;Plek;P2ry12	6	1482	28	20355	0.0138492
GO:0042327	positive regulation of phosphorylation	biological_process	10	Itga6;Nckap1l;Egfr;Tf;Lyn;Thbs1	6	1482	28	20355	0.0138492
GO:0030100	regulation of endocytosis	biological_process	7	Sphk1;Ptpn1;Siglec5;Ehd4;Cd22;Cdh13	6	1482	28	20355	0.0138492
GO:0035987	endodermal cell differentiation	biological_process	6	Itgb2;Itga7;Mmp14;Mmp2;Fn1;Col6a1	6	1482	28	20355	0.0138492
GO:0045662	negative regulation of myoblast differentiation	biological_process	8	Il18;Mstn;Cxcl10;Cmtm5;Tgfb1;Notch1	6	1482	28	20355	0.0138492
GO:0005516	calmodulin binding	molecular_function	5	Cnn3;Eef1a1;Slc8a3;Cnn2;Plcb3;Kcnq2;Atp2b2;Egfr;Trpv4;Sphk1;Mapkapk3;Kcnq3;Atp2b3;Kcnn4;Ryr2;Cald1;Fas	17	1482	131	20355	0.0143217
GO:0070373	negative regulation of ERK1 and ERK2 cascade	biological_process	12	Dusp4;Ezr;Psca;Ptprc;Lif;Lyn;Dlg1;Fbln1;Ptpn1;Cryba1;Dusp1	11	1482	72	20355	0.0145906
GO:0001932	regulation of protein phosphorylation	biological_process	9	Plxnb2;Tlr7;Fn1;Socs3;Pik3cg;Tlr9;Hspb1;Stat2;Arr3;Tlr8;Lep	11	1482	72	20355	0.0145906
GO:0043195	terminal bouton	cellular_component	6	P2rx7;Cplx1;Fmr1;Pvalb;P2rx4;Cplx2;Kcnma1;Syn1;Kcnc2;Calb2;Ntsr1	11	1482	72	20355	0.0145906
GO:0030018	Z disc	cellular_component	5	Pak1;Scn3b;Flna;Flnc;Hspb1;Csrp3;Ryr2;Bag3;Pdlim5;Des;Myl12a;Csrp1;Scn1a;Pdlim7;Pdlim1	15	1482	111	20355	0.0146348
GO:0032526	response to retinoic acid	biological_process	6	Srebf1;Igfbp2;Gdap1;Apoe;Sp100;Runx1;Igfbp7;Cd38;Dusp1;Rpl36a	10	1482	63	20355	0.0150543
GO:0072300	positive regulation of metanephric glomerulus development	biological_process	10	Agtr2;Ret	2	1482	3	20355	0.0151225
GO:1905056	calcium-transporting ATPase activity involved in regulation of presynaptic cytosolic calcium ion concentration	molecular_function	11	Atp2b3;Atp2b2	2	1482	3	20355	0.0151225
GO:0047276	N-acetyllactosaminide 3-alpha-galactosyltransferase activity	molecular_function	8	A3galt2;Ggta1	2	1482	3	20355	0.0151225
GO:0009449	gamma-aminobutyric acid biosynthetic process	biological_process	10	Slc1a3;Gad1	2	1482	3	20355	0.0151225
GO:0019976	interleukin-2 binding	molecular_function	6	Il2rb;Il2rg	2	1482	3	20355	0.0151225
GO:0048408	epidermal growth factor binding	molecular_function	6	Shc1;Egfr	2	1482	3	20355	0.0151225
GO:2000566	positive regulation of CD8-positive, alpha-beta T cell proliferation	biological_process	13	LOC100364500;RT1-S3	2	1482	3	20355	0.0151225
GO:0046668	regulation of retinal cell programmed cell death	biological_process	8	Cntf;Fgf2	2	1482	3	20355	0.0151225
GO:0051106	positive regulation of DNA ligation	biological_process	9	Aplf;Parp3	2	1482	3	20355	0.0151225
GO:0047484	regulation of response to osmotic stress	biological_process	7	Mlc1;Trpv4	2	1482	3	20355	0.0151225
GO:2001199	negative regulation of dendritic cell differentiation	biological_process	9	Tmem176a;Tmem176b	2	1482	3	20355	0.0151225
GO:0097169	AIM2 inflammasome complex	cellular_component	5	Pycard;Casp4	2	1482	3	20355	0.0151225
GO:0048627	myoblast development	biological_process	6	Sdc1;Megf10	2	1482	3	20355	0.0151225
GO:2001027	negative regulation of endothelial cell chemotaxis	biological_process	11	Thbs1;Notch1	2	1482	3	20355	0.0151225
GO:0007161	calcium-independent cell-matrix adhesion	biological_process	7	Fn1;Itgb1	2	1482	3	20355	0.0151225
GO:0034666	integrin alpha2-beta1 complex	cellular_component	6	Lyn;Itgb1	2	1482	3	20355	0.0151225
GO:0042610	CD8 receptor binding	molecular_function	6	Lck;LOC100364500	2	1482	3	20355	0.0151225
GO:1900426	positive regulation of defense response to bacterium	biological_process	8	Cyba;Havcr2	2	1482	3	20355	0.0151225
GO:0002158	osteoclast proliferation	biological_process	5	Csf1;Tcirg1	2	1482	3	20355	0.0151225
GO:0051250	negative regulation of lymphocyte activation	biological_process	8	Axl;Mertk	2	1482	3	20355	0.0151225
GO:0002863	positive regulation of inflammatory response to antigenic stimulus	biological_process	10	Cd24;Cd81	2	1482	3	20355	0.0151225
GO:0008200	ion channel inhibitor activity	molecular_function	6	Lynx1;Rack1	2	1482	3	20355	0.0151225
GO:0014826	vein smooth muscle contraction	biological_process	9	Edn2;Ednrb	2	1482	3	20355	0.0151225
GO:1903615	positive regulation of protein tyrosine phosphatase activity	biological_process	13	Ptprc;Cd33	2	1482	3	20355	0.0151225
GO:0010715	regulation of extracellular matrix disassembly	biological_process	8	Ets1;Ddr1	2	1482	3	20355	0.0151225
GO:0034418	urate biosynthetic process	biological_process	6	Spp1;Pnp	2	1482	3	20355	0.0151225
GO:2000341	regulation of chemokine (C-X-C motif) ligand 2 production	biological_process	8	Myd88;F2rl1	2	1482	3	20355	0.0151225
GO:0002762	negative regulation of myeloid leukocyte differentiation	biological_process	9	Nme2;Lyn	2	1482	3	20355	0.0151225
GO:0035672	oligopeptide transmembrane transport	biological_process	10	Slc15a3;Cdh17	2	1482	3	20355	0.0151225
GO:0021986	habenula development	biological_process	5	Pou4f1;Nr4a2	2	1482	3	20355	0.0151225
GO:0000320	re-entry into mitotic cell cycle	biological_process	5	Ccnd1;Myc	2	1482	3	20355	0.0151225
GO:1902947	regulation of tau-protein kinase activity	biological_process	11	C5ar1;Apoe	2	1482	3	20355	0.0151225
GO:0072017	distal tubule development	biological_process	8	Tfap2b;Notch1	2	1482	3	20355	0.0151225
GO:1904845	cellular response to L-glutamine	biological_process	9	Cyba;Cybb	2	1482	3	20355	0.0151225
GO:0019884	antigen processing and presentation of exogenous antigen	biological_process	5	Fcgr1a;Psme2	2	1482	3	20355	0.0151225
GO:0071403	cellular response to high density lipoprotein particle stimulus	biological_process	6	Ccl2;Abcg1	2	1482	3	20355	0.0151225
GO:0001773	myeloid dendritic cell activation	biological_process	7	Pycard;Cd99	2	1482	3	20355	0.0151225
GO:0038145	macrophage colony-stimulating factor signaling pathway	biological_process	7	Csf1;Csf1r	2	1482	3	20355	0.0151225
GO:0106015	negative regulation of inflammatory response to wounding	biological_process	10	Mdk;Cd24	2	1482	3	20355	0.0151225
GO:0072061	inner medullary collecting duct development	biological_process	7	Akr1b1;Wnt7b	2	1482	3	20355	0.0151225
GO:0002826	negative regulation of T-helper 1 type immune response	biological_process	10	Il1rl1;Havcr2	2	1482	3	20355	0.0151225
GO:2000974	negative regulation of pro-B cell differentiation	biological_process	10	Hes5;Notch1	2	1482	3	20355	0.0151225
GO:0002554	serotonin secretion by platelet	biological_process	10	Fcer1g;Syk	2	1482	3	20355	0.0151225
GO:0097454	Schwann cell microvillus	cellular_component	8	Ezr;Akr1b1	2	1482	3	20355	0.0151225
GO:0004971	AMPA glutamate receptor activity	molecular_function	8	Gria3;Gria4	2	1482	3	20355	0.0151225
GO:0010037	response to carbon dioxide	biological_process	6	LOC100911545;A2m	2	1482	3	20355	0.0151225
GO:0043366	beta selection	biological_process	5	Zap70;Syk	2	1482	3	20355	0.0151225
GO:0060066	oviduct development	biological_process	6	Lhx1;Wnt7a	2	1482	3	20355	0.0151225
GO:0034756	regulation of iron ion transport	biological_process	9	Tf;B2m	2	1482	3	20355	0.0151225
GO:0004704	NF-kappaB-inducing kinase activity	molecular_function	5	Ikbke;Ripk3	2	1482	3	20355	0.0151225
GO:0014719	skeletal muscle satellite cell activation	biological_process	5	Megf10;Wnt7a	2	1482	3	20355	0.0151225
GO:0002477	antigen processing and presentation of exogenous peptide antigen via MHC class Ib	biological_process	7	RT1-S3;RT1-CE5	2	1482	3	20355	0.0151225
GO:1904151	positive regulation of microglial cell mediated cytotoxicity	biological_process	8	Tyrobp;Itgam	2	1482	3	20355	0.0151225
GO:0060537	muscle tissue development	biological_process	6	Csrp1;Srpk3	2	1482	3	20355	0.0151225
GO:0071322	cellular response to carbohydrate stimulus	biological_process	7	Myc;Rps6ka2	2	1482	3	20355	0.0151225
GO:0002381	immunoglobulin production involved in immunoglobulin mediated immune response	biological_process	6	Fgl2;Gapt	2	1482	3	20355	0.0151225
GO:1900138	negative regulation of phospholipase A2 activity	biological_process	10	Anxa1;Anxa8	2	1482	3	20355	0.0151225
GO:0061771	response to caloric restriction	biological_process	5	Apoe;Rarres2	2	1482	3	20355	0.0151225
GO:0043259	laminin-10 complex	cellular_component	5	Lama5;Lamc1	2	1482	3	20355	0.0151225
GO:0090722	receptor-receptor interaction	molecular_function	6	Fgf2;Fgfr1	2	1482	3	20355	0.0151225
GO:1902373	negative regulation of mRNA catabolic process	biological_process	9	Pkp1;Fmr1	2	1482	3	20355	0.0151225
GO:0072049	comma-shaped body morphogenesis	biological_process	5	Hes5;Lhx1	2	1482	3	20355	0.0151225
GO:0097451	glial limiting end-foot	cellular_component	9	Slc17a8;Adgrg1	2	1482	3	20355	0.0151225
GO:0038171	cannabinoid signaling pathway	biological_process	6	Cnr1;Cnr2	2	1482	3	20355	0.0151225
GO:0002431	Fc receptor mediated stimulatory signaling pathway	biological_process	7	Fcer1g;Lyn	2	1482	3	20355	0.0151225
GO:0001754	eye photoreceptor cell differentiation	biological_process	8	Agtpbp1;Stat3	2	1482	3	20355	0.0151225
GO:0004514	nicotinate-nucleotide diphosphorylase (carboxylating) activity	molecular_function	7	Qprt;Naprt	2	1482	3	20355	0.0151225
GO:0002369	T cell cytokine production	biological_process	6	Dlg1;Slc11a1	2	1482	3	20355	0.0151225
GO:0038156	interleukin-3-mediated signaling pathway	biological_process	7	Syk;Fcer1g	2	1482	3	20355	0.0151225
GO:0051938	L-glutamate import	biological_process	11	Slc1a3;Slc1a1	2	1482	3	20355	0.0151225
GO:0060242	contact inhibition	biological_process	4	Tspo;Yap1	2	1482	3	20355	0.0151225
GO:0032398	MHC class Ib protein complex	cellular_component	7	RT1-CE5;RT1-S3	2	1482	3	20355	0.0151225
GO:0060535	trachea cartilage morphogenesis	biological_process	7	Wnt7b;Rspo2	2	1482	3	20355	0.0151225
GO:0015440	ATPase-coupled peptide transmembrane transporter activity	molecular_function	10	LOC103689996;Tap2	2	1482	3	20355	0.0151225
GO:0000052	citrulline metabolic process	biological_process	10	Ass1;Ddah2	2	1482	3	20355	0.0151225
GO:0005427	proton-dependent oligopeptide secondary active transmembrane transporter activity	molecular_function	8	Cdh17;Slc15a3	2	1482	3	20355	0.0151225
GO:0032615	interleukin-12 production	biological_process	5	Prkcd;Lep	2	1482	3	20355	0.0151225
GO:0004949	cannabinoid receptor activity	molecular_function	7	Cnr1;Cnr2	2	1482	3	20355	0.0151225
GO:1904009	cellular response to monosodium glutamate	biological_process	7	Hpca;Fmr1	2	1482	3	20355	0.0151225
GO:1904237	positive regulation of substrate-dependent cell migration, cell attachment to substrate	biological_process	8	Fbln1;Fn1	2	1482	3	20355	0.0151225
GO:2001187	positive regulation of CD8-positive, alpha-beta T cell activation	biological_process	11	LOC100364500;RT1-S3	2	1482	3	20355	0.0151225
GO:0046836	glycolipid transport	biological_process	8	Plekha8;Pltp	2	1482	3	20355	0.0151225
GO:0051916	granulocyte colony-stimulating factor binding	molecular_function	6	Csf2ra;Csf3r	2	1482	3	20355	0.0151225
GO:0002752	cell surface pattern recognition receptor signaling pathway	biological_process	8	Tlr2;Fcnb	2	1482	3	20355	0.0151225
GO:0005606	laminin-1 complex	cellular_component	5	Lamc1;Lama1	2	1482	3	20355	0.0151225
GO:2000768	positive regulation of nephron tubule epithelial cell differentiation	biological_process	10	Lhx1;Cd24	2	1482	3	20355	0.0151225
GO:0099544	perisynaptic space	cellular_component	4	Slc1a1;Plat	2	1482	3	20355	0.0151225
GO:0071801	regulation of podosome assembly	biological_process	7	Hck;Gsn	2	1482	3	20355	0.0151225
GO:0071726	cellular response to diacyl bacterial lipopeptide	biological_process	10	Cd14;Tlr2	2	1482	3	20355	0.0151225
GO:0001621	ADP receptor activity	molecular_function	9	P2ry6;P2ry12	2	1482	3	20355	0.0151225
GO:0005507	copper ion binding	molecular_function	8	Loxl1;Cp;S100a13;Loxl2;Aoc3;P2rx4;P2rx7;Mt1;Loxl4	9	1482	54	20355	0.0152092
GO:0051770	positive regulation of nitric-oxide synthase biosynthetic process	biological_process	9	Tlr2;Ccl20;Tlr9;Stat1;Ccl2	5	1482	21	20355	0.0154736
GO:0050431	transforming growth factor beta binding	molecular_function	6	LOC103690035;Tgfbr2;Ltbp3;Eng;Thbs1	5	1482	21	20355	0.0154736
GO:0048265	response to pain	biological_process	6	Gja4;Kcnip3;Ednrb;Ret;Tspo	5	1482	21	20355	0.0154736
GO:0043409	negative regulation of MAPK cascade	biological_process	11	Efna1;P2rx7;Dusp16;Ptpn6;Dusp1	5	1482	21	20355	0.0154736
GO:0006884	cell volume homeostasis	biological_process	7	Slc12a4;P2rx7;Kcnn4;Gnb3	4	1482	14	20355	0.0155137
GO:0045651	positive regulation of macrophage differentiation	biological_process	10	Hcls1;Lif;Csf1;Casp8	4	1482	14	20355	0.0155137
GO:0050930	induction of positive chemotaxis	biological_process	10	Il16;Pgf;Cxcl12;Cxcl9	4	1482	14	20355	0.0155137
GO:0001953	negative regulation of cell-matrix adhesion	biological_process	8	Plet1;Bcl6;Thbs1;Postn	4	1482	14	20355	0.0155137
GO:0045824	negative regulation of innate immune response	biological_process	8	Dhx58;Irak3;Nmi;Havcr2	4	1482	14	20355	0.0155137
GO:2001171	positive regulation of ATP biosynthetic process	biological_process	12	Stat3;Trem2;Myc;Tmsb4x	4	1482	14	20355	0.0155137
GO:0014075	response to amine	biological_process	7	Kcnc2;Ass1;Kcnc1;Adamts13	4	1482	14	20355	0.0155137
GO:0051932	synaptic transmission, GABAergic	biological_process	10	Grm1;Gabra4;Gabrg2;Gabra3	4	1482	14	20355	0.0155137
GO:0060445	branching involved in salivary gland morphogenesis	biological_process	7	Lama1;Lama5;Tgm2;Fgfr1	4	1482	14	20355	0.0155137
GO:0001935	endothelial cell proliferation	biological_process	5	Loxl2;Dlg1;Mmp14;Cd34	4	1482	14	20355	0.0155137
GO:1990404	protein ADP-ribosylase activity	molecular_function	7	Parp14;Parp9;Parp3;Parp12	4	1482	14	20355	0.0155137
GO:1902230	negative regulation of intrinsic apoptotic signaling pathway in response to DNA damage	biological_process	9	Cxcl12;Clu;Tpt1;Bid	4	1482	14	20355	0.0155137
GO:0003094	glomerular filtration	biological_process	7	Mcam;Sulf1;Sulf2;Cd34	4	1482	14	20355	0.0155137
GO:0061099	negative regulation of protein tyrosine kinase activity	biological_process	12	Thy1;Mvp;Ptprc;Rack1	4	1482	14	20355	0.0155137
GO:0030225	macrophage differentiation	biological_process	8	Spi1;Csf1;Casp8;Cd4	4	1482	14	20355	0.0155137
GO:0046596	regulation of viral entry into host cell	biological_process	9	Trim21;Trim5;Trim25;Trim34	4	1482	14	20355	0.0155137
GO:0061028	establishment of endothelial barrier	biological_process	8	Ezr;Icam1;F2rl1;Msn	4	1482	14	20355	0.0155137
GO:1902711	GABA-A receptor complex	cellular_component	6	Gabrb3;Gabra3;Gabrg2;Gabra4	4	1482	14	20355	0.0155137
GO:0051091	positive regulation of DNA-binding transcription factor activity	biological_process	6	Tnfrsf11a;Anxa3;Ddx58;Arhgef5;Fzd1;Fcgr2b;Pycard;Trim5;Trim25;Sp100;Hcls1;Nfam1;Trim21;Sting1;Trim34	15	1482	112	20355	0.0157976
GO:0007599	hemostasis	biological_process	6	Vwf;Serping1;Il10rb;F10;P2ry12;Anxa8;F2r	7	1482	37	20355	0.0159672
GO:0042130	negative regulation of T cell proliferation	biological_process	11	Gpnmb;Cd86;Dlg1;Tgfb1;Cd276;Havcr2;Ptpn6	7	1482	37	20355	0.0159672
GO:0033089	positive regulation of T cell differentiation in thymus	biological_process	11	Il2rg;Rasgrp1;Ada	3	1482	8	20355	0.0163368
GO:1904783	positive regulation of NMDA glutamate receptor activity	biological_process	10	Ifngr1;Ifngr2;Ccl2	3	1482	8	20355	0.0163368
GO:0010803	regulation of tumor necrosis factor-mediated signaling pathway	biological_process	9	Pycard;Syk;Sphk1	3	1482	8	20355	0.0163368
GO:0060346	bone trabecula formation	biological_process	6	Col1a1;Thbs3;Mmp2	3	1482	8	20355	0.0163368
GO:0008354	germ cell migration	biological_process	7	Cxcl12;Tgfb1;Itgb1	3	1482	8	20355	0.0163368
GO:0043297	apical junction assembly	biological_process	8	Rhoc;Ctnna1;Wdr1	3	1482	8	20355	0.0163368
GO:0061061	muscle structure development	biological_process	5	Pdlim1;Pdlim7;Pdlim5	3	1482	8	20355	0.0163368
GO:0043256	laminin complex	cellular_component	4	Lama1;Pmp22;Lamb2	3	1482	8	20355	0.0163368
GO:0070212	protein poly-ADP-ribosylation	biological_process	10	Parp14;Parp9;Parp3	3	1482	8	20355	0.0163368
GO:0038036	sphingosine-1-phosphate receptor activity	molecular_function	8	S1pr3;S1pr2;Sphk1	3	1482	8	20355	0.0163368
GO:0001614	purinergic nucleotide receptor activity	molecular_function	7	P2rx7;Hcar2;P2rx4	3	1482	8	20355	0.0163368
GO:0071476	cellular hypotonic response	biological_process	7	Aqp5;Tspo;Trpv4	3	1482	8	20355	0.0163368
GO:0017185	peptidyl-lysine hydroxylation	biological_process	10	Plod2;Fkbp10;P3h3	3	1482	8	20355	0.0163368
GO:0050861	positive regulation of B cell receptor signaling pathway	biological_process	10	Nfam1;Cd81;Cmtm3	3	1482	8	20355	0.0163368
GO:2001046	positive regulation of integrin-mediated signaling pathway	biological_process	9	Emp2;Cd63;Flna	3	1482	8	20355	0.0163368
GO:0071224	cellular response to peptidoglycan	biological_process	8	Trem2;Tlr2;Nlrp3	3	1482	8	20355	0.0163368
GO:0050798	activated T cell proliferation	biological_process	9	Itgal;Itgam;Itgb2	3	1482	8	20355	0.0163368
GO:0046850	regulation of bone remodeling	biological_process	7	Mdk;Lep;Cartpt	3	1482	8	20355	0.0163368
GO:0097527	necroptotic signaling pathway	biological_process	5	Tlr3;Ripk3;Mlkl	3	1482	8	20355	0.0163368
GO:0060740	prostate gland epithelium morphogenesis	biological_process	7	Notch1;Tnc;Id4	3	1482	8	20355	0.0163368
GO:0002315	marginal zone B cell differentiation	biological_process	10	Cdh17;Bcl3;Lfng	3	1482	8	20355	0.0163368
GO:0060402	calcium ion transport into cytosol	biological_process	14	Itpr3;Ryr2;Slc8a3	3	1482	8	20355	0.0163368
GO:0002446	neutrophil mediated immunity	biological_process	7	Wdr1;Myo1f;Irak4	3	1482	8	20355	0.0163368
GO:0061133	endopeptidase activator activity	molecular_function	7	Nlrc4;Psme2;Vsir	3	1482	8	20355	0.0163368
GO:0008064	regulation of actin polymerization or depolymerization	biological_process	7	Was;Swap70;Coro1a	3	1482	8	20355	0.0163368
GO:0030214	hyaluronan catabolic process	biological_process	9	Fgf2;Cd44;Tgfb1	3	1482	8	20355	0.0163368
GO:0051001	negative regulation of nitric-oxide synthase activity	biological_process	9	Eng;Cnr2;Cnr1	3	1482	8	20355	0.0163368
GO:0005127	ciliary neurotrophic factor receptor binding	molecular_function	7	Clcf1;Cntf;Il13ra1	3	1482	8	20355	0.0163368
GO:0098703	calcium ion import across plasma membrane	biological_process	16	Trpv4;Slc8a3;Slc24a2	3	1482	8	20355	0.0163368
GO:0032816	positive regulation of natural killer cell activation	biological_process	9	Ulbp1;Tyrobp;Rasgrp1	3	1482	8	20355	0.0163368
GO:0010863	positive regulation of phospholipase C activity	biological_process	10	Fgf2;Ptafr;Fgfr1	3	1482	8	20355	0.0163368
GO:0032592	integral component of mitochondrial membrane	cellular_component	7	Slc8b1;Bid;Cnr1	3	1482	8	20355	0.0163368
GO:0070493	thrombin-activated receptor signaling pathway	biological_process	6	F2r;Plek;F2rl1	3	1482	8	20355	0.0163368
GO:0051968	positive regulation of synaptic transmission, glutamatergic	biological_process	9	Cacng3;Cacng2;Ccl2;Cacng7;Cacng5;Egfr	6	1482	29	20355	0.0164129
GO:0030672	synaptic vesicle membrane	cellular_component	4	Syt2;Tmem163;Syn1;Syt6;Gad2;Slc17a8;Ica1;Prrt1;Slc6a17;Syn2	10	1482	64	20355	0.0167138
GO:0005902	microvillus	cellular_component	7	Myo1g;Cd44;Tgfb1;Aoc3;Cnp;Msn;Myo1f;Ctsl;Aqp5;Ezr	10	1482	64	20355	0.0167138
GO:0045893	positive regulation of transcription, DNA-templated	biological_process	9	Spi1;Parp9;Fzd1;Agtr2;Tal1;Nfkb1;Sp100;Fli1;Ebf3;Klf5;Ncf1;F2r;Spp1;Bcl3;Tgfb1;LOC103690035;Cd74;Rhog;Mllt11;Myc;Cd4;Nme2;Fgf2;Shc1;Gli2;Irf7;Cdh1;Col1a1;Mdk;Nr4a2;Etv4;Lhx1;Cd38;Ets1;Egfr;Stat1;Yap1;Irf8;Dtx3l;Sall1;Hes5;Jun;Mstn;Srebf1;Apoe;Tf;Ret;Zfp516;Elk3;Irf1;Notch1;Ikzf1;Stat3;Tfap2b;Ets2;Lyl1;Elf4;Runx1;Wnt7a	59	1482	613	20355	0.0170259
GO:0017124	SH3 domain binding	molecular_function	6	Ostf1;Wipf1;Ptpn6;Cyba;Was;Inpp5d;Adam19;Gpx1;Lyn;Hcls1;Adam12;Mical1;Ncf1	13	1482	93	20355	0.0170411
GO:0043407	negative regulation of MAP kinase activity	biological_process	12	Irak3;Dusp1;Ptpn1;Ptpn6;Apoe;Prkcd;Lyn	7	1482	38	20355	0.0183772
GO:0048015	phosphatidylinositol-mediated signaling	biological_process	7	Pik3cd;Csf1r;Gsn;Ptafr;Ncs1;Ezr;Pik3cg	7	1482	38	20355	0.0183772
GO:0005547	phosphatidylinositol-3,4,5-trisphosphate binding	molecular_function	8	Btk;Racgap1;Arhgap9;Arap2;Dapp1;Myo1g;Anxa8	7	1482	38	20355	0.0183772
GO:0032609	interferon-gamma production	biological_process	5	Il18;Isg15;Tcirg1;Spn;F2rl1	5	1482	22	20355	0.0188519
GO:0048260	positive regulation of receptor-mediated endocytosis	biological_process	9	C3;Serpine1;Tf;Clu;B2m	5	1482	22	20355	0.0188519
GO:0048247	lymphocyte chemotaxis	biological_process	6	Ccl7;Ccl6;Cxcl16;Ccl20;Ccl2	5	1482	22	20355	0.0188519
GO:0048535	lymph node development	biological_process	7	Cxcl13;Ikzf1;Ripk3;Tgfb1;Tnfrsf11a	5	1482	22	20355	0.0188519
GO:0030139	endocytic vesicle	cellular_component	7	Ccl2;Rab13;Tf;Ehd2;Pld1;Ehd4;Abca1;Flot2;Egfr	9	1482	56	20355	0.0190384
GO:0045296	cadherin binding	molecular_function	6	Ctnna1;Cdh1;P2rx4;Cdh17;Fxyd5;Cdh13;Cdh12;Pkp1;Cdh18	9	1482	56	20355	0.0190384
GO:0010595	positive regulation of endothelial cell migration	biological_process	10	Rras;Ets1;Sparc;Thbs1;Fgf2;Zc3h12a;Anxa3;Wnt7a	8	1482	47	20355	0.0190966
GO:0007507	heart development	biological_process	6	Pou4f1;Casp3;Pou4f2;Col3a1;Sall1;Pdlim1;Casp8;Aplnr;Shc1;Rps6ka2;Notch1;Tgfb1;Pdlim7;Zfp36l1;Csrp3;Sh3pxd2b;Akap13;Eng;Gli2;Sparc;Ifitm1;Tgfbr2;Alpk3;LOC103690035;Gab1;Kcnab1;Adam19;Pdlim5;Ifitm2	29	1482	266	20355	0.0192321
GO:0048754	branching morphogenesis of an epithelial tube	biological_process	6	Rasip1;Mmp14;Gli2;Pak1;Lama5;Notch1	6	1482	30	20355	0.0192858
GO:0014003	oligodendrocyte development	biological_process	7	Cd9;Lyn;Zfp488;Hes5;Tgfb1;Gsn	6	1482	30	20355	0.0192858
GO:0048870	cell motility	biological_process	5	Itgb4;Actb;Epha2;Eng;Cd34;Ets1	6	1482	30	20355	0.0192858
GO:0045727	positive regulation of translation	biological_process	10	Vim;Bcl3;Thbs1;Plxnb2;Rps4x;Rplp1;Pld1;Ptafr;Rpl5;Samd4a;Fmr1	11	1482	75	20355	0.0194107
GO:0032587	ruffle membrane	cellular_component	6	Spata13;Itgb1;Tiam1;Ddx58;Fgr;Ezr;Trpv4;Plek;Aif1;Pak1;Eef1a1	11	1482	75	20355	0.0194107
GO:0097440	apical dendrite	cellular_component	7	Flna;Clu;Slc17a8;Slc1a1	4	1482	15	20355	0.0199589
GO:0042789	mRNA transcription by RNA polymerase II	biological_process	10	Stat3;C5ar1;Flna;Srebf1	4	1482	15	20355	0.0199589
GO:0022617	extracellular matrix disassembly	biological_process	6	Lcp1;Lamc1;Sh3pxd2b;Eng	4	1482	15	20355	0.0199589
GO:0032233	positive regulation of actin filament bundle assembly	biological_process	7	Flna;Plek;Pfn1;Swap70	4	1482	15	20355	0.0199589
GO:0008272	sulfate transport	biological_process	9	Slc26a2;Slc26a8;Racgap1;Slc26a7	4	1482	15	20355	0.0199589
GO:0090181	regulation of cholesterol metabolic process	biological_process	9	Gnb3;Acadl;Fmo5;Apoe	4	1482	15	20355	0.0199589
GO:0010763	positive regulation of fibroblast migration	biological_process	9	Pak1;Itgb1;Tgfb1;Thbs1	4	1482	15	20355	0.0199589
GO:0050732	negative regulation of peptidyl-tyrosine phosphorylation	biological_process	11	Prkcd;Ptpn6;Ptprc;Lrrk1	4	1482	15	20355	0.0199589
GO:0070528	protein kinase C signaling	biological_process	6	Csrp3;Fibin;Adgrg1;Plek	4	1482	15	20355	0.0199589
GO:0048715	negative regulation of oligodendrocyte differentiation	biological_process	12	Hes5;Lingo1;Notch1;Id4	4	1482	15	20355	0.0199589
GO:0010812	negative regulation of cell-substrate adhesion	biological_process	7	Col1a1;Spock1;Notch1;Lgals1	4	1482	15	20355	0.0199589
GO:0005794	Golgi apparatus	cellular_component	6	Qsox1;Kdelr3;Srebf1;Gbp5;AABR07030861;Fibin;Fgfrl1;Cd33;Sulf2;Steap4;Cd74;Nsg1;Ntsr1;Sec16b;Rhbdf1;Rab32;Nmnat2;Cdh1;Irgm;Mmd;Gbp2;Syn1;Ltbr;Dbi;Col1a1;Ajuba;RT1-Bb;Cd44;Tlr1;Dnm3;Nsg2;Rtn3;Adam19;Litaf;Ggta1;Lyn;LOC100364500;Tnfrsf1a;Tmbim1;Golm1;Slc29a3;B2m;Cst3;Obsl1;Klf5;Cybb;Rab20;Ncs1;Notch1;Dse;Emp2;Apoe;Fstl3;Chst2;Pld1;Aoc3;A3galt2;Wls;Rab7b;Rasgrp1;Glb1;Ncf1;Rab13;Ptgs1;Ctsc;Grn;Abca1;M…	94	1482	1049	20355	0.0205609
GO:0051602	response to electrical stimulus	biological_process	5	P2rx7;Aif1;S100a13;Fmr1;Mstn;Crhr1;Cd14	7	1482	39	20355	0.0210314
GO:0048545	response to steroid hormone	biological_process	6	Ass1;Spp1;Ugt1a6;Ccnd1;Igfbp2;Tgfbr2;Col1a1	7	1482	39	20355	0.0210314
GO:0010468	regulation of gene expression	biological_process	7	Trim21;Trim5;Pou4f2;LOC103690035;Cdk6;Tcirg1;Myc;Plcg2;Sting1;Irf7;Lhx1;Cdh1;Ptprc;Srpk3;Trem2;Tgfb1;Pmp22;Apoe;Yap1;Tgfbr2;Zc3h12a;Zfp36l1;Irf1;Notch1;Tapbp;Il2rg;Atp1b1;Fgfr1;Satb2;Mapk10;Nr4a2;Klf5;Trim34;Pak1;Myd88;Gnb3	36	1482	348	20355	0.0210908
GO:0030336	negative regulation of cell migration	biological_process	8	Sulf1;Cx3cr1;Cdh1;Cnn2;Serpine1;Rap2b;Eng;Thy1;Adora3;Cd74;Arhgdia;Rras;Miip;Epha1;LOC100911796	15	1482	116	20355	0.0211721
GO:0050885	neuromuscular process controlling balance	biological_process	7	Atp2b2;Rbfox1;Slc1a3;Pou4f2;Tifab;Gm2a;Kcnma1;Aldh1a3;Nefl	9	1482	57	20355	0.0211948
GO:0005262	calcium channel activity	molecular_function	8	Anxa2;Cacng2;Slc24a2;Ryr2;Cacng3;Cacng7;Tmem37;Trpv4;Itpr3;Grin2a;Itpr2	11	1482	76	20355	0.0212528
GO:0010976	positive regulation of neuron projection development	biological_process	11	Apoe;Cnr1;Nme2;Eef1a1;Ret;Fes;Serpini1;Itga6;Tiam1;Fgfr1;Lyn;Mdk;Serpinf1;Plxnb2;Zfp804a;Cd24	16	1482	127	20355	0.0221272
GO:0001937	negative regulation of endothelial cell proliferation	biological_process	9	Sulf1;Apoe;Thbs1;Sparc;Eng;Stat1	6	1482	31	20355	0.0224829
GO:0051924	regulation of calcium ion transport	biological_process	9	P2ry12;Cxcl12;Gnai2;Cd4;Rgs4;Il16	6	1482	31	20355	0.0224829
GO:0035025	positive regulation of Rho protein signal transduction	biological_process	12	Col3a1;Akap13;Adgrg1;Gpr65;F2r;F2rl1	6	1482	31	20355	0.0224829
GO:0051482	positive regulation of cytosolic calcium ion concentration involved in phospholipase C-activating G protein-coupled signaling pathway	biological_process	14	Gna15;Tgm2;Grm1;C3ar1;Gpr65;F2rl1	6	1482	31	20355	0.0224829
GO:0030175	filopodium	cellular_component	7	Itga6;Lcp1;Fgf13;Trpv4;Itgb1;Fmr1;Myo1g;Spata13;Ezr;Msn	10	1482	67	20355	0.0225032
GO:0060348	bone development	biological_process	6	Sparc;Sulf2;Eng;Mmp14;P3h1;Sulf1;Bgn;Cfh;Sh3pxd2b;Akap13	10	1482	67	20355	0.0225032
GO:0044291	cell-cell contact zone	cellular_component	5	Rap2b;Ahnak;Fgfrl1;Flot2;Tiam1	5	1482	23	20355	0.0226811
GO:0071354	cellular response to interleukin-6	biological_process	8	Selplg;Nfkb1;Sbno2;Ccl2;Icam1	5	1482	23	20355	0.0226811
GO:0042104	positive regulation of activated T cell proliferation	biological_process	12	Pycard;Igfbp2;Il18;Cd86;Cd24	5	1482	23	20355	0.0226811
GO:0031638	zymogen activation	biological_process	9	Mmp14;Ctsh;C1r;Vsir;Ctsl	5	1482	23	20355	0.0226811
GO:0033344	cholesterol efflux	biological_process	10	Abcg1;Soat1;Apoe;Npc2;Abca1	5	1482	23	20355	0.0226811
GO:0044389	ubiquitin-like protein ligase binding	molecular_function	6	Parp9;Stat1;Dtx3l;Jun;Stat2	5	1482	23	20355	0.0226811
GO:0045672	positive regulation of osteoclast differentiation	biological_process	10	Pou4f2;Csf1;Klf10;Pou4f1;Trem2	5	1482	23	20355	0.0226811
GO:0030865	cortical cytoskeleton organization	biological_process	7	Rhoc;Wdr1;Rhoh;Rac2;Rhog	5	1482	23	20355	0.0226811
GO:0050860	negative regulation of T cell receptor signaling pathway	biological_process	10	Ptpn6;Thy1;Lilrb4;Lgals3;Ezr	5	1482	23	20355	0.0226811
GO:0004222	metalloendopeptidase activity	molecular_function	8	Mmp19;Bmp1;Adam19;AABR07049085;Adamts1;Adamts4;Mmp2;Adam12;Ecel1;Adamts13;Adam23;Adamts12;Mmp12;Adamtsl3;Mmp14	15	1482	117	20355	0.0227091
GO:0070257	positive regulation of mucus secretion	biological_process	9	LOC100911796;Cyba;Adora3	3	1482	9	20355	0.0231957
GO:0007263	nitric oxide mediated signal transduction	biological_process	7	Mt2A;Apoe;Mt1	3	1482	9	20355	0.0231957
GO:0043315	positive regulation of neutrophil degranulation	biological_process	10	Itgam;Ptafr;Itgb2	3	1482	9	20355	0.0231957
GO:0006518	peptide metabolic process	biological_process	7	Cpxm1;Cpxm2;Cpm	3	1482	9	20355	0.0231957
GO:0042982	amyloid precursor protein metabolic process	biological_process	7	Apoe;Dlg1;Nsg1	3	1482	9	20355	0.0231957
GO:0030853	negative regulation of granulocyte differentiation	biological_process	10	C1qc;Runx1;Inpp5d	3	1482	9	20355	0.0231957
GO:0051660	establishment of centrosome localization	biological_process	7	Fhod1;Ezr;Dlg1	3	1482	9	20355	0.0231957
GO:0050795	regulation of behavior	biological_process	5	Htr1b;Mdk;Htr1d	3	1482	9	20355	0.0231957
GO:0060539	diaphragm development	biological_process	8	Kcnab1;Fgfrl1;Ass1	3	1482	9	20355	0.0231957
GO:0070180	large ribosomal subunit rRNA binding	molecular_function	8	LOC102555453;Rplp0;Rpl23a	3	1482	9	20355	0.0231957
GO:0035590	purinergic nucleotide receptor signaling pathway	biological_process	7	P2rx7;Hcar2;P2rx4	3	1482	9	20355	0.0231957
GO:0032623	interleukin-2 production	biological_process	5	Slc11a1;Fcer1g;Pnp	3	1482	9	20355	0.0231957
GO:0034616	response to laminar fluid shear stress	biological_process	6	Abca1;Ets1;Tgfb1	3	1482	9	20355	0.0231957
GO:0007406	negative regulation of neuroblast proliferation	biological_process	10	Tgfb1;Ctnna1;Cd24	3	1482	9	20355	0.0231957
GO:0003810	protein-glutamine gamma-glutamyltransferase activity	molecular_function	7	Tgm2;F13a1;Tgm1	3	1482	9	20355	0.0231957
GO:0016504	peptidase activator activity	molecular_function	6	Pcolce;Fbln1;Fn1	3	1482	9	20355	0.0231957
GO:0032585	multivesicular body membrane	cellular_component	10	Nsg2;Nsg1;Cd63	3	1482	9	20355	0.0231957
GO:0042379	chemokine receptor binding	molecular_function	7	Cxcl11;Cxcl16;Cxcl12	3	1482	9	20355	0.0231957
GO:0005237	inhibitory extracellular ligand-gated ion channel activity	molecular_function	9	Gabrg2;Gabra4;Gabra3	3	1482	9	20355	0.0231957
GO:0019538	protein metabolic process	biological_process	6	Npepl1;Lap3;Cdh1	3	1482	9	20355	0.0231957
GO:0050665	hydrogen peroxide biosynthetic process	biological_process	8	Cyba;Ncf1;Cybb	3	1482	9	20355	0.0231957
GO:0009414	response to water deprivation	biological_process	5	Cd9;Akr1b1;Mapk10	3	1482	9	20355	0.0231957
GO:0016763	transferase activity, transferring pentosyl groups	molecular_function	6	Pnp;Qprt;Upp1	3	1482	9	20355	0.0231957
GO:0007196	adenylate cyclase-inhibiting G protein-coupled glutamate receptor signaling pathway	biological_process	9	Grm2;Grm8;Grm7	3	1482	9	20355	0.0231957
GO:0008035	high-density lipoprotein particle binding	molecular_function	7	Pltp;Abca1;Trem2	3	1482	9	20355	0.0231957
GO:0035195	gene silencing by miRNA	biological_process	11	Tnrc6b;Mov10;Ajuba	3	1482	9	20355	0.0231957
GO:0030098	lymphocyte differentiation	biological_process	7	Relb;Ikzf1;Spi1	3	1482	9	20355	0.0231957
GO:0045953	negative regulation of natural killer cell mediated cytotoxicity	biological_process	8	RT1-S3;RT1-A1;RT1-CE5	3	1482	9	20355	0.0231957
GO:0014909	smooth muscle cell migration	biological_process	8	Plau;Ddr1;Plat	3	1482	9	20355	0.0231957
GO:0034698	response to gonadotropin	biological_process	6	Icam1;Fmr1;Ctsl	3	1482	9	20355	0.0231957
GO:0016600	flotillin complex	cellular_component	6	Flot2;Cdh1;Ctnna1	3	1482	9	20355	0.0231957
GO:0048541	Peyer's patch development	biological_process	7	Ada;Cacnb4;Ikzf1	3	1482	9	20355	0.0231957
GO:0010890	positive regulation of sequestering of triglyceride	biological_process	7	Plin3;Cidea;Plin2	3	1482	9	20355	0.0231957
GO:0003254	regulation of membrane depolarization	biological_process	6	Ntsr1;Fgf12;B2m	3	1482	9	20355	0.0231957
GO:0043010	camera-type eye development	biological_process	8	Rcn1;Crybb2;Gja8;Cryba1;Lama1;Slitrk6;Efemp1;Hes5;Cryaa;Cryba4;Lim2	11	1482	77	20355	0.0232201
GO:0044297	cell body	cellular_component	4	Gng3;Ezr;Casp8;Slc2a13;Gnb2;P2rx4;Rack1;Gnb3;Gnai2;Fmr1;Gfap;Fcgr2b;Tlr2	13	1482	97	20355	0.0234514
GO:0042220	response to cocaine	biological_process	6	Drd5;Cnr1;Rgs4;Mt-nd6;Htr1b;Tiam1;Fmr1;Elavl4	8	1482	49	20355	0.0241081
GO:0031640	killing of cells of other organism	biological_process	4	Cxcl10;LOC100362027;Cxcl13;Cxcl11;Cxcl9;Lgals3;Cxcl12;Ccl20	8	1482	49	20355	0.0241081
GO:0001938	positive regulation of endothelial cell proliferation	biological_process	9	Pgf;Fgf2;Lrg1;Ccl2;Jun;LOC103690035;Cxcl12;Cyba;Vip;Cdh13	10	1482	68	20355	0.0247214
GO:2000737	negative regulation of stem cell differentiation	biological_process	8	Stat3;Hes5;Yap1;Notch1	4	1482	16	20355	0.0251117
GO:0001779	natural killer cell differentiation	biological_process	8	Ikzf1;Mertk;Ptprc;Axl	4	1482	16	20355	0.0251117
GO:0032700	negative regulation of interleukin-17 production	biological_process	8	Tgfb1;Vsir;Tlr2;Nckap1l	4	1482	16	20355	0.0251117
GO:0005942	phosphatidylinositol 3-kinase complex	cellular_component	7	Pik3r5;Pik3cd;Pik3cg;Pik3r6	4	1482	16	20355	0.0251117
GO:0070266	necroptotic process	biological_process	7	Pygl;Ripk3;Birc3;Mlkl	4	1482	16	20355	0.0251117
GO:0090280	positive regulation of calcium ion import	biological_process	10	Cxcl12;Lgals3;Gcg;Ccl2	4	1482	16	20355	0.0251117
GO:1990869	cellular response to chemokine	biological_process	8	Zc3h12a;Dusp1;Cxcl12;Dock8	4	1482	16	20355	0.0251117
GO:0033130	acetylcholine receptor binding	molecular_function	6	Lynx1;Psca;Ly6e;LOC100911104	4	1482	16	20355	0.0251117
GO:0031362	anchored component of external side of plasma membrane	cellular_component	7	Thy1;Cd24;Folr2;Cd14	4	1482	16	20355	0.0251117
GO:1905564	positive regulation of vascular endothelial cell proliferation	biological_process	10	Fgfr1;Mdk;Fgf2;Stat3	4	1482	16	20355	0.0251117
GO:0001508	action potential	biological_process	6	Scn1a;Gjd2;Kcnc2;Chrnb4	4	1482	16	20355	0.0251117
GO:0000902	cell morphogenesis	biological_process	6	Bcl6;Unc93b1;Clu;P2rx7;Cdh18;Nckap1l;Lipa;Yap1;Egfr;Psmb10;Cdh12;Atp2b2	12	1482	88	20355	0.0254703
GO:0042391	regulation of membrane potential	biological_process	5	Gabra4;Dlg1;Kcnma1;Gabra3;Gabrg2;Grin2a;Scn1a;Chrnb4;Chrnb3;Cacnb4;Glrb;Cacng2	12	1482	88	20355	0.0254703
GO:0010629	negative regulation of gene expression	biological_process	8	Serpinf1;Pik3cd;Cryaa;Ccn2;Myc;Fgfr1;Parp9;Apoe;C1qtnf3;Parp14;Nfkb1;Slit3;Zc3h12a;Notch1;Aif1;Pmp22;Tgfb1;Msr1;Yap1;Havcr2;Fmr1;Tgif1;Flot2;Bak1;Rack1;Pou4f1;Eng;Cd34	28	1482	261	20355	0.0254986
GO:0032689	negative regulation of interferon-gamma production	biological_process	8	Cd276;Vsir;Zc3h12a;Axl;Il1rl1;Havcr2	6	1482	32	20355	0.0260181
GO:0055072	iron ion homeostasis	biological_process	11	B2m;Steap4;Tf;Slc11a1;Hmox1;Lcn2	6	1482	32	20355	0.0260181
GO:0044853	plasma membrane raft	cellular_component	7	Itgam;Selplg;Cd8a;Itgb2;Lcp2;Ezr	6	1482	32	20355	0.0260181
GO:0098742	cell-cell adhesion via plasma-membrane adhesion molecules	biological_process	6	Cdh12;Cdh1;Cdh17;Cdh13;Fgfrl1;Cdh18	6	1482	32	20355	0.0260181
GO:0051085	chaperone cofactor-dependent protein refolding	biological_process	7	Hspa2;Cd74;RT1-DMa;LOC108348072;LOC108348139;RT1-DMb	6	1482	32	20355	0.0260181
GO:0007612	learning	biological_process	5	Ntsr1;Tlr2;Slc8a3;Fgf13;Sorcs3;Slc24a2;Grin2a;Jun;Elavl4	9	1482	59	20355	0.0260239
GO:0005765	lysosomal membrane	cellular_component	9	Mmd;Laptm5;Cd68;LOC108348072;Litaf;Tmem63a;Cd63;Slc15a3;Ifitm3;RT1-DMb;Lamp2;LOC108348139;Ctsa;Grn;Anxa2;Slc29a3;RT1-Da;Tmbim1;RT1-CE5;RT1-DMa	20	1482	173	20355	0.0269289
GO:0045453	bone resorption	biological_process	8	Lrrk1;Tcirg1;Acp5;Rac2;Pth1r	5	1482	24	20355	0.0269796
GO:0005251	delayed rectifier potassium channel activity	molecular_function	10	Kcna2;Kcnc1;Kcng4;Kcna6;Kcnc2	5	1482	24	20355	0.0269796
GO:1900182	positive regulation of protein localization to nucleus	biological_process	9	Tgfb1;Parp9;Card10;Lif;Dtx3l	5	1482	24	20355	0.0269796
GO:0120009	intermembrane lipid transfer	biological_process	8	Pltp;Apoe;Gltp;Abca1;Plekha8;Npc2;Abcg1	7	1482	41	20355	0.0271143
GO:0007188	adenylate cyclase-modulating G protein-coupled receptor signaling pathway	biological_process	7	P2ry12;Cnr1;Gna12;Adcyap1r1;Gnai2;Crhr1;Pth1r	7	1482	41	20355	0.0271143
GO:1902895	positive regulation of pri-miRNA transcription by RNA polymerase II	biological_process	11	Stat3;Tgfb1;Srebf1;Spi1;Jun;Klf5;Ets1	7	1482	41	20355	0.0271143
GO:0030282	bone mineralization	biological_process	7	Fgr;Clec3b;Gpnmb;Sbno2;Klf10;Rspo2;Pth1r	7	1482	41	20355	0.0271143
GO:0048536	spleen development	biological_process	7	Samd9;Cdh17;Ripk3;Nfkb2;Cdkn2b;Bcl3;Cacnb4	7	1482	41	20355	0.0271143
GO:0010718	positive regulation of epithelial to mesenchymal transition	biological_process	8	Tgfb1;Tgfbr2;Col1a1;Glipr2;Loxl2;Notch1;Mdk	7	1482	41	20355	0.0271143
GO:0001975	response to amphetamine	biological_process	6	Rgs4;Cnr2;Icam1;Drd5;Nr4a2;Grin2a;Rgs10	7	1482	41	20355	0.0271143
GO:0051260	protein homooligomerization	biological_process	8	Kcnc1;Kcnc4;Kcna4;Kcna2;Rnf213;Ehd4;Nlrc4;Kcna6;Kcnc2;Gsdmd;Prmt8;Pycard;Kcng4	13	1482	99	20355	0.0272562
GO:0015293	symporter activity	molecular_function	7	Slc1a1;Slc20a2;Slc1a3;Slc4a7;Slc24a2;Slc12a4;Slc6a17;Slc17a8;Slc15a3;Slc1a5;Slc5a8	11	1482	79	20355	0.0275479
GO:0051965	positive regulation of synapse assembly	biological_process	7	Lrrtm3;Lrrn3;Lrrtm2;Slitrk1;Slitrk6;Lrtm2;Wnt7a;Ephb3;Cbln2	9	1482	60	20355	0.0287092
GO:0004630	phospholipase D activity	molecular_function	8	Hmox1;Pld1	2	1482	4	20355	0.028788
GO:2000646	positive regulation of receptor catabolic process	biological_process	8	Dtx3l;Ptpn1	2	1482	4	20355	0.028788
GO:0019034	viral replication complex	cellular_component	7	Fmr1;Mov10	2	1482	4	20355	0.028788
GO:0046545	development of primary female sexual characteristics	biological_process	6	Lhfpl2;Adcyap1r1	2	1482	4	20355	0.028788
GO:0070093	negative regulation of glucagon secretion	biological_process	11	Lep;Cartpt	2	1482	4	20355	0.028788
GO:0071461	cellular response to redox state	biological_process	5	Arhgdib;Arhgdia	2	1482	4	20355	0.028788
GO:0051414	response to cortisol	biological_process	6	Igfbp7;Slit3	2	1482	4	20355	0.028788
GO:2000546	positive regulation of endothelial cell chemotaxis to fibroblast growth factor	biological_process	10	Fgf2;Fgfr1	2	1482	4	20355	0.028788
GO:0038095	Fc-epsilon receptor signaling pathway	biological_process	8	Fcgr3a;Fcer1g	2	1482	4	20355	0.028788
GO:1990089	response to nerve growth factor	biological_process	5	Kcnc2;Kcnc1	2	1482	4	20355	0.028788
GO:0061097	regulation of protein tyrosine kinase activity	biological_process	11	Rap2b;Ptprc	2	1482	4	20355	0.028788
GO:0035976	transcription factor AP-1 complex	cellular_component	7	Junb;Jun	2	1482	4	20355	0.028788
GO:0034165	positive regulation of toll-like receptor 9 signaling pathway	biological_process	10	Tlr9;Rsad2	2	1482	4	20355	0.028788
GO:1900245	positive regulation of MDA-5 signaling pathway	biological_process	8	AABR07025140;Dhx58	2	1482	4	20355	0.028788
GO:0014028	notochord formation	biological_process	5	Efna1;Epha2	2	1482	4	20355	0.028788
GO:0051385	response to mineralocorticoid	biological_process	8	Ccn2;Htr1b	2	1482	4	20355	0.028788
GO:0070278	extracellular matrix constituent secretion	biological_process	5	Eng;Ccn2	2	1482	4	20355	0.028788
GO:0021759	globus pallidus development	biological_process	6	Kcnc1;Kcnc2	2	1482	4	20355	0.028788
GO:0003177	pulmonary valve development	biological_process	7	Tnfrsf1a;Tnfrsf1b	2	1482	4	20355	0.028788
GO:0034767	positive regulation of ion transmembrane transport	biological_process	9	Kcnc1;P2rx7	2	1482	4	20355	0.028788
GO:0005432	calcium:sodium antiporter activity	molecular_function	10	Slc8b1;Slc8a3	2	1482	4	20355	0.028788
GO:0003158	endothelium development	biological_process	7	Cd34;Gja4	2	1482	4	20355	0.028788
GO:0071221	cellular response to bacterial lipopeptide	biological_process	9	Tlr1;Tlr2	2	1482	4	20355	0.028788
GO:0099508	voltage-gated ion channel activity involved in regulation of presynaptic membrane potential	molecular_function	10	Kcnc2;Kcnc1	2	1482	4	20355	0.028788
GO:0019959	interleukin-8 binding	molecular_function	8	LOC100911545;A2m	2	1482	4	20355	0.028788
GO:0002248	connective tissue replacement involved in inflammatory response wound healing	biological_process	6	F2r;Timp1	2	1482	4	20355	0.028788
GO:0007198	adenylate cyclase-inhibiting serotonin receptor signaling pathway	biological_process	9	Htr1b;Htr1d	2	1482	4	20355	0.028788
GO:0019960	C-X3-C chemokine binding	molecular_function	7	Itgb1;Cx3cr1	2	1482	4	20355	0.028788
GO:1904401	cellular response to Thyroid stimulating hormone	biological_process	9	Rplp0;Rplp1	2	1482	4	20355	0.028788
GO:0098700	neurotransmitter loading into synaptic vesicle	biological_process	7	Slc17a6;Slc17a8	2	1482	4	20355	0.028788
GO:1990817	RNA adenylyltransferase activity	molecular_function	9	Tent5c;Tent5a	2	1482	4	20355	0.028788
GO:0014839	myoblast migration involved in skeletal muscle regeneration	biological_process	9	Mstn;Anxa1	2	1482	4	20355	0.028788
GO:0070032	synaptobrevin 2-SNAP-25-syntaxin-1a-complexin I complex	cellular_component	7	Cplx1;Snap25	2	1482	4	20355	0.028788
GO:0001845	phagolysosome assembly	biological_process	9	P2rx7;Coro1a	2	1482	4	20355	0.028788
GO:0097418	neurofibrillary tangle	cellular_component	6	Clu;Nefm	2	1482	4	20355	0.028788
GO:0140328	floppase activity	molecular_function	6	Abcg1;Abca1	2	1482	4	20355	0.028788
GO:0045110	intermediate filament bundle assembly	biological_process	6	Nefl;Pkp1	2	1482	4	20355	0.028788
GO:1903659	regulation of complement-dependent cytotoxicity	biological_process	6	Cfh;Cr1l	2	1482	4	20355	0.028788
GO:0015884	folic acid transport	biological_process	11	Folr2;Slc19a1	2	1482	4	20355	0.028788
GO:1901509	regulation of endothelial tube morphogenesis	biological_process	8	Adamts12;Cxcl10	2	1482	4	20355	0.028788
GO:0008449	N-acetylglucosamine-6-sulfatase activity	molecular_function	7	Sulf2;Sulf1	2	1482	4	20355	0.028788
GO:0035609	C-terminal protein deglutamylation	biological_process	11	Folh1;Agtpbp1	2	1482	4	20355	0.028788
GO:0002576	platelet degranulation	biological_process	9	Lyn;Plek	2	1482	4	20355	0.028788
GO:0001781	neutrophil apoptotic process	biological_process	8	Itgam;Hcar2	2	1482	4	20355	0.028788
GO:0045759	negative regulation of action potential	biological_process	6	Cnr2;Cnr1	2	1482	4	20355	0.028788
GO:0005220	inositol 1,4,5-trisphosphate-sensitive calcium-release channel activity	molecular_function	10	Itpr3;Itpr2	2	1482	4	20355	0.028788
GO:0034186	apolipoprotein A-I binding	molecular_function	6	Trem2;Abca1	2	1482	4	20355	0.028788
GO:0071621	granulocyte chemotaxis	biological_process	6	Il17ra;Anxa1	2	1482	4	20355	0.028788
GO:0098908	regulation of neuronal action potential	biological_process	8	Fmr1;Fgf12	2	1482	4	20355	0.028788
GO:0060266	negative regulation of respiratory burst involved in inflammatory response	biological_process	8	Grn;Slamf8	2	1482	4	20355	0.028788
GO:0042270	protection from natural killer cell mediated cytotoxicity	biological_process	9	LOC100364500;RT1-S3	2	1482	4	20355	0.028788
GO:0006220	pyrimidine nucleotide metabolic process	biological_process	9	Dctd;Upp1	2	1482	4	20355	0.028788
GO:0070905	serine binding	molecular_function	8	Shmt1;Grm7	2	1482	4	20355	0.028788
GO:0017038	protein import	biological_process	10	Apoe;Clu	2	1482	4	20355	0.028788
GO:0072144	glomerular mesangial cell development	biological_process	7	Notch1;Acta2	2	1482	4	20355	0.028788
GO:0070459	prolactin secretion	biological_process	11	Anxa1;Vip	2	1482	4	20355	0.028788
GO:1902115	regulation of organelle assembly	biological_process	8	Ezr;Msn	2	1482	4	20355	0.028788
GO:0051142	positive regulation of NK T cell proliferation	biological_process	13	Il18;Rasal3	2	1482	4	20355	0.028788
GO:0034189	very-low-density lipoprotein particle binding	molecular_function	5	Pltp;Trem2	2	1482	4	20355	0.028788
GO:0031852	mu-type opioid receptor binding	molecular_function	8	Wls;Flna	2	1482	4	20355	0.028788
GO:0061702	inflammasome complex	cellular_component	4	Nlrp1a;Nlrp3	2	1482	4	20355	0.028788
GO:0042271	susceptibility to natural killer cell mediated cytotoxicity	biological_process	9	Ulbp1;Pvr	2	1482	4	20355	0.028788
GO:1904044	response to aldosterone	biological_process	9	Cybb;Cyba	2	1482	4	20355	0.028788
GO:0014063	negative regulation of serotonin secretion	biological_process	9	Htr1b;Cnr1	2	1482	4	20355	0.028788
GO:0010668	ectodermal cell differentiation	biological_process	6	Itgam;Itga6	2	1482	4	20355	0.028788
GO:0031727	CCR2 chemokine receptor binding	molecular_function	9	Ccl2;Ccl7	2	1482	4	20355	0.028788
GO:0045637	regulation of myeloid cell differentiation	biological_process	7	Csf3r;Tal1	2	1482	4	20355	0.028788
GO:0090554	phosphatidylcholine floppase activity	molecular_function	7	Abcg1;Abca1	2	1482	4	20355	0.028788
GO:0043378	positive regulation of CD8-positive, alpha-beta T cell differentiation	biological_process	12	Nckap1l;Runx1	2	1482	4	20355	0.028788
GO:0045608	negative regulation of inner ear auditory receptor cell differentiation	biological_process	8	Notch1;Hes5	2	1482	4	20355	0.028788
GO:0015057	thrombin-activated receptor activity	molecular_function	7	F2rl1;F2r	2	1482	4	20355	0.028788
GO:0003273	cell migration involved in endocardial cushion formation	biological_process	8	Eng;Notch1	2	1482	4	20355	0.028788
GO:1905007	positive regulation of epithelial to mesenchymal transition involved in endocardial cushion formation	biological_process	10	Eng;Tgfbr2	2	1482	4	20355	0.028788
GO:0042482	positive regulation of odontogenesis	biological_process	9	Cd34;Tgfb1	2	1482	4	20355	0.028788
GO:0006991	response to sterol depletion	biological_process	5	Insig1;Lyn	2	1482	4	20355	0.028788
GO:1990111	spermatoproteasome complex	cellular_component	6	Psmb10;Psmb8	2	1482	4	20355	0.028788
GO:0048592	eye morphogenesis	biological_process	7	Col5a1;Col5a2	2	1482	4	20355	0.028788
GO:0046813	receptor-mediated virion attachment to host cell	biological_process	7	Lrrc15;Icam1	2	1482	4	20355	0.028788
GO:0021940	positive regulation of cerebellar granule cell precursor proliferation	biological_process	9	Fgf2;Gpr37l1	2	1482	4	20355	0.028788
GO:1901896	positive regulation of ATPase-coupled calcium transmembrane transporter activity	biological_process	9	Ryr2;Hspa2	2	1482	4	20355	0.028788
GO:0071800	podosome assembly	biological_process	7	Bin2;Sh3pxd2b	2	1482	4	20355	0.028788
GO:1903278	positive regulation of sodium ion export across plasma membrane	biological_process	12	Atp1b1;Fxyd1	2	1482	4	20355	0.028788
GO:0098574	cytoplasmic side of lysosomal membrane	cellular_component	7	Gfap;Litaf	2	1482	4	20355	0.028788
GO:1905907	negative regulation of amyloid fibril formation	biological_process	9	Clu;Apoe	2	1482	4	20355	0.028788
GO:0070447	positive regulation of oligodendrocyte progenitor proliferation	biological_process	11	Tf;Lyn	2	1482	4	20355	0.028788
GO:0034714	type III transforming growth factor beta receptor binding	molecular_function	8	Tgfb1;Tgfbr2	2	1482	4	20355	0.028788
GO:0050999	regulation of nitric-oxide synthase activity	biological_process	8	Lep;Egfr	2	1482	4	20355	0.028788
GO:0002922	positive regulation of humoral immune response	biological_process	8	RT1-DMa;LOC108348072	2	1482	4	20355	0.028788
GO:0010742	macrophage derived foam cell differentiation	biological_process	7	Soat1;Stat1	2	1482	4	20355	0.028788
GO:0071673	positive regulation of smooth muscle cell chemotaxis	biological_process	10	Aif1;Mdk	2	1482	4	20355	0.028788
GO:0072050	S-shaped body morphogenesis	biological_process	5	Hes5;Lhx1	2	1482	4	20355	0.028788
GO:1901666	positive regulation of NAD+ ADP-ribosyltransferase activity	biological_process	8	Dtx3l;Tgfb1	2	1482	4	20355	0.028788
GO:0002906	negative regulation of mature B cell apoptotic process	biological_process	7	Ada;Cd74	2	1482	4	20355	0.028788
GO:0038132	neuregulin binding	molecular_function	6	Itga6;Itgb4	2	1482	4	20355	0.028788
GO:0002455	humoral immune response mediated by circulating immunoglobulin	biological_process	6	Bcl3;Cd81	2	1482	4	20355	0.028788
GO:0072674	multinuclear osteoclast differentiation	biological_process	9	Sbno2;Tnfrsf11a	2	1482	4	20355	0.028788
GO:0032488	Cdc42 protein signal transduction	biological_process	9	Was;Rhoj	2	1482	4	20355	0.028788
GO:0007386	compartment pattern specification	biological_process	7	Notch1;Lfng	2	1482	4	20355	0.028788
GO:0051209	release of sequestered calcium ion into cytosol	biological_process	8	Plcg2;Itpr3;Ptprc;Fgf2;P2rx7;Ryr2	6	1482	33	20355	0.0299036
GO:0006826	iron ion transport	biological_process	10	Slc11a1;Cp;LOC100360087;Fth1;Tf;B2m	6	1482	33	20355	0.0299036
GO:0015459	potassium channel regulator activity	molecular_function	6	Kcnip1;Dlg1;Flna;Kcnab1;Kcnip3;LOC100911951	6	1482	33	20355	0.0299036
GO:0007193	adenylate cyclase-inhibiting G protein-coupled receptor signaling pathway	biological_process	8	Gnai2;S1pr3;Htr1b;P2ry12;Gpr37l1;Htr1d;Grm8	7	1482	42	20355	0.0305623
GO:0017048	Rho GTPase binding	molecular_function	9	Akap13;Pfn1;RGD1304622;Flna;Arhgdia;Arhgap20;Fmnl2	7	1482	42	20355	0.0305623
GO:0045019	negative regulation of nitric oxide biosynthetic process	biological_process	9	Cd34;Acp5;Zc3h12a;Tspo	4	1482	17	20355	0.0309927
GO:0003180	aortic valve morphogenesis	biological_process	6	Notch1;Tgfb1;Efna1;Slit3	4	1482	17	20355	0.0309927
GO:0071360	cellular response to exogenous dsRNA	biological_process	9	Tlr3;Ddx58;Ifih1;Sting1	4	1482	17	20355	0.0309927
GO:0070498	interleukin-1-mediated signaling pathway	biological_process	7	Irak3;St18;Myd88;Tnip2	4	1482	17	20355	0.0309927
GO:0006883	cellular sodium ion homeostasis	biological_process	11	Spp1;C7;Agtr2;Atp1b1	4	1482	17	20355	0.0309927
GO:0048020	CCR chemokine receptor binding	molecular_function	8	Ccl2;Ccl6;Ccl20;Ccl7	4	1482	17	20355	0.0309927
GO:0060444	branching involved in mammary gland duct morphogenesis	biological_process	7	Ddr1;Etv4;Csf1;Epha2	4	1482	17	20355	0.0309927
GO:0060077	inhibitory synapse	cellular_component	4	Gabra2;Gad2;Gabrg2;Gad1	4	1482	17	20355	0.0309927
GO:0010875	positive regulation of cholesterol efflux	biological_process	11	Abcg1;Apoe;Abca1;Pltp	4	1482	17	20355	0.0309927
GO:0045647	negative regulation of erythrocyte differentiation	biological_process	9	Tal1;Zfp36l1;Lmo2	3	1482	10	20355	0.0313732
GO:0043589	skin morphogenesis	biological_process	6	Col1a1;Itgb4;Itga6	3	1482	10	20355	0.0313732
GO:0008330	protein tyrosine/threonine phosphatase activity	molecular_function	9	Dusp16;Dusp4;Dusp1	3	1482	10	20355	0.0313732
GO:0003417	growth plate cartilage development	biological_process	8	Thbs1;Thbs3;Tgfbr2	3	1482	10	20355	0.0313732
GO:0042063	gliogenesis	biological_process	7	Cdk6;Anxa1;Pmp22	3	1482	10	20355	0.0313732
GO:0043691	reverse cholesterol transport	biological_process	10	Apoe;Abca1;Abcg1	3	1482	10	20355	0.0313732
GO:0050786	RAGE receptor binding	molecular_function	6	S100b;S100a4;S100a13	3	1482	10	20355	0.0313732
GO:0032825	positive regulation of natural killer cell differentiation	biological_process	10	Axl;Rasgrp1;Il15ra	3	1482	10	20355	0.0313732
GO:0085029	extracellular matrix assembly	biological_process	6	Fkbp10;Tgfb1;Qsox1	3	1482	10	20355	0.0313732
GO:0019532	oxalate transport	biological_process	11	Slc26a7;Slc26a8;Slc26a2	3	1482	10	20355	0.0313732
GO:0060081	membrane hyperpolarization	biological_process	6	Cacng2;Kcnq3;Casp1	3	1482	10	20355	0.0313732
GO:2000637	positive regulation of gene silencing by miRNA	biological_process	8	Ajuba;Fmr1;Stat3	3	1482	10	20355	0.0313732
GO:0034713	type I transforming growth factor beta receptor binding	molecular_function	8	Tgfbr2;Eng;Tgfb1	3	1482	10	20355	0.0313732
GO:0014066	regulation of phosphatidylinositol 3-kinase signaling	biological_process	9	Rasgrp1;Egfr;Cep55	3	1482	10	20355	0.0313732
GO:0043281	regulation of cysteine-type endopeptidase activity involved in apoptotic process	biological_process	9	Pycard;Nlrc4;Cdh1	3	1482	10	20355	0.0313732
GO:0006691	leukotriene metabolic process	biological_process	9	Alox5ap;Tlr2;Ncf1	3	1482	10	20355	0.0313732
GO:0034109	homotypic cell-cell adhesion	biological_process	6	Megf10;Cd24;Cd99	3	1482	10	20355	0.0313732
GO:0043202	lysosomal lumen	cellular_component	8	Nsg1;Rnaset2;Nsg2	3	1482	10	20355	0.0313732
GO:0030195	negative regulation of blood coagulation	biological_process	8	Apoe;Cd34;Pros1	3	1482	10	20355	0.0313732
GO:0035197	siRNA binding	molecular_function	8	Fmr1;Tlr7;Tlr9	3	1482	10	20355	0.0313732
GO:0008235	metalloexopeptidase activity	molecular_function	8	Lap3;Npepl1;Erap1	3	1482	10	20355	0.0313732
GO:0032754	positive regulation of interleukin-5 production	biological_process	8	Il17ra;Il1rl1;Nlrp3	3	1482	10	20355	0.0313732
GO:1990266	neutrophil migration	biological_process	7	Irak4;Itgb2;Wdr1	3	1482	10	20355	0.0313732
GO:0030836	positive regulation of actin filament depolymerization	biological_process	9	Wdr1;F2rl1;Plek	3	1482	10	20355	0.0313732
GO:0097200	cysteine-type endopeptidase activity involved in execution phase of apoptosis	molecular_function	10	Casp4;Casp3;Casp8	3	1482	10	20355	0.0313732
GO:1990000	amyloid fibril formation	biological_process	7	Ripk3;Gsn;B2m	3	1482	10	20355	0.0313732
GO:0097066	response to thyroid hormone	biological_process	6	Anxa2;Cfb;Akr1b1	3	1482	10	20355	0.0313732
GO:0050810	regulation of steroid biosynthetic process	biological_process	9	Igfbp7;Lep;Tspo	3	1482	10	20355	0.0313732
GO:0032675	regulation of interleukin-6 production	biological_process	7	Trem2;Myd88;Cd47	3	1482	10	20355	0.0313732
GO:0019531	oxalate transmembrane transporter activity	molecular_function	8	Slc26a8;Slc26a2;Slc26a7	3	1482	10	20355	0.0313732
GO:0030061	mitochondrial crista	cellular_component	5	Slc8b1;Lyn;Ptpn1	3	1482	10	20355	0.0313732
GO:0045060	negative thymic T cell selection	biological_process	6	Ptprc;Zap70;Cd74	3	1482	10	20355	0.0313732
GO:0045669	positive regulation of osteoblast differentiation	biological_process	8	Fgf2;Wnt7b;Gdpd2;Clic1;Pdlim7;Tmem119;Mnda;Cd276;Cebpd	9	1482	61	20355	0.0315826
GO:0043085	positive regulation of catalytic activity	biological_process	6	Pik3cg;P2rx7;Alox5ap;Sh3pxd2b;Ncf4;Myc;Nr4a2;Casp3;Apobec1	9	1482	61	20355	0.0315826
GO:0043542	endothelial cell migration	biological_process	9	Loxl2;Lpxn;Itgb2;Cdh13;Plxnd1	5	1482	25	20355	0.0317632
GO:1900745	positive regulation of p38MAPK cascade	biological_process	13	Gadd45g;Lep;Ncf1;Zc3h12a;Sphk1	5	1482	25	20355	0.0317632
GO:0003950	NAD+ ADP-ribosyltransferase activity	molecular_function	7	Parp12;Parp9;Parp14;Zc3hav1;Parp3	5	1482	25	20355	0.0317632
GO:0045954	positive regulation of natural killer cell mediated cytotoxicity	biological_process	8	Vav1;Rasgrp1;Klrk1;RT1-S3;Pvr	5	1482	25	20355	0.0317632
GO:0009409	response to cold	biological_process	5	Casp8;Hspa2;Zfp516;Ucp2;Plac8;Acadl;Cxcl10	7	1482	43	20355	0.0342928
GO:0002062	chondrocyte differentiation	biological_process	6	Tgfbi;Pth1r;Fgfr1;Tgfb1;Runx1;Gli2;Wnt7a	7	1482	43	20355	0.0342928
GO:0000187	activation of MAPK activity	biological_process	13	Grm1;Cd74;Thbs1;Cd81;Ptprc;Syk;Shc1;Cspg4;Ret;Gab1;Pde6h;P2rx7	12	1482	92	20355	0.0345776
GO:0051726	regulation of cell cycle	biological_process	6	Itgb1;Junb;Cdk6;Stat3;Lep;Jun;Ccnd1;Fgf2;Sipa1;Clic1;Ccnd3;Ccnd2;Bak1;Rack1;Gadd45g;Ptprc	16	1482	135	20355	0.0365011
GO:0043113	receptor clustering	biological_process	6	Itgb2;Thy1;Itgal;Flna;Pak1	5	1482	26	20355	0.0370441
GO:0010575	positive regulation of vascular endothelial growth factor production	biological_process	8	C5ar1;Sulf2;C3ar1;Sulf1;C3	5	1482	26	20355	0.0370441
GO:0071353	cellular response to interleukin-4	biological_process	8	Rplp0;Rps2;Coro1a;Mrc1;Adamts13	5	1482	26	20355	0.0370441
GO:0008199	ferric iron binding	molecular_function	9	Fth1;Tf;Rrm2;Acp5;LOC100360087	5	1482	26	20355	0.0370441
GO:0030041	actin filament polymerization	biological_process	8	Pstpip1;Gsn;Hcls1;Aif1;Was	5	1482	26	20355	0.0370441
GO:0007163	establishment or maintenance of cell polarity	biological_process	4	Actb;RGD1304622;Fscn2;Ctnna1;Parvg	5	1482	26	20355	0.0370441
GO:0043325	phosphatidylinositol-3,4-bisphosphate binding	molecular_function	9	Myo1g;Anxa8;Dapp1;Plek;Ncf1	5	1482	26	20355	0.0370441
GO:0035925	mRNA 3'-UTR AU-rich region binding	molecular_function	9	Zc3h12a;Elavl3;Zfp36l1;Elavl4;Apobec1	5	1482	26	20355	0.0370441
GO:1990830	cellular response to leukemia inhibitory factor	biological_process	8	Icam1;Mcf2;Ina;Shmt1;Sbno2;Trim25;Gldc;Laptm5;Socs3;Spp1;Adam23;Cacnb4;Pcolce;Klf5	14	1482	114	20355	0.0373598
GO:0032693	negative regulation of interleukin-10 production	biological_process	8	Vsir;Tyrobp;Tnfrsf9;Fcgr2b	4	1482	18	20355	0.0376149
GO:0031954	positive regulation of protein autophosphorylation	biological_process	11	Gpnmb;Nek10;Rap2b;Rassf2	4	1482	18	20355	0.0376149
GO:0061136	regulation of proteasomal protein catabolic process	biological_process	10	Apoe;Psme2;Gpx1;Rhbdf1	4	1482	18	20355	0.0376149
GO:0007413	axonal fasciculation	biological_process	6	Casp3;Ncam2;Cnr1;Ephb3	4	1482	18	20355	0.0376149
GO:0015108	chloride transmembrane transporter activity	molecular_function	8	Slc26a7;Slc26a2;Slc26a8;Slc1a1	4	1482	18	20355	0.0376149
GO:0045987	positive regulation of smooth muscle contraction	biological_process	10	Ptafr;Ada;Edn2;Sphk1	4	1482	18	20355	0.0376149
GO:0005248	voltage-gated sodium channel activity	molecular_function	9	Scn2b;Scn2a;Scn1a;Scn4b	4	1482	18	20355	0.0376149
GO:0061564	axon development	biological_process	8	Nefh;Ddr1;Pmp22;Nefl	4	1482	18	20355	0.0376149
GO:0048566	embryonic digestive tract development	biological_process	7	Gli2;Sall1;Ada;Rarres2	4	1482	18	20355	0.0376149
GO:0019731	antibacterial humoral response	biological_process	7	Slpi;Vip;LOC103694169;RT1-S3;LOC103694404;LOC103693375;B2m;Ighm;LOC100364500	9	1482	63	20355	0.0379156
GO:0030097	hemopoiesis	biological_process	7	Csf1r;Selplg;Cnn2;Cd34;Lyn;Ikzf1;Tal1;Cdk6;Crip2;Runx1	10	1482	73	20355	0.0382009
GO:0001541	ovarian follicle development	biological_process	6	Icam1;Lfng;Mmp14;Ctnna1;Fmr1;Myc;Mmp19	7	1482	44	20355	0.0383135
GO:0001658	branching involved in ureteric bud morphogenesis	biological_process	7	Lama5;Sall1;Dlg1;Fgf2;Pgf;Lhx1;Myc	7	1482	44	20355	0.0383135
GO:0001657	ureteric bud development	biological_process	7	Sall1;Tgfb1;Ret;Dlg1;Lhx1;Fgfr1;Sdc1	7	1482	44	20355	0.0383135
GO:0008022	protein C-terminus binding	molecular_function	5	Fn1;Fbln1;Rbfox1;Coro1a;Top2a;Tax1bp3;Sdc1;Dlg1;Atp2b2;Lck;Mki67;Ccn2;Mchr1;Lama1;Eml2;Sipa1;Ezr;Nefl;Atp1b1;Kcnip3;Yap1	21	1482	191	20355	0.0383981
GO:0045907	positive regulation of vasoconstriction	biological_process	10	Tbxas1;Cd38;Egfr;F2r;Icam1;Ptafr	6	1482	35	20355	0.0387676
GO:0007154	cell communication	biological_process	4	Gja4;Gja8;Slc8a3;Ctsl;Gjd2;Itgb4	6	1482	35	20355	0.0387676
GO:0030182	neuron differentiation	biological_process	6	Bhlhe22;Wnt7b;Lhx1;Runx1;Pou4f2;Elavl4;Agtr2;Ret;Wnt7a;Atp2b2;Notch1;Efna1;Hes5;Nr4a2;Tal1;Myt1l;Pou4f1;Epha2;Casp3	19	1482	169	20355	0.0389494
GO:0044327	dendritic spine head	cellular_component	4	Hpca;Fmr1;Dnm3	3	1482	11	20355	0.040852
GO:0098911	regulation of ventricular cardiac muscle cell action potential	biological_process	12	Dsc2;Ryr2;Dlg1	3	1482	11	20355	0.040852
GO:0031994	insulin-like growth factor I binding	molecular_function	7	Igfbp2;Itga6;Itgb4	3	1482	11	20355	0.040852
GO:0046902	regulation of mitochondrial membrane permeability	biological_process	8	Bak1;Stat3;Cnp	3	1482	11	20355	0.040852
GO:0071803	positive regulation of podosome assembly	biological_process	8	Arhgef5;Lcp1;Msn	3	1482	11	20355	0.040852
GO:0019227	neuronal action potential propagation	biological_process	6	Scn1a;Cacnb4;Pmp22	3	1482	11	20355	0.040852
GO:0008381	mechanosensitive ion channel activity	molecular_function	8	Tmem63a;AABR07030861;Piezo1	3	1482	11	20355	0.040852
GO:0046703	natural killer cell lectin-like receptor binding	molecular_function	6	RT1-S3;Ulbp1;Clec2g	3	1482	11	20355	0.040852
GO:0034142	toll-like receptor 4 signaling pathway	biological_process	9	Lyn;Pik3ap1;Cd14	3	1482	11	20355	0.040852
GO:0010884	positive regulation of lipid storage	biological_process	6	Zc3h12a;C3;Ikbke	3	1482	11	20355	0.040852
GO:0032367	intracellular cholesterol transport	biological_process	10	Abca1;Abcg1;Npc2	3	1482	11	20355	0.040852
GO:0007435	salivary gland morphogenesis	biological_process	7	Egfr;Fgfr1;Tgfb1	3	1482	11	20355	0.040852
GO:0032480	negative regulation of type I interferon production	biological_process	8	Nmi;Havcr2;Dhx58	3	1482	11	20355	0.040852
GO:0043117	positive regulation of vascular permeability	biological_process	8	Pde3a;Trpv4;Tgfb1	3	1482	11	20355	0.040852
GO:0050778	positive regulation of immune response	biological_process	7	Fcer1g;LOC108348072;RT1-DMa	3	1482	11	20355	0.040852
GO:0030193	regulation of blood coagulation	biological_process	7	F2rl1;Serping1;F2r	3	1482	11	20355	0.040852
GO:0051371	muscle alpha-actinin binding	molecular_function	8	Pdlim5;Pdlim1;Pdlim7	3	1482	11	20355	0.040852
GO:0002726	positive regulation of T cell cytokine production	biological_process	11	Sash3;LOC100364500;B2m	3	1482	11	20355	0.040852
GO:0033700	phospholipid efflux	biological_process	9	Abca1;Abcg1;Apoe	3	1482	11	20355	0.040852
GO:0004875	complement receptor activity	molecular_function	6	C3ar1;C5ar2;C5ar1	3	1482	11	20355	0.040852
GO:0035634	response to stilbenoid	biological_process	7	Usp18;Ifit3;Cidea	3	1482	11	20355	0.040852
GO:0021953	central nervous system neuron differentiation	biological_process	7	Spock1;Nr4a2;Pou4f1	3	1482	11	20355	0.040852
GO:0005005	transmembrane-ephrin receptor activity	molecular_function	11	Epha1;Epha2;Ephb3	3	1482	11	20355	0.040852
GO:0002675	positive regulation of acute inflammatory response	biological_process	10	Alox5ap;Pik3cg;Aoc3	3	1482	11	20355	0.040852
GO:0008237	metallopeptidase activity	molecular_function	7	Ecel1;Adam12;Mmp14;Adam23;Mmp12;Anpep;Erap1;Mmp2;Adamts13;Adamts4;Cndp1;Adamts12;Rnpepl1;Pappa2;Adamts1;Mmp19;Bmp1;Adam19	18	1482	159	20355	0.0411483
GO:0036464	cytoplasmic ribonucleoprotein granule	cellular_component	7	Zc3h12a;Actb;Fmr1;Rps4x;Rplp0;Ctsh;Ina;Mov10;Blnk	9	1482	64	20355	0.041385
GO:0001570	vasculogenesis	biological_process	6	Tgfbr2;Tgfb1;Yap1;Aplnr;Epha2;Eng;Zfp36l1;Rasip1;Junb	9	1482	64	20355	0.041385
GO:0032956	regulation of actin cytoskeleton organization	biological_process	7	Rhog;Rhoc;Pak1;Rac2;Myo1f;Prkcd;Arhgef5;Celsr1;Rhoh;Coro1a	10	1482	74	20355	0.0414058
GO:1901216	positive regulation of neuron death	biological_process	8	Fcgr2b;C1qa;Apoe;Casp8;Itgam;Tyrobp;Clu	7	1482	45	20355	0.042631
GO:0030133	transport vesicle	cellular_component	7	Bgn;Pcsk1;Sipa1;Hck;Nrsn1;Sspn;Fgfrl1	7	1482	45	20355	0.042631
GO:1990138	neuron projection extension	biological_process	6	Ddr1;Postn;Tnn;Tiam1;Alcam	5	1482	27	20355	0.0428318
GO:0007269	neurotransmitter secretion	biological_process	6	Syn2;Syt2;Wnt7a;Syn1;Snap25	5	1482	27	20355	0.0428318
GO:0048255	mRNA stabilization	biological_process	11	Tent5a;Apobec1;Tent5c;Vip;Slc11a1	5	1482	27	20355	0.0428318
GO:0042157	lipoprotein metabolic process	biological_process	7	AABR07058464;Apoe;Abca1;Apobec1;Apol9a	5	1482	27	20355	0.0428318
GO:0007420	brain development	biological_process	6	Cd9;Atp2b2;Id4;Kcnab1;Slc17a8;Notch1;Cxcl12;Cers1;Hes5;Rida;Cst3;Fgfr1;Rgs4;Hpca;Bak1;Slc6a17;B3gnt5;Plxnb2;Dbi;Dclk1;Bag3;Atp2b3;Tgfbr2;Adgrg1;Bid;Kcnc1;Dcx	27	1482	262	20355	0.0429395
GO:0005802	trans-Golgi network	cellular_component	7	Postn;Rbfox1;Lap3;Lamp2;Rab13;Gsap;Chst2;Pcsk1;Crhr1;Snap25;Flna;Nmnat2;Cdh1;Plekha8;Tgfbi;Fut4;Rab32;Rab7b;Wls	19	1482	171	20355	0.0430886
GO:0051930	regulation of sensory perception of pain	biological_process	9	Fcgr3a;Vip;Ntsr1;Ednrb;Fabp5;Grm1	6	1482	36	20355	0.0437631
GO:0005245	voltage-gated calcium channel activity	molecular_function	9	Cacng5;Cacng2;Cacng7;Cacng3;Cacnb4;Ncs1	6	1482	36	20355	0.0437631
GO:0031941	filamentous actin	cellular_component	4	Pdlim4;Myo1f;Pdlim7;Ehbp1l1;Pdlim5;Pdlim1	6	1482	36	20355	0.0437631
GO:0060326	cell chemotaxis	biological_process	6	Cxcl12;Bin2;Epha2;Eng;Ccr9;Prkcd;Gpr183;Ccl20;Cx3cr1;Ccl6;Rhog	11	1482	85	20355	0.0439644
GO:0050852	T cell receptor signaling pathway	biological_process	8	Thy1;Zap70;Ptprc;Lcp2;Icoslg;Cd276;LOC100364500;Cacnb4;Fyb1;Zc3h12a;Plcg2	11	1482	85	20355	0.0439644
GO:0016525	negative regulation of angiogenesis	biological_process	8	Cxcl10;Adamts1;Sparc;Stab1;Ccl2;Sulf1;Thbs1;Cx3cr1;Serpinf1;Stat1;Epha2	11	1482	85	20355	0.0439644
GO:0035690	cellular response to drug	biological_process	6	Myc;Cers1;Mt2A;Abca1;Slamf8;Egfr;Eef1a1;Htr1b;Ccl2;Kcnc1;Tlr3	11	1482	85	20355	0.0439644
GO:0005200	structural constituent of cytoskeleton	molecular_function	4	Tubb4a;Tubb6;Vim;Nefl;Tln1;Tubb2b;Gfap;Arpc1b	8	1482	55	20355	0.0444921
GO:0007271	synaptic transmission, cholinergic	biological_process	10	Chrnb4;Chrnb3;Lynx1;Slc5a7	4	1482	19	20355	0.0449841
GO:0030676	Rac guanyl-nucleotide exchange factor activity	molecular_function	10	Spata13;Prex1;Tiam1;Vav1	4	1482	19	20355	0.0449841
GO:0030301	cholesterol transport	biological_process	9	Msr1;Abca1;Npc2;Abcg1	4	1482	19	20355	0.0449841
GO:0002286	T cell activation involved in immune response	biological_process	8	Cd74;Mdk;F2rl1;Lcp1	4	1482	19	20355	0.0449841
GO:0032331	negative regulation of chondrocyte differentiation	biological_process	8	Adamts12;Ltbp3;Efemp1;Gli2	4	1482	19	20355	0.0449841
GO:0046716	muscle cell cellular homeostasis	biological_process	5	Mstn;Lamp2;Tgfb1;Bag3	4	1482	19	20355	0.0449841
GO:0043292	contractile fiber	cellular_component	6	Des;Hspb1;Dbi;Cst3	4	1482	19	20355	0.0449841
GO:0001894	tissue homeostasis	biological_process	7	Cd34;Akr1b1;Yap1;Ccn2	4	1482	19	20355	0.0449841
GO:0032991	protein-containing complex	cellular_component	3	Tes;Pak1;Plcb3;Tal1;Cavin1;Cd9;Cd74;Egfr;Fyb1;Cplx1;Rgs4;Pycard;C1qtnf3;Lhx1;Relb;Ptpn1;Ikzf1;Ifitm2;Rasip1;Col6a1;Actb;Top2a;C3;Nlrp1a;Acta2;Ripk3;P2rx7;Myc;Nek6;Birc3;Kcnma1;Anxa1;Bcl3;Syk;Anxa2;Casp8;Stat1;Clu;Casp4;Dtx3l;Sipa1;Cd48;Cd63;Ryr2;Srebf1;Ptpn6;C1qtnf6;Parp9;C1ql2;Ezr;Rpl5;Pvalb;Zc3h12a;Coro1a;Gnb2;Gsn;Kif11;Cryaa;Sdc1;Rassf2;Cavin3;Lmo2;Lyn;Myd88	64	1482	711	20355	0.0455256
GO:0070670	response to interleukin-4	biological_process	7	Jak3;Adamts13	2	1482	5	20355	0.0456837
GO:0042136	neurotransmitter biosynthetic process	biological_process	7	Gad1;Gad2	2	1482	5	20355	0.0456837
GO:0007044	cell-substrate junction assembly	biological_process	7	Tln1;Fn1	2	1482	5	20355	0.0456837
GO:0060005	vestibular reflex	biological_process	6	Slitrk6;Pmp22	2	1482	5	20355	0.0456837
GO:0060708	spongiotrophoblast differentiation	biological_process	6	Lif;Socs3	2	1482	5	20355	0.0456837
GO:0034241	positive regulation of macrophage fusion	biological_process	9	Tyrobp;Trem2	2	1482	5	20355	0.0456837
GO:1904447	folate import across plasma membrane	biological_process	8	Slc19a1;Folr2	2	1482	5	20355	0.0456837
GO:2001233	regulation of apoptotic signaling pathway	biological_process	8	Casp8;Pmp22	2	1482	5	20355	0.0456837
GO:0008142	oxysterol binding	molecular_function	7	Insig1;Gpr183	2	1482	5	20355	0.0456837
GO:0045629	negative regulation of T-helper 2 cell differentiation	biological_process	9	Bcl6;Anxa1	2	1482	5	20355	0.0456837
GO:0060406	positive regulation of penile erection	biological_process	7	Vip;Ednrb	2	1482	5	20355	0.0456837
GO:0021871	forebrain regionalization	biological_process	6	Lhx1;Wnt7b	2	1482	5	20355	0.0456837
GO:0016934	extracellularly glycine-gated chloride channel activity	molecular_function	10	Glrb;Glra2	2	1482	5	20355	0.0456837
GO:2000563	positive regulation of CD4-positive, alpha-beta T cell proliferation	biological_process	13	Tgfbr2;Cd81	2	1482	5	20355	0.0456837
GO:0048403	brain-derived neurotrophic factor binding	molecular_function	7	A2m;LOC100911545	2	1482	5	20355	0.0456837
GO:0008537	proteasome activator complex	cellular_component	4	Psme2;Psme1	2	1482	5	20355	0.0456837
GO:0002035	brain renin-angiotensin system	biological_process	7	Agtr2;Rps6ka2	2	1482	5	20355	0.0456837
GO:2000340	positive regulation of chemokine (C-X-C motif) ligand 1 production	biological_process	9	Trpv4;Il17ra	2	1482	5	20355	0.0456837
GO:0032747	positive regulation of interleukin-23 production	biological_process	8	Il17ra;Myd88	2	1482	5	20355	0.0456837
GO:0032534	regulation of microvillus assembly	biological_process	10	Pld1;Klf5	2	1482	5	20355	0.0456837
GO:0097187	dentinogenesis	biological_process	8	Serpine1;Htra1	2	1482	5	20355	0.0456837
GO:0034448	EGO complex	cellular_component	7	RragB;LOC108348096	2	1482	5	20355	0.0456837
GO:0060754	positive regulation of mast cell chemotaxis	biological_process	9	Pgf;Swap70	2	1482	5	20355	0.0456837
GO:1990791	dorsal root ganglion development	biological_process	7	Pou4f2;Rgs4	2	1482	5	20355	0.0456837
GO:0043305	negative regulation of mast cell degranulation	biological_process	10	Hmox1;Cd84	2	1482	5	20355	0.0456837
GO:0031630	regulation of synaptic vesicle fusion to presynaptic active zone membrane	biological_process	9	Cplx2;Cplx1	2	1482	5	20355	0.0456837
GO:0032815	negative regulation of natural killer cell activation	biological_process	9	Fgr;Havcr2	2	1482	5	20355	0.0456837
GO:0021559	trigeminal nerve development	biological_process	7	Tifab;Pou4f1	2	1482	5	20355	0.0456837
GO:0031726	CCR1 chemokine receptor binding	molecular_function	9	Ccl7;Ccl6	2	1482	5	20355	0.0456837
GO:0015755	fructose transmembrane transport	biological_process	11	Slc2a9;Slc2a5	2	1482	5	20355	0.0456837
GO:0099703	induction of synaptic vesicle exocytosis by positive regulation of presynaptic cytosolic calcium ion concentration	biological_process	10	Cacnb4;Cnr1	2	1482	5	20355	0.0456837
GO:0099533	positive regulation of presynaptic cytosolic calcium concentration	biological_process	14	Cacnb4;Cnr1	2	1482	5	20355	0.0456837
GO:0099635	voltage-gated calcium channel activity involved in positive regulation of presynaptic cytosolic calcium levels	molecular_function	12	Cnr1;Cacnb4	2	1482	5	20355	0.0456837
GO:0031579	membrane raft organization	biological_process	6	Dlg1;Pmp22	2	1482	5	20355	0.0456837
GO:0060022	hard palate development	biological_process	5	Dlg1;Fzd1	2	1482	5	20355	0.0456837
GO:1990712	HFE-transferrin receptor complex	cellular_component	6	Tf;B2m	2	1482	5	20355	0.0456837
GO:0045916	negative regulation of complement activation	biological_process	8	Serping1;Cr1l	2	1482	5	20355	0.0456837
GO:0051702	interaction with symbiont	biological_process	5	Gpx1;Fn1	2	1482	5	20355	0.0456837
GO:0043535	regulation of blood vessel endothelial cell migration	biological_process	10	Efna1;Epha2	2	1482	5	20355	0.0456837
GO:2000669	negative regulation of dendritic cell apoptotic process	biological_process	11	Axl;Cxcl12	2	1482	5	20355	0.0456837
GO:1902952	positive regulation of dendritic spine maintenance	biological_process	9	Zfp804a;Apoe	2	1482	5	20355	0.0456837
GO:0031581	hemidesmosome assembly	biological_process	8	Itgb4;Lamc1	2	1482	5	20355	0.0456837
GO:0032606	type I interferon production	biological_process	5	Myd88;Irf7	2	1482	5	20355	0.0456837
GO:0038001	paracrine signaling	biological_process	6	Fgf2;Cd34	2	1482	5	20355	0.0456837
GO:0032252	secretory granule localization	biological_process	7	Rasgrp1;Pik3cg	2	1482	5	20355	0.0456837
GO:0120013	intermembrane lipid transfer activity	molecular_function	4	Gltp;Plekha8	2	1482	5	20355	0.0456837
GO:0070051	fibrinogen binding	molecular_function	5	Thbs1;Fbln1	2	1482	5	20355	0.0456837
GO:0036035	osteoclast development	biological_process	7	Anxa2;Lrrk1	2	1482	5	20355	0.0456837
GO:0002309	T cell proliferation involved in immune response	biological_process	9	Slc11a1;Cd86	2	1482	5	20355	0.0456837
GO:0150079	negative regulation of neuroinflammatory response	biological_process	10	Cd200r1;Tnfrsf1b	2	1482	5	20355	0.0456837
GO:0007167	enzyme linked receptor protein signaling pathway	biological_process	6	Axl;Syk	2	1482	5	20355	0.0456837
GO:1990131	Gtr1-Gtr2 GTPase complex	cellular_component	4	LOC108348096;RragB	2	1482	5	20355	0.0456837
GO:0001554	luteolysis	biological_process	5	Mmp19;Casp3	2	1482	5	20355	0.0456837
GO:0048382	mesendoderm development	biological_process	5	Zfp36l1;Lhx1	2	1482	5	20355	0.0456837
GO:0033227	dsRNA transport	biological_process	10	Sidt1;Rftn2	2	1482	5	20355	0.0456837
GO:0002513	tolerance induction to self antigen	biological_process	5	Tgfb1;Lyn	2	1482	5	20355	0.0456837
GO:1902710	GABA receptor complex	cellular_component	5	Gabbr2;Gabrg2	2	1482	5	20355	0.0456837
GO:0032059	bleb	cellular_component	6	P2rx7;Ptprc	2	1482	5	20355	0.0456837
GO:0043654	recognition of apoptotic cell	biological_process	6	Megf10;Fcnb	2	1482	5	20355	0.0456837
GO:2001269	positive regulation of cysteine-type endopeptidase activity involved in apoptotic signaling pathway	biological_process	11	St18;Gsn	2	1482	5	20355	0.0456837
GO:0033864	positive regulation of NAD(P)H oxidase activity	biological_process	8	Cyba;Gnai2	2	1482	5	20355	0.0456837
GO:0021943	formation of radial glial scaffolds	biological_process	8	Flna;Itgb1	2	1482	5	20355	0.0456837
GO:0014005	microglia development	biological_process	7	Tlr2;Itgam	2	1482	5	20355	0.0456837
GO:0150077	regulation of neuroinflammatory response	biological_process	9	Cd200r1;Tnfrsf1b	2	1482	5	20355	0.0456837
GO:0051138	positive regulation of NK T cell differentiation	biological_process	12	Ikzf1;Tgfbr2	2	1482	5	20355	0.0456837
GO:0014905	myoblast fusion involved in skeletal muscle regeneration	biological_process	7	Cd81;Cd9	2	1482	5	20355	0.0456837
GO:0010543	regulation of platelet activation	biological_process	8	Fcer1g;Syk	2	1482	5	20355	0.0456837
GO:0005001	transmembrane receptor protein tyrosine phosphatase activity	molecular_function	10	Ptpn6;Ptprc	2	1482	5	20355	0.0456837
GO:0090027	negative regulation of monocyte chemotaxis	biological_process	9	Slamf8;Dusp1	2	1482	5	20355	0.0456837
GO:0002904	positive regulation of B cell apoptotic process	biological_process	12	Myc;Cd24	2	1482	5	20355	0.0456837
GO:0006267	pre-replicative complex assembly involved in nuclear cell cycle DNA replication	biological_process	6	Mcm5;Mcm3	2	1482	5	20355	0.0456837
GO:0005007	fibroblast growth factor-activated receptor activity	molecular_function	10	Fgfr1;Fgfrl1	2	1482	5	20355	0.0456837
GO:0010936	negative regulation of macrophage cytokine production	biological_process	9	Irak3;Tgfb1	2	1482	5	20355	0.0456837
GO:0014054	positive regulation of gamma-aminobutyric acid secretion	biological_process	9	Ntsr1;P2rx7	2	1482	5	20355	0.0456837
GO:1990034	calcium ion export across plasma membrane	biological_process	12	Slc8a3;Atp2b3	2	1482	5	20355	0.0456837
GO:0014816	skeletal muscle satellite cell differentiation	biological_process	7	Klf5;Megf10	2	1482	5	20355	0.0456837
GO:0071681	cellular response to indole-3-methanol	biological_process	7	Ctnna1;Cdh1	2	1482	5	20355	0.0456837
GO:0051286	cell tip	cellular_component	4	Tf;Ezr	2	1482	5	20355	0.0456837
GO:0003176	aortic valve development	biological_process	7	Tnfrsf1b;Tnfrsf1a	2	1482	5	20355	0.0456837
GO:0097001	ceramide binding	molecular_function	5	Pltp;Plekha8	2	1482	5	20355	0.0456837
GO:0031664	regulation of lipopolysaccharide-mediated signaling pathway	biological_process	7	Cd84;Trim5	2	1482	5	20355	0.0456837
GO:0032651	regulation of interleukin-1 beta production	biological_process	8	F2r;S1pr3	2	1482	5	20355	0.0456837
GO:0031133	regulation of axon diameter	biological_process	7	Wnt7a;Nefl	2	1482	5	20355	0.0456837
GO:0031682	G-protein gamma-subunit binding	molecular_function	5	Gnb2;Gnb3	2	1482	5	20355	0.0456837
GO:0071359	cellular response to dsRNA	biological_process	8	Nfkb1;P2rx7	2	1482	5	20355	0.0456837
GO:0036462	TRAIL-activated apoptotic signaling pathway	biological_process	8	Casp8;Tnfrsf26	2	1482	5	20355	0.0456837
GO:0061448	connective tissue development	biological_process	6	Tgfb1;Ccn2	2	1482	5	20355	0.0456837
GO:0071376	cellular response to corticotropin-releasing hormone stimulus	biological_process	8	Crhr1;Nr4a2	2	1482	5	20355	0.0456837
GO:0051434	BH3 domain binding	molecular_function	7	Irgm;Rack1	2	1482	5	20355	0.0456837
GO:0030368	interleukin-17 receptor activity	molecular_function	7	Il17ra;Il17rb	2	1482	5	20355	0.0456837
GO:0009609	response to symbiotic bacterium	biological_process	8	Gpx1;Ptafr	2	1482	5	20355	0.0456837
GO:0010754	negative regulation of cGMP-mediated signaling	biological_process	10	Thbs1;Pde10a	2	1482	5	20355	0.0456837
GO:0045590	negative regulation of regulatory T cell differentiation	biological_process	11	Irf1;Mdk	2	1482	5	20355	0.0456837
GO:0034774	secretory granule lumen	cellular_component	7	Pcsk1;Serpini1	2	1482	5	20355	0.0456837
GO:0031264	death-inducing signaling complex	cellular_component	6	Casp3;Casp8	2	1482	5	20355	0.0456837
GO:0099626	voltage-gated calcium channel activity involved in regulation of presynaptic cytosolic calcium levels	molecular_function	11	Ncs1;Htr1b	2	1482	5	20355	0.0456837
GO:0072378	blood coagulation, fibrin clot formation	biological_process	8	F13a1;Fbln1	2	1482	5	20355	0.0456837
GO:0004924	oncostatin-M receptor activity	molecular_function	7	Il13ra1;Osmr	2	1482	5	20355	0.0456837
GO:0098973	structural constituent of postsynaptic actin cytoskeleton	molecular_function	5	Actb;Ina	2	1482	5	20355	0.0456837
GO:0045177	apical part of cell	cellular_component	4	Chl1;Emp2;Mgst1;Ctsl;Msn;C5ar2;Ezr;Crhr1;P2rx4;Spp1;C5ar1;Plat;Cdh1	13	1482	107	20355	0.0470352
GO:0006869	lipid transport	biological_process	7	Gm2a;Apol9a;Apoe;Gltp;Pltp;Plekha8;Pctp;Apobr;Tspo;Abca1;AABR07058464	11	1482	86	20355	0.0472386
GO:0045444	fat cell differentiation	biological_process	6	Ccnd1;Tfap2b;Psmb8;Id4;Srebf1;Nr4a2;Steap4;C1qtnf3;Gpx1;Cebpd	10	1482	76	20355	0.0483559
GO:0031175	neuron projection development	biological_process	7	Lama1;Itgb1;Matn2;Apoe;Tnc;Cdh1;Cd24;Lamc1;Chl1;Lamb2;Lgi1;Lyn;Wnt7b;Pou4f1;Lingo1;Rab13	16	1482	140	20355	0.0483733
GO:0019900	kinase binding	molecular_function	6	Gfap;Flna;Aurkb;Emp2;Prkcd;Tiam1;Sp100;Hpca;Eef1a1;Klrk1;Bcar3;Dlg1	12	1482	97	20355	0.0489429
GO:0004175	endopeptidase activity	molecular_function	7	Psmb10;Mmp14;Pcsk1;Adamts13;Psmb9;Mmp2;Casp8;Ctsl;Ctsh;Psmb8;Htra3;Ctsb	12	1482	97	20355	0.0489429
GO:1902042	negative regulation of extrinsic apoptotic signaling pathway via death domain receptors	biological_process	11	Tmbim1;Hmox1;Gpx1;Serpine1;Icam1	5	1482	28	20355	0.0491324
GO:0035924	cellular response to vascular endothelial growth factor stimulus	biological_process	8	Gab1;Hspb1;Sphk1;Notch1;Anxa1	5	1482	28	20355	0.0491324
GO:0010043	response to zinc ion	biological_process	7	Ass1;Apobec1;P2rx7;Mt1;Apoe;Acp5	6	1482	37	20355	0.0491429
GO:0045773	positive regulation of axon extension	biological_process	8	Islr2;Apoe;Pak1;Fn1;Tnfrsf12a;Pou4f2	6	1482	37	20355	0.0491429
GO:0050873	brown fat cell differentiation	biological_process	7	Rarres2;Fabp4;Zfp516;Itga6;Lrg1;Plac8	6	1482	37	20355	0.0491429
GO:0034374	low-density lipoprotein particle remodeling	biological_process	9	Pla2g7;Apoe;Abcg1	3	1482	12	20355	0.0515949
GO:0010744	positive regulation of macrophage derived foam cell differentiation	biological_process	8	Msr1;Csf1;Il18	3	1482	12	20355	0.0515949
GO:0032635	interleukin-6 production	biological_process	5	Il18;Tmem106a;Lep	3	1482	12	20355	0.0515949
GO:0042989	sequestering of actin monomers	biological_process	10	Tmsb4x;LOC100364435;Gsn	3	1482	12	20355	0.0515949
GO:0005123	death receptor binding	molecular_function	8	Casp3;Casp8;Tmbim1	3	1482	12	20355	0.0515949
GO:0042554	superoxide anion generation	biological_process	7	Ncf1;Cyba;Cybb	3	1482	12	20355	0.0515949
GO:0008271	secondary active sulfate transmembrane transporter activity	molecular_function	9	Slc26a8;Slc26a7;Slc26a2	3	1482	12	20355	0.0515949
GO:0038063	collagen-activated tyrosine kinase receptor signaling pathway	biological_process	8	Syk;Ddr1;Col1a1	3	1482	12	20355	0.0515949
GO:0032495	response to muramyl dipeptide	biological_process	6	Irf5;Nlrp1a;Notch1	3	1482	12	20355	0.0515949
GO:0071318	cellular response to ATP	biological_process	9	Ccl2;P2ry12;P2rx4	3	1482	12	20355	0.0515949
GO:0006900	vesicle budding from membrane	biological_process	7	Anxa2;P2rx7;S100a10	3	1482	12	20355	0.0515949
GO:0034375	high-density lipoprotein particle remodeling	biological_process	9	Abcg1;Pltp;Apoe	3	1482	12	20355	0.0515949
GO:1901381	positive regulation of potassium ion transmembrane transport	biological_process	11	Kcnc2;Flna;Kcnc1	3	1482	12	20355	0.0515949
GO:0005313	L-glutamate transmembrane transporter activity	molecular_function	8	Slc1a3;Slc17a8;Slc1a1	3	1482	12	20355	0.0515949
GO:0030194	positive regulation of blood coagulation	biological_process	8	Thbs1;F2r;Serpine1	3	1482	12	20355	0.0515949
GO:0002430	complement receptor mediated signaling pathway	biological_process	7	C5ar1;C5ar2;C3ar1	3	1482	12	20355	0.0515949
GO:0061049	cell growth involved in cardiac muscle cell development	biological_process	6	Akap13;Pdlim5;Agtr2	3	1482	12	20355	0.0515949
GO:0097435	supramolecular fiber organization	biological_process	5	Col3a1;Col5a1;Cst3	3	1482	12	20355	0.0515949
GO:0044754	autolysosome	cellular_component	10	Lamp2;Irgm;LOC100360087	3	1482	12	20355	0.0515949
GO:0032736	positive regulation of interleukin-13 production	biological_process	8	RT1-S3;Il17ra;Nlrp3	3	1482	12	20355	0.0515949
GO:0045080	positive regulation of chemokine biosynthetic process	biological_process	9	Myd88;Cd74;Tlr3	3	1482	12	20355	0.0515949
GO:0006790	sulfur compound metabolic process	biological_process	5	Sult4a1;Chst2;Chst3	3	1482	12	20355	0.0515949
GO:0061052	negative regulation of cell growth involved in cardiac muscle cell development	biological_process	11	Pak1;Pi16;Rgs4	3	1482	12	20355	0.0515949
GO:0048016	inositol phosphate-mediated signaling	biological_process	7	Itpr2;Itpr3;Edn2	3	1482	12	20355	0.0515949
GO:0048711	positive regulation of astrocyte differentiation	biological_process	12	Lif;Clcf1;Notch1	3	1482	12	20355	0.0515949
GO:0030550	acetylcholine receptor inhibitor activity	molecular_function	6	LOC100911104;Ly6e;Lynx1	3	1482	12	20355	0.0515949
GO:0010918	positive regulation of mitochondrial membrane potential	biological_process	7	Nnt;Bid;Myc	3	1482	12	20355	0.0515949
GO:1903506	regulation of nucleic acid-templated transcription	biological_process	9	Lpxn;Ptpn14;Nmi	3	1482	12	20355	0.0515949
GO:1902494	catalytic complex	cellular_component	4	Decr1;P3h3;Qprt	3	1482	12	20355	0.0515949
GO:0060576	intestinal epithelial cell development	biological_process	8	Cdh1;Yap1;Klf5	3	1482	12	20355	0.0515949
GO:0031529	ruffle organization	biological_process	7	Tcirg1;Plek;Csf1r	3	1482	12	20355	0.0515949
GO:0042129	regulation of T cell proliferation	biological_process	10	Rac2;Lgals3;Tnfrsf1b	3	1482	12	20355	0.0515949
GO:0009749	response to glucose	biological_process	9	Pcsk1;Srebf1;Tgfbr2;Ucp2;Txnip;Ccn2;Casp3;Ctsl;Tgfb1;Thbs1	10	1482	77	20355	0.0521075
GO:0048705	skeletal system morphogenesis	biological_process	6	P2rx7;Col1a1;Myc;Csrnp1;Mmp2;Sh3pxd2b;Fgr	7	1482	47	20355	0.0521778
GO:0019956	chemokine binding	molecular_function	6	Plp2;Cx3cr1;Fgf2;Ccr9	4	1482	20	20355	0.053099
GO:0016540	protein autoprocessing	biological_process	9	Tmprss2;Ctsl;Pcsk1;Ctse	4	1482	20	20355	0.053099
GO:0002076	osteoblast development	biological_process	6	Pth1r;Tnn;Gli2;Satb2	4	1482	20	20355	0.053099
GO:0001046	core promoter sequence-specific DNA binding	molecular_function	9	Kcnip3;Klf10;Mmp12;Myc	4	1482	20	20355	0.053099
GO:0030506	ankyrin binding	molecular_function	6	Kcnq2;Flnc;Ptprc;Cdh1	4	1482	20	20355	0.053099
GO:0005540	hyaluronic acid binding	molecular_function	6	Lyve1;Impg2;Stab1;Cd44	4	1482	20	20355	0.053099
GO:0050730	regulation of peptidyl-tyrosine phosphorylation	biological_process	10	Efna1;Itgb2;Egfr;Trem2	4	1482	20	20355	0.053099
GO:0030594	neurotransmitter receptor activity	molecular_function	5	Gabra3;Chrnb4;Gabra4;Htr1d;Glrb;Chrnb3;Htr1b;Gabrg2	8	1482	57	20355	0.0532307
GO:0008081	phosphoric diester hydrolase activity	molecular_function	7	Gdpd2;Pde3a;Pde6c;Pde10a;Plcg2;Plcb3;Plcb2;Smpdl3a	8	1482	57	20355	0.0532307
GO:0045747	positive regulation of Notch signaling pathway	biological_process	9	Notch1;Stat3;Tspan14;Hes5;Yap1;Lfng	6	1482	38	20355	0.0549115
GO:0010507	negative regulation of autophagy	biological_process	9	Dap;Trem2;Rasip1;Il10ra;Stat3;Lep	6	1482	38	20355	0.0549115
GO:0051898	negative regulation of protein kinase B signaling	biological_process	10	Cavin3;Mstn;Dlg1;Rack1;Epha2;Cryba1	6	1482	38	20355	0.0549115
GO:0030177	positive regulation of Wnt signaling pathway	biological_process	9	Wls;Sall1;Rspo2;Sulf2;Tlr2;Sulf1	6	1482	38	20355	0.0549115
GO:0002218	activation of innate immune response	biological_process	5	Nlrc4;Pycard;Trim5;Tlr9;Mnda;Sting1	6	1482	38	20355	0.0549115
GO:0001954	positive regulation of cell-matrix adhesion	biological_process	8	Cdh13;Cdk6;Emp2;Csf1;Epha1	5	1482	29	20355	0.0559489
GO:0090314	positive regulation of protein targeting to membrane	biological_process	11	Ccl2;Pak1;Fam115c;Itgam;Hpca	5	1482	29	20355	0.0559489
GO:0046697	decidualization	biological_process	5	Cdh1;Lif;Ctsl;Ctsb;Junb	5	1482	29	20355	0.0559489
GO:0043330	response to exogenous dsRNA	biological_process	8	Irak3;Ddx58;Stat1;Rftn2;Tlr3	5	1482	29	20355	0.0559489
GO:0032743	positive regulation of interleukin-2 production	biological_process	8	Clec7a;Anxa1;Runx1;Sash3;Cd276	5	1482	29	20355	0.0559489
GO:0032839	dendrite cytoplasm	cellular_component	9	Wls;Flot2;Kcnab1;Hpca;Ada	5	1482	29	20355	0.0559489
GO:0007596	blood coagulation	biological_process	7	P2ry12;F13a1;Vwf;Il10rb;F10;Anxa8;F2r;Serping1;F2rl1	9	1482	68	20355	0.0573772
GO:0005085	guanyl-nucleotide exchange factor activity	molecular_function	7	Arhgef39;Mcf2;Akap13;Dennd2a;Spata13;Fgd3;Arhgef5;AABR07029272;Prex1;Rab3il1;Bcar3;Tiam1;Vav1;Rasgrp1;Arhgef33;Dock8;Dock6;Fgd2;Dennd4a	19	1482	177	20355	0.0573986
GO:0045600	positive regulation of fat cell differentiation	biological_process	8	Zfp36l1;Zc3h12a;Cmklr1;Rarres2;Medag;Sh3pxd2b;Klf5	7	1482	48	20355	0.0574156
GO:0030218	erythrocyte differentiation	biological_process	7	Ikzf1;Tal1;Casp3;Dnase2;Lyn;Hcls1;Spi1	7	1482	48	20355	0.0574156
GO:0060079	excitatory postsynaptic potential	biological_process	7	Grin2a;Chrnb4;Glrb;P2rx7;Chrna6;Chrnb3;P2rx4;Glra2	8	1482	58	20355	0.0579842
GO:0007613	memory	biological_process	5	Itpr3;Sorcs3;S100b;Fgf13;Slc8a3;Cx3cr1;Grin2a;Slc24a2;Cnr1;Crhr1;Scn2a	11	1482	89	20355	0.0580429
GO:0001974	blood vessel remodeling	biological_process	5	Bgn;Lif;Flna;Tgm2;Bak1;Axl	6	1482	39	20355	0.0610715
GO:0001837	epithelial to mesenchymal transition	biological_process	7	Eng;Tgfb1;Loxl2;Flna;Notch1;Fgfr1	6	1482	39	20355	0.0610715
GO:0071560	cellular response to transforming growth factor beta stimulus	biological_process	8	Col1a1;Wnt7a;Cx3cr1;Clec3b;Pde3a;Zfp36l1;Runx1;Postn;Tgfb1	9	1482	69	20355	0.0619199
GO:0032880	regulation of protein localization	biological_process	6	Cdh1;Vip;Swap70;Trim5;Trim34;Trim21;Rack1;Mmd;Arhgdia	9	1482	69	20355	0.0619199
GO:0097038	perinuclear endoplasmic reticulum	cellular_component	7	Dbi;Syt6;Cyba;Cybb	4	1482	21	20355	0.061952
GO:0090303	positive regulation of wound healing	biological_process	9	Ccl2;Clec7a;Itgb1;Anxa1	4	1482	21	20355	0.061952
GO:0008154	actin polymerization or depolymerization	biological_process	7	Gsn;Capg;Was;Pfn1	4	1482	21	20355	0.061952
GO:0015701	bicarbonate transport	biological_process	9	Slc26a7;Slc4a7;Slc26a2;Slc26a8	4	1482	21	20355	0.061952
GO:0032006	regulation of TOR signaling	biological_process	9	Trem2;RragB;LOC108348096;Gna12	4	1482	21	20355	0.061952
GO:0090050	positive regulation of cell migration involved in sprouting angiogenesis	biological_process	12	Fgf2;Anxa1;Rhoj;Hmox1	4	1482	21	20355	0.061952
GO:0090543	Flemming body	cellular_component	4	Capg;Il16;Kif14;Cep55	4	1482	21	20355	0.061952
GO:0090190	positive regulation of branching involved in ureteric bud morphogenesis	biological_process	10	Lhx1;Tgfb1;Agtr2;Sall1	4	1482	21	20355	0.061952
GO:0001516	prostaglandin biosynthetic process	biological_process	11	Tbxas1;Cd74;Edn2;Ptgs1	4	1482	21	20355	0.061952
GO:0071542	dopaminergic neuron differentiation	biological_process	7	Cxcl12;Rspo2;Nr4a2;Tshr	4	1482	21	20355	0.061952
GO:0060252	positive regulation of glial cell proliferation	biological_process	8	Lyn;Gfap;Myc;Tspo	4	1482	21	20355	0.061952
GO:0001829	trophectodermal cell differentiation	biological_process	6	Cdh1;Junb;Ada;Yap1	4	1482	21	20355	0.061952
GO:0035162	embryonic hemopoiesis	biological_process	8	Tgfbr2;Tal1;Lmo2;Runx1	4	1482	21	20355	0.061952
GO:0043537	negative regulation of blood vessel endothelial cell migration	biological_process	11	Fgf2;Thbs1;Tgfb1;Apoe	4	1482	21	20355	0.061952
GO:0050901	leukocyte tethering or rolling	biological_process	8	Itgb1;Cx3cr1;Selplg;Lep	4	1482	21	20355	0.061952
GO:0021915	neural tube development	biological_process	6	Sall1;Epha2;Notch1;Gli2;Tgfb1;Hes5;Zfp36l1	7	1482	49	20355	0.0629669
GO:0042277	peptide binding	molecular_function	5	Aplnr;Crhr1;Ctsl;RT1-A1;Mchr1;Gpr37l1;Rplp0;Tmem158	8	1482	59	20355	0.0629976
GO:0001819	positive regulation of cytokine production	biological_process	7	Tlr3;Slc11a1;Havcr2;Lep;Nfam1	5	1482	30	20355	0.0632815
GO:0008047	enzyme activator activity	molecular_function	5	Alox5ap;Prkcd;Dtx3l;Apobec1;Gm2a	5	1482	30	20355	0.0632815
GO:0015116	sulfate transmembrane transporter activity	molecular_function	8	Slc26a7;Slc26a8;Slc26a2	3	1482	13	20355	0.0635492
GO:0019829	ATPase-coupled cation transmembrane transporter activity	molecular_function	8	Atp1b1;Atp2b2;Atp2b3	3	1482	13	20355	0.0635492
GO:1900272	negative regulation of long-term synaptic potentiation	biological_process	6	Tyrobp;Cx3cr1;Apoe	3	1482	13	20355	0.0635492
GO:1900271	regulation of long-term synaptic potentiation	biological_process	10	Pak1;Nsg1;Calb2	3	1482	13	20355	0.0635492
GO:0002091	negative regulation of receptor internalization	biological_process	8	Fmr1;Wdr54;Lrrtm2	3	1482	13	20355	0.0635492
GO:0045217	cell-cell junction maintenance	biological_process	7	F2r;F2rl1;Csf1r	3	1482	13	20355	0.0635492
GO:0001952	regulation of cell-matrix adhesion	biological_process	7	Ddr1;Emp2;Thy1	3	1482	13	20355	0.0635492
GO:0071257	cellular response to electrical stimulus	biological_process	6	Grm1;Hpca;Actb	3	1482	13	20355	0.0635492
GO:0003181	atrioventricular valve morphogenesis	biological_process	6	Slit3;Notch1;Tgfbr2	3	1482	13	20355	0.0635492
GO:0016594	glycine binding	molecular_function	5	Glrb;Glra2;Gldc	3	1482	13	20355	0.0635492
GO:0030728	ovulation	biological_process	5	Myc;Runx1;Il4r	3	1482	13	20355	0.0635492
GO:2001022	positive regulation of response to DNA damage stimulus	biological_process	7	Myc;Fmr1;Prkcd	3	1482	13	20355	0.0635492
GO:0035810	positive regulation of urine volume	biological_process	7	Ednrb;Gnai2;Tfap2b	3	1482	13	20355	0.0635492
GO:0042551	neuron maturation	biological_process	6	Ret;B4galt5;Nr4a2	3	1482	13	20355	0.0635492
GO:0071394	cellular response to testosterone stimulus	biological_process	7	Spp1;Msn;Myc	3	1482	13	20355	0.0635492
GO:0046931	pore complex assembly	biological_process	7	Gsdmd;Atp5mc2;P2rx7	3	1482	13	20355	0.0635492
GO:0061014	positive regulation of mRNA catabolic process	biological_process	9	Mov10;Zc3h12a;Zc3hav1	3	1482	13	20355	0.0635492
GO:0002021	response to dietary excess	biological_process	7	Cfh;Apoe;Lep	3	1482	13	20355	0.0635492
GO:0035641	locomotory exploration behavior	biological_process	5	Crhr1;Apoe;Gad1	3	1482	13	20355	0.0635492
GO:0048245	eosinophil chemotaxis	biological_process	7	Ccl7;Ccl2;Lgals3	3	1482	13	20355	0.0635492
GO:0021795	cerebral cortex cell migration	biological_process	9	Cx3cr1;Egfr;Fgf13	3	1482	13	20355	0.0635492
GO:0031669	cellular response to nutrient levels	biological_process	7	Lcn2;Cd68;Icam1	3	1482	13	20355	0.0635492
GO:0097028	dendritic cell differentiation	biological_process	7	Axl;Lyn;Trem2	3	1482	13	20355	0.0635492
GO:0060074	synapse maturation	biological_process	5	Pfn1;Cx3cr1;Nefl	3	1482	13	20355	0.0635492
GO:0005003	ephrin receptor activity	molecular_function	10	Epha2;Ephb3;Epha1	3	1482	13	20355	0.0635492
GO:2000146	negative regulation of cell motility	biological_process	7	Fbln1;Ctnna1;Was	3	1482	13	20355	0.0635492
GO:0048185	activin binding	molecular_function	5	LOC103690035;Tgfbr2;Fstl3	3	1482	13	20355	0.0635492
GO:0043303	mast cell degranulation	biological_process	9	Cplx2;Chga;Rasgrp1	3	1482	13	20355	0.0635492
GO:0031143	pseudopodium	cellular_component	6	Cnp;Msn;F2rl1	3	1482	13	20355	0.0635492
GO:0033197	response to vitamin E	biological_process	7	Ccnd1;Lep;Ada	3	1482	13	20355	0.0635492
GO:0001913	T cell mediated cytotoxicity	biological_process	5	LOC100364500;Ctsc;Emp2	3	1482	13	20355	0.0635492
GO:0086002	cardiac muscle cell action potential involved in contraction	biological_process	8	Scn4b;Scn3b;Scn2b	3	1482	13	20355	0.0635492
GO:0050862	positive regulation of T cell receptor signaling pathway	biological_process	10	Ada;Kcnn4;Cd81	3	1482	13	20355	0.0635492
GO:0071420	cellular response to histamine	biological_process	8	Gabrb3;Gabrg2	2	1482	6	20355	0.0652673
GO:0032051	clathrin light chain binding	molecular_function	6	Nsg2;Nsg1	2	1482	6	20355	0.0652673
GO:0004112	cyclic-nucleotide phosphodiesterase activity	molecular_function	8	Pde3a;Pde10a	2	1482	6	20355	0.0652673
GO:2000273	positive regulation of signaling receptor activity	biological_process	9	Itgb1;Tal1	2	1482	6	20355	0.0652673
GO:0051280	negative regulation of release of sequestered calcium ion into cytosol	biological_process	8	Tgfb1;Ntsr1	2	1482	6	20355	0.0652673
GO:0010700	negative regulation of norepinephrine secretion	biological_process	10	Agtr2;P2ry12	2	1482	6	20355	0.0652673
GO:0002830	positive regulation of type 2 immune response	biological_process	8	Cd74;Nlrp3	2	1482	6	20355	0.0652673
GO:0001848	complement binding	molecular_function	5	C4b;Serping1	2	1482	6	20355	0.0652673
GO:0061042	vascular wound healing	biological_process	7	Cd34;Mcam	2	1482	6	20355	0.0652673
GO:0072307	regulation of metanephric nephron tubule epithelial cell differentiation	biological_process	10	Lif;Yap1	2	1482	6	20355	0.0652673
GO:0008525	phosphatidylcholine transporter activity	molecular_function	6	Pltp;Pctp	2	1482	6	20355	0.0652673
GO:0003091	renal water homeostasis	biological_process	6	Tfap2b;Akr1b1	2	1482	6	20355	0.0652673
GO:0006868	glutamine transport	biological_process	8	Slc1a5;Slc38a5	2	1482	6	20355	0.0652673
GO:1900223	positive regulation of amyloid-beta clearance	biological_process	7	Apoe;Trem2	2	1482	6	20355	0.0652673
GO:0044351	macropinocytosis	biological_process	9	Pycard;Mapkapk3	2	1482	6	20355	0.0652673
GO:0098693	regulation of synaptic vesicle cycle	biological_process	7	Pld1;Syn1	2	1482	6	20355	0.0652673
GO:0045661	regulation of myoblast differentiation	biological_process	7	Flot2;Zfp36l1	2	1482	6	20355	0.0652673
GO:0097091	synaptic vesicle clustering	biological_process	8	Syn2;Syn1	2	1482	6	20355	0.0652673
GO:0004031	aldehyde oxidase activity	molecular_function	7	Aox1;Fmo5	2	1482	6	20355	0.0652673
GO:1902074	response to salt	biological_process	5	Tgfb1;Rida	2	1482	6	20355	0.0652673
GO:0051712	positive regulation of killing of cells of other organism	biological_process	7	Clec7a;Syk	2	1482	6	20355	0.0652673
GO:0015825	L-serine transport	biological_process	12	Slc1a5;Slc38a5	2	1482	6	20355	0.0652673
GO:0043372	positive regulation of CD4-positive, alpha-beta T cell differentiation	biological_process	12	Sash3;Nckap1l	2	1482	6	20355	0.0652673
GO:0051400	BH domain binding	molecular_function	6	Bcl2a1;Bak1	2	1482	6	20355	0.0652673
GO:0033157	regulation of intracellular protein transport	biological_process	8	Lcp1;Ptpn1	2	1482	6	20355	0.0652673
GO:0010656	negative regulation of muscle cell apoptotic process	biological_process	10	Zc3h12a;Hmox1	2	1482	6	20355	0.0652673
GO:0051256	mitotic spindle midzone assembly	biological_process	6	Aurkb;Racgap1	2	1482	6	20355	0.0652673
GO:0061002	negative regulation of dendritic spine morphogenesis	biological_process	11	Dnm3;Efna1	2	1482	6	20355	0.0652673
GO:0045542	positive regulation of cholesterol biosynthetic process	biological_process	11	Abcg1;Srebf1	2	1482	6	20355	0.0652673
GO:0070168	negative regulation of biomineral tissue development	biological_process	7	Tgfb1;Notch1	2	1482	6	20355	0.0652673
GO:0019239	deaminase activity	molecular_function	5	Rida;Ada	2	1482	6	20355	0.0652673
GO:0043219	lateral loop	cellular_component	4	Cdh1;Dlg1	2	1482	6	20355	0.0652673
GO:0032640	tumor necrosis factor production	biological_process	6	Tlr2;Tlr9	2	1482	6	20355	0.0652673
GO:1902388	intermembrane ceramide 1-phosphate transfer activity	molecular_function	7	Gltp;Plekha8	2	1482	6	20355	0.0652673
GO:0052812	phosphatidylinositol-3,4-bisphosphate 5-kinase activity	molecular_function	8	Pik3cg;Pik3cd	2	1482	6	20355	0.0652673
GO:0051054	positive regulation of DNA metabolic process	biological_process	8	Anxa3;Pfn1	2	1482	6	20355	0.0652673
GO:0050913	sensory perception of bitter taste	biological_process	9	Plcb2;Itpr3	2	1482	6	20355	0.0652673
GO:0002374	cytokine secretion involved in immune response	biological_process	12	Nlrp3;Tlr2	2	1482	6	20355	0.0652673
GO:0031730	CCR5 chemokine receptor binding	molecular_function	9	Stat1;Stat3	2	1482	6	20355	0.0652673
GO:0023024	MHC class I protein complex binding	molecular_function	6	Cd8a;Tapbpl	2	1482	6	20355	0.0652673
GO:1900118	negative regulation of execution phase of apoptosis	biological_process	10	Cidea;Gcg	2	1482	6	20355	0.0652673
GO:0034103	regulation of tissue remodeling	biological_process	6	Gpnmb;Cst3	2	1482	6	20355	0.0652673
GO:0060662	salivary gland cavitation	biological_process	7	Tgm2;Cdh1	2	1482	6	20355	0.0652673
GO:1990349	gap junction-mediated intercellular transport	biological_process	7	Mip;Gja8	2	1482	6	20355	0.0652673
GO:0032025	response to cobalt ion	biological_process	7	Casp3;Casp8	2	1482	6	20355	0.0652673
GO:0030157	pancreatic juice secretion	biological_process	8	Aqp5;Dbi	2	1482	6	20355	0.0652673
GO:0005024	transforming growth factor beta-activated receptor activity	molecular_function	10	Tgfbr2;Eng	2	1482	6	20355	0.0652673
GO:0036006	cellular response to macrophage colony-stimulating factor stimulus	biological_process	8	Csf1r;Ccl2	2	1482	6	20355	0.0652673
GO:0034349	glial cell apoptotic process	biological_process	7	Casp3;Bid	2	1482	6	20355	0.0652673
GO:0001957	intramembranous ossification	biological_process	6	Mmp2;Col1a1	2	1482	6	20355	0.0652673
GO:0060478	acrosomal vesicle exocytosis	biological_process	10	Syt6;Rims1	2	1482	6	20355	0.0652673
GO:0051271	negative regulation of cellular component movement	biological_process	7	Sp100;Cd9	2	1482	6	20355	0.0652673
GO:0007182	common-partner SMAD protein phosphorylation	biological_process	10	Tgfb1;Tgfbr2	2	1482	6	20355	0.0652673
GO:1902389	ceramide 1-phosphate transport	biological_process	9	Plekha8;Gltp	2	1482	6	20355	0.0652673
GO:0048861	leukemia inhibitory factor signaling pathway	biological_process	7	Lif;Il13ra1	2	1482	6	20355	0.0652673
GO:0043312	neutrophil degranulation	biological_process	9	Myo1f;Anxa3	2	1482	6	20355	0.0652673
GO:2000543	positive regulation of gastrulation	biological_process	8	Rack1;Lhx1	2	1482	6	20355	0.0652673
GO:0014061	regulation of norepinephrine secretion	biological_process	9	Adora3;LOC100911796	2	1482	6	20355	0.0652673
GO:0015194	L-serine transmembrane transporter activity	molecular_function	9	Slc1a5;Slc38a5	2	1482	6	20355	0.0652673
GO:0070309	lens fiber cell morphogenesis	biological_process	8	Cryaa;Epha2	2	1482	6	20355	0.0652673
GO:0019966	interleukin-1 binding	molecular_function	6	LOC100911545;A2m	2	1482	6	20355	0.0652673
GO:0030011	maintenance of cell polarity	biological_process	5	Nckap1l;Pdlim1	2	1482	6	20355	0.0652673
GO:0046533	negative regulation of photoreceptor cell differentiation	biological_process	11	Cntf;Notch1	2	1482	6	20355	0.0652673
GO:0001960	negative regulation of cytokine-mediated signaling pathway	biological_process	9	Ptprc;Sigirr	2	1482	6	20355	0.0652673
GO:0032364	oxygen homeostasis	biological_process	8	Nnt;Wnt7b	2	1482	6	20355	0.0652673
GO:0032269	negative regulation of cellular protein metabolic process	biological_process	8	Ednrb;Apoe	2	1482	6	20355	0.0652673
GO:0015186	L-glutamine transmembrane transporter activity	molecular_function	7	Slc1a5;Slc38a5	2	1482	6	20355	0.0652673
GO:0006857	oligopeptide transport	biological_process	9	Slc15a3;Cdh17	2	1482	6	20355	0.0652673
GO:0031999	negative regulation of fatty acid beta-oxidation	biological_process	9	Cnr1;Dbi	2	1482	6	20355	0.0652673
GO:0002314	germinal center B cell differentiation	biological_process	10	Ada;Cdh17	2	1482	6	20355	0.0652673
GO:0072675	osteoclast fusion	biological_process	6	Cd81;Sbno2	2	1482	6	20355	0.0652673
GO:0005577	fibrinogen complex	cellular_component	4	Thbs1;Fn1	2	1482	6	20355	0.0652673
GO:0044691	tooth eruption	biological_process	5	Col1a1;Tcirg1	2	1482	6	20355	0.0652673
GO:0015220	choline transmembrane transporter activity	molecular_function	5	Slc5a7;Slc44a2	2	1482	6	20355	0.0652673
GO:0035749	myelin sheath adaxonal region	cellular_component	4	Anxa2;Cnp	2	1482	6	20355	0.0652673
GO:0002821	positive regulation of adaptive immune response	biological_process	8	Pycard;Sash3	2	1482	6	20355	0.0652673
GO:0005114	type II transforming growth factor beta receptor binding	molecular_function	8	Tgfb1;Eng	2	1482	6	20355	0.0652673
GO:0010837	regulation of keratinocyte proliferation	biological_process	8	Zfp36l1;Yap1	2	1482	6	20355	0.0652673
GO:0002725	negative regulation of T cell cytokine production	biological_process	11	RT1-CE5;Vsir	2	1482	6	20355	0.0652673
GO:0042592	homeostatic process	biological_process	5	Slitrk1;Wnt7b	2	1482	6	20355	0.0652673
GO:0032730	positive regulation of interleukin-1 alpha production	biological_process	9	Il16;Casp1	2	1482	6	20355	0.0652673
GO:1902387	ceramide 1-phosphate binding	molecular_function	6	Plekha8;Gltp	2	1482	6	20355	0.0652673
GO:0003209	cardiac atrium morphogenesis	biological_process	6	Eng;Notch1	2	1482	6	20355	0.0652673
GO:0006032	chitin catabolic process	biological_process	8	Chi3l1;Chit1	2	1482	6	20355	0.0652673
GO:0010922	positive regulation of phosphatase activity	biological_process	11	Rpl5;Ripk3	2	1482	6	20355	0.0652673
GO:0038165	oncostatin-M-mediated signaling pathway	biological_process	7	Il13ra1;Osmr	2	1482	6	20355	0.0652673
GO:0031102	neuron projection regeneration	biological_process	6	Gfap;Apoe	2	1482	6	20355	0.0652673
GO:0035878	nail development	biological_process	5	Itga6;Itgb4	2	1482	6	20355	0.0652673
GO:0030950	establishment or maintenance of actin cytoskeleton polarity	biological_process	8	Pdlim1;AABR07051501	2	1482	6	20355	0.0652673
GO:0060760	positive regulation of response to cytokine stimulus	biological_process	7	Ddx58;Ifih1	2	1482	6	20355	0.0652673
GO:1902041	regulation of extrinsic apoptotic signaling pathway via death domain receptors	biological_process	10	Lgals3;Sp100	2	1482	6	20355	0.0652673
GO:1901164	negative regulation of trophoblast cell migration	biological_process	9	Arhgdib;Timp1	2	1482	6	20355	0.0652673
GO:0045123	cellular extravasation	biological_process	5	Itgam;Itgb2	2	1482	6	20355	0.0652673
GO:0005041	low-density lipoprotein particle receptor activity	molecular_function	5	Cxcl16;Stab1	2	1482	6	20355	0.0652673
GO:0033591	response to L-ascorbic acid	biological_process	6	Acp5;Sparc	2	1482	6	20355	0.0652673
GO:0034380	high-density lipoprotein particle assembly	biological_process	9	Apoe;Abca1	2	1482	6	20355	0.0652673
GO:0098967	exocytic insertion of neurotransmitter receptor to postsynaptic membrane	biological_process	9	Snap25;Cplx1	2	1482	6	20355	0.0652673
GO:0050434	positive regulation of viral transcription	biological_process	9	Pfn1;Notch1	2	1482	6	20355	0.0652673
GO:0007050	cell cycle arrest	biological_process	5	Mlf1;Brinp1;Cdkn2b;Notch1;Thbs1;Pmp22;Tgfb1;Irf1;Myc	9	1482	70	20355	0.0666852
GO:0001664	G protein-coupled receptor binding	molecular_function	6	S1pr2;Itgb4;Gnai2;Fcnb;Gna12;Ramp3;Ccl2;Gna15;Flna	9	1482	70	20355	0.0666852
GO:0060548	negative regulation of cell death	biological_process	7	Notch1;Fgf2;Tnfrsf1b;Ccn2;Myc;Stat3;Adcyap1r1;Clu;Cst3	9	1482	70	20355	0.0666852
GO:0043507	positive regulation of JUN kinase activity	biological_process	13	Pak1;Tiam1;Tnfrsf11a;Arhgef5;Fgd2;Tlr9	6	1482	40	20355	0.0676241
GO:0046658	anchored component of plasma membrane	cellular_component	6	Cd24;Thy1;Efna1;Ulbp1;Nod1;Cd48	6	1482	40	20355	0.0676241
GO:0034614	cellular response to reactive oxygen species	biological_process	7	Mmp2;Ncf1;Crygd;Jun;Egfr;Btk	6	1482	40	20355	0.0676241
GO:0030833	regulation of actin filament polymerization	biological_process	8	Coro1a;Arpc1b;Pfn1;Prex1;Cotl1;Hcls1	6	1482	40	20355	0.0676241
GO:0006879	cellular iron ion homeostasis	biological_process	12	LOC100360087;Hmox1;Slc11a1;Cp;Tfrc;Myc;Tf;Fth1	8	1482	60	20355	0.0682727
GO:0008203	cholesterol metabolic process	biological_process	8	Ch25h;Abcg1;Apoe;Srebf1;Soat1;Pmp22;Abca1;Pctp;Insig1;Lep	10	1482	81	20355	0.0690179
GO:0045740	positive regulation of DNA replication	biological_process	10	Gli2;Cst3;Bcar3;Egfr;Jun	5	1482	31	20355	0.0711274
GO:0008528	G protein-coupled peptide receptor activity	molecular_function	6	Adcyap1r1;Crhr1;Gpr84;Pth1r;Gpr37l1	5	1482	31	20355	0.0711274
GO:0006414	translational elongation	biological_process	8	LOC498555;Rplp1;Eef1a1;LOC100911991;LOC100360413	5	1482	31	20355	0.0711274
GO:0005272	sodium channel activity	molecular_function	8	Scn4b;Scn1a;Scn3b;Scn2a;Scn2b	5	1482	31	20355	0.0711274
GO:1900087	positive regulation of G1/S transition of mitotic cell cycle	biological_process	10	Ccnd1;Anxa1;Egfr;Adamts1;Aif1	5	1482	31	20355	0.0711274
GO:0050905	neuromuscular process	biological_process	6	Fgf12;Pmp22;Glrb;Cfh;Agtpbp1	5	1482	31	20355	0.0711274
GO:0006468	protein phosphorylation	biological_process	9	Fgfr1;Epha1;Speg;Pak1;Cdk6;Syk;Tgfb1;Tgfbr2;Zap70;Irak3;Stat1;Mapk10;Srpk3;Egfr;Mertk;Lrrk1;Fgr;Ripk3;Lama1;Jak3;Ret;Rps6ka2;Lck;Fes;Csf1r;Dclk1;P2rx7;Pik3cg;Rassf2;Map4k1;Irak4;Nek10;Stk32a;Hck;Nek6;Eif2ak2;Akap13;Prkcd;Ddr1;Ccnd1;Map3k6;Btk;Ikbke;LOC103690035;Mapkapk3;Aurkb;Mlkl;Axl;Lyn;Map3k8;Mmd;Alpk3;Ephb3;Epha2	54	1482	606	20355	0.0713469
GO:0016079	synaptic vesicle exocytosis	biological_process	9	P2rx7;Cplx2;Cplx1;Snap25	4	1482	22	20355	0.0715298
GO:0016597	amino acid binding	molecular_function	7	Shmt1;Ass1;Ddah2;Slc1a3	4	1482	22	20355	0.0715298
GO:0032703	negative regulation of interleukin-2 production	biological_process	8	Havcr2;Cd276;Cd34;Ezr	4	1482	22	20355	0.0715298
GO:0006970	response to osmotic stress	biological_process	5	Apobec1;Kcnma1;Trpv4;Egfr	4	1482	22	20355	0.0715298
GO:0048714	positive regulation of oligodendrocyte differentiation	biological_process	12	Tlr2;Mdk;Zfp488;Tnfrsf1b	4	1482	22	20355	0.0715298
GO:0048156	tau protein binding	molecular_function	6	Hspa2;S100b;Apoe;Clu	4	1482	22	20355	0.0715298
GO:0014059	regulation of dopamine secretion	biological_process	8	Syt6;Kcna2;Htr1b;Chrna6	4	1482	22	20355	0.0715298
GO:0002092	positive regulation of receptor internalization	biological_process	8	Fmr1;Plcg2;Cd63;Syk	4	1482	22	20355	0.0715298
GO:0010596	negative regulation of endothelial cell migration	biological_process	10	Thbs1;Sp100;Apoe;Serpinf1	4	1482	22	20355	0.0715298
GO:0098838	folate transmembrane transport	biological_process	8	Slc19a1	1	1482	1	20355	0.0728077
GO:0045105	intermediate filament polymerization or depolymerization	biological_process	6	Nefl	1	1482	1	20355	0.0728077
GO:1904121	phosphatidylethanolamine transporter activity	molecular_function	6	Pltp	1	1482	1	20355	0.0728077
GO:0042103	positive regulation of T cell homeostatic proliferation	biological_process	12	Cd24	1	1482	1	20355	0.0728077
GO:0031774	leukotriene receptor binding	molecular_function	7	Fcgr1a	1	1482	1	20355	0.0728077
GO:1904139	regulation of microglial cell migration	biological_process	11	P2ry12	1	1482	1	20355	0.0728077
GO:1902228	positive regulation of macrophage colony-stimulating factor signaling pathway	biological_process	10	Csf1	1	1482	1	20355	0.0728077
GO:0007199	G protein-coupled receptor signaling pathway coupled to cGMP nucleotide second messenger	biological_process	7	Agtr2	1	1482	1	20355	0.0728077
GO:2001113	negative regulation of cellular response to hepatocyte growth factor stimulus	biological_process	8	Adamts12	1	1482	1	20355	0.0728077
GO:0002652	regulation of tolerance induction dependent upon immune response	biological_process	7	Havcr2	1	1482	1	20355	0.0728077
GO:0050785	advanced glycation end-product receptor activity	molecular_function	5	Lgals3	1	1482	1	20355	0.0728077
GO:0045337	farnesyl diphosphate biosynthetic process	biological_process	9	Ggps1	1	1482	1	20355	0.0728077
GO:1902350	cellular response to chloroquine	biological_process	7	Tlr9	1	1482	1	20355	0.0728077
GO:1904510	positive regulation of protein localization to basolateral plasma membrane	biological_process	8	Cacng2	1	1482	1	20355	0.0728077
GO:0001705	ectoderm formation	biological_process	6	Lhx1	1	1482	1	20355	0.0728077
GO:0014841	skeletal muscle satellite cell proliferation	biological_process	7	Megf10	1	1482	1	20355	0.0728077
GO:0045515	interleukin-18 receptor binding	molecular_function	7	Il18	1	1482	1	20355	0.0728077
GO:0150102	negative regulation of monocyte activation	biological_process	7	Cd33	1	1482	1	20355	0.0728077
GO:0005011	macrophage colony-stimulating factor receptor activity	molecular_function	10	Csf1r	1	1482	1	20355	0.0728077
GO:0009682	induced systemic resistance	biological_process	9	Myd88	1	1482	1	20355	0.0728077
GO:0030845	phospholipase C-inhibiting G protein-coupled receptor signaling pathway	biological_process	6	Plek	1	1482	1	20355	0.0728077
GO:0150098	glial cell-neuron signaling	biological_process	6	Tnfrsf1b	1	1482	1	20355	0.0728077
GO:1905673	positive regulation of lysosome organization	biological_process	10	Grn	1	1482	1	20355	0.0728077
GO:0097277	cellular urea homeostasis	biological_process	6	Tfap2b	1	1482	1	20355	0.0728077
GO:0001639	PLC activating G protein-coupled glutamate receptor activity	molecular_function	8	Grm1	1	1482	1	20355	0.0728077
GO:0060169	negative regulation of adenosine receptor signaling pathway	biological_process	10	Ada	1	1482	1	20355	0.0728077
GO:0010578	regulation of adenylate cyclase activity involved in G protein-coupled receptor signaling pathway	biological_process	8	Crhr1	1	1482	1	20355	0.0728077
GO:0099020	perinuclear endoplasmic reticulum lumen	cellular_component	8	Clu	1	1482	1	20355	0.0728077
GO:0016121	carotene catabolic process	biological_process	10	Bco2	1	1482	1	20355	0.0728077
GO:0048320	axial mesoderm formation	biological_process	7	Epha2	1	1482	1	20355	0.0728077
GO:0075512	clathrin-dependent endocytosis of virus by host cell	biological_process	10	Siglec1	1	1482	1	20355	0.0728077
GO:0015142	tricarboxylic acid transmembrane transporter activity	molecular_function	7	Slc13a5	1	1482	1	20355	0.0728077
GO:1900163	positive regulation of phospholipid scramblase activity	biological_process	9	Prkcd	1	1482	1	20355	0.0728077
GO:0035915	pore formation in membrane of other organism	biological_process	7	Gsdmd	1	1482	1	20355	0.0728077
GO:1905662	negative regulation of telomerase RNA reverse transcriptase activity	biological_process	9	Parp3	1	1482	1	20355	0.0728077
GO:1903903	regulation of establishment of T cell polarity	biological_process	9	Gsn	1	1482	1	20355	0.0728077
GO:0106091	glial cell projection elongation	biological_process	7	Mdk	1	1482	1	20355	0.0728077
GO:0019806	bromide peroxidase activity	molecular_function	5	Pxdn	1	1482	1	20355	0.0728077
GO:0090251	protein localization involved in establishment of planar polarity	biological_process	7	Celsr1	1	1482	1	20355	0.0728077
GO:1902239	negative regulation of intrinsic apoptotic signaling pathway in response to osmotic stress by p53 class mediator	biological_process	11	Bdkrb2	1	1482	1	20355	0.0728077
GO:0035780	CD80 biosynthetic process	biological_process	9	Tmem106a	1	1482	1	20355	0.0728077
GO:0061910	autophagosome-endosome fusion	biological_process	8	Rubcnl	1	1482	1	20355	0.0728077
GO:0038041	cross-receptor inhibition within G protein-coupled receptor heterodimer	biological_process	9	Ramp3	1	1482	1	20355	0.0728077
GO:0052593	tryptamine:oxygen oxidoreductase (deaminating) activity	molecular_function	7	Aoc3	1	1482	1	20355	0.0728077
GO:0018153	isopeptide cross-linking via N6-(L-isoglutamyl)-L-lysine	biological_process	11	Tgm2	1	1482	1	20355	0.0728077
GO:0003264	regulation of cardioblast proliferation	biological_process	9	Notch1	1	1482	1	20355	0.0728077
GO:2001023	regulation of response to drug	biological_process	6	Gabra4	1	1482	1	20355	0.0728077
GO:0045924	regulation of female receptivity	biological_process	7	Drd5	1	1482	1	20355	0.0728077
GO:1904651	positive regulation of fat cell apoptotic process	biological_process	10	Lep	1	1482	1	20355	0.0728077
GO:0002668	negative regulation of T cell anergy	biological_process	9	Cd86	1	1482	1	20355	0.0728077
GO:0071545	inositol phosphate catabolic process	biological_process	8	Ntsr1	1	1482	1	20355	0.0728077
GO:2001264	negative regulation of C-C chemokine binding	biological_process	8	Ccl6	1	1482	1	20355	0.0728077
GO:1904905	negative regulation of endothelial cell-matrix adhesion via fibronectin	biological_process	9	Mmp12	1	1482	1	20355	0.0728077
GO:0046722	lactic acid secretion	biological_process	14	Myc	1	1482	1	20355	0.0728077
GO:0060482	lobar bronchus development	biological_process	8	Wnt7b	1	1482	1	20355	0.0728077
GO:0099630	postsynaptic neurotransmitter receptor cycle	biological_process	6	Nsg1	1	1482	1	20355	0.0728077
GO:0097238	cellular response to methylglyoxal	biological_process	8	Akr1b1	1	1482	1	20355	0.0728077
GO:0003270	Notch signaling pathway involved in regulation of secondary heart field cardioblast proliferation	biological_process	8	Notch1	1	1482	1	20355	0.0728077
GO:0002579	positive regulation of antigen processing and presentation	biological_process	7	RT1-Bb	1	1482	1	20355	0.0728077
GO:0032685	negative regulation of granulocyte macrophage colony-stimulating factor production	biological_process	8	Cd84	1	1482	1	20355	0.0728077
GO:0140010	D-aspartate transmembrane transporter activity	molecular_function	9	Slc1a1	1	1482	1	20355	0.0728077
GO:1901605	alpha-amino acid metabolic process	biological_process	9	Aadat	1	1482	1	20355	0.0728077
GO:0002715	regulation of natural killer cell mediated immunity	biological_process	9	RT1-S3	1	1482	1	20355	0.0728077
GO:0019969	interleukin-10 binding	molecular_function	6	Il10ra	1	1482	1	20355	0.0728077
GO:0031129	inductive cell-cell signaling	biological_process	5	Sall1	1	1482	1	20355	0.0728077
GO:0015368	calcium:cation antiporter activity	molecular_function	10	Slc8a3	1	1482	1	20355	0.0728077
GO:1904177	regulation of adipose tissue development	biological_process	7	Plaat3	1	1482	1	20355	0.0728077
GO:0043545	molybdopterin cofactor metabolic process	biological_process	7	Mocos	1	1482	1	20355	0.0728077
GO:0071830	triglyceride-rich lipoprotein particle clearance	biological_process	5	Apoe	1	1482	1	20355	0.0728077
GO:0043335	protein unfolding	biological_process	4	Angptl4	1	1482	1	20355	0.0728077
GO:0047402	protein-glucosylgalactosylhydroxylysine glucosidase activity	molecular_function	8	Pgghg	1	1482	1	20355	0.0728077
GO:0010711	negative regulation of collagen catabolic process	biological_process	8	Cst3	1	1482	1	20355	0.0728077
GO:0070553	nicotinic acid receptor activity	molecular_function	7	Hcar2	1	1482	1	20355	0.0728077
GO:1902216	positive regulation of interleukin-4-mediated signaling pathway	biological_process	10	Parp14	1	1482	1	20355	0.0728077
GO:0050823	peptide antigen stabilization	biological_process	9	Tapbp	1	1482	1	20355	0.0728077
GO:0070489	T cell aggregation	biological_process	9	Msn	1	1482	1	20355	0.0728077
GO:0030108	HLA-A specific activating MHC class I receptor activity	molecular_function	8	Ctsh	1	1482	1	20355	0.0728077
GO:0055002	striated muscle cell development	biological_process	7	Sdc1	1	1482	1	20355	0.0728077
GO:0032667	regulation of interleukin-23 production	biological_process	7	Tgfb1	1	1482	1	20355	0.0728077
GO:1904316	response to 2-O-acetyl-1-O-hexadecyl-sn-glycero-3-phosphocholine	biological_process	7	Ptafr	1	1482	1	20355	0.0728077
GO:0015730	propanoate transport	biological_process	7	Slc5a8	1	1482	1	20355	0.0728077
GO:0015172	acidic amino acid transmembrane transporter activity	molecular_function	8	Slc1a3	1	1482	1	20355	0.0728077
GO:0032943	mononuclear cell proliferation	biological_process	5	Tgfb1	1	1482	1	20355	0.0728077
GO:0060739	mesenchymal-epithelial cell signaling involved in prostate gland development	biological_process	4	Tnc	1	1482	1	20355	0.0728077
GO:0016401	palmitoyl-CoA oxidase activity	molecular_function	8	Acadl	1	1482	1	20355	0.0728077
GO:0002923	regulation of humoral immune response mediated by circulating immunoglobulin	biological_process	11	Ptprc	1	1482	1	20355	0.0728077
GO:0002590	negative regulation of antigen processing and presentation of peptide antigen via MHC class I	biological_process	9	Tapbpl	1	1482	1	20355	0.0728077
GO:0046530	photoreceptor cell differentiation	biological_process	7	Cfh	1	1482	1	20355	0.0728077
GO:0001567	cholesterol 25-hydroxylase activity	molecular_function	7	Ch25h	1	1482	1	20355	0.0728077
GO:1905199	manchette disassembly	biological_process	6	Rsph6a	1	1482	1	20355	0.0728077
GO:1903712	cysteine transmembrane transport	biological_process	12	Slc1a1	1	1482	1	20355	0.0728077
GO:0006061	sorbitol biosynthetic process	biological_process	10	Akr1b1	1	1482	1	20355	0.0728077
GO:0071976	cell gliding	biological_process	6	Myo1g	1	1482	1	20355	0.0728077
GO:0035645	enteric smooth muscle cell differentiation	biological_process	8	Ednrb	1	1482	1	20355	0.0728077
GO:0034213	quinolinate catabolic process	biological_process	7	Qprt	1	1482	1	20355	0.0728077
GO:0090366	positive regulation of mRNA modification	biological_process	11	Apobec1	1	1482	1	20355	0.0728077
GO:0099500	vesicle fusion to plasma membrane	biological_process	8	Trarg1	1	1482	1	20355	0.0728077
GO:0004586	ornithine decarboxylase activity	molecular_function	7	Odc1	1	1482	1	20355	0.0728077
GO:0016892	endoribonuclease activity, producing 3'-phosphomonoesters	molecular_function	9	Rida	1	1482	1	20355	0.0728077
GO:1905895	negative regulation of cellular response to tunicamycin	biological_process	7	Clu	1	1482	1	20355	0.0728077
GO:0072599	establishment of protein localization to endoplasmic reticulum	biological_process	9	Ryr2	1	1482	1	20355	0.0728077
GO:1905449	regulation of Fc-gamma receptor signaling pathway involved in phagocytosis	biological_process	7	LOC108348047	1	1482	1	20355	0.0728077
GO:1903060	negative regulation of protein lipidation	biological_process	10	Dbi	1	1482	1	20355	0.0728077
GO:0046108	uridine metabolic process	biological_process	11	Upp1	1	1482	1	20355	0.0728077
GO:1903760	regulation of voltage-gated potassium channel activity involved in ventricular cardiac muscle cell action potential repolarization	biological_process	9	Dlg1	1	1482	1	20355	0.0728077
GO:0061502	early endosome to recycling endosome transport	biological_process	8	Coro1a	1	1482	1	20355	0.0728077
GO:0043795	glyceraldehyde oxidoreductase activity	molecular_function	6	Akr1b1	1	1482	1	20355	0.0728077
GO:0060007	linear vestibuloocular reflex	biological_process	7	Slitrk6	1	1482	1	20355	0.0728077
GO:0002625	regulation of T cell antigen processing and presentation	biological_process	7	Was	1	1482	1	20355	0.0728077
GO:1902564	negative regulation of neutrophil activation	biological_process	8	Grn	1	1482	1	20355	0.0728077
GO:0033193	Lsd1/2 complex	cellular_component	4	Tal1	1	1482	1	20355	0.0728077
GO:1902847	regulation of neuronal signal transduction	biological_process	8	Clu	1	1482	1	20355	0.0728077
GO:2000486	negative regulation of glutamine transport	biological_process	10	Lep	1	1482	1	20355	0.0728077
GO:0004673	protein histidine kinase activity	molecular_function	8	Nme2	1	1482	1	20355	0.0728077
GO:0006789	bilirubin conjugation	biological_process	9	Ugt1a6	1	1482	1	20355	0.0728077
GO:0015552	propionate transmembrane transporter activity	molecular_function	7	Slc5a8	1	1482	1	20355	0.0728077
GO:0034158	toll-like receptor 8 signaling pathway	biological_process	9	Tlr8	1	1482	1	20355	0.0728077
GO:0014843	growth factor dependent regulation of skeletal muscle satellite cell proliferation	biological_process	9	Fgf2	1	1482	1	20355	0.0728077
GO:0002518	lymphocyte chemotaxis across high endothelial venule	biological_process	7	Cxcl13	1	1482	1	20355	0.0728077
GO:0002398	MHC class Ib protein complex assembly	biological_process	9	Tapbp	1	1482	1	20355	0.0728077
GO:0042219	cellular modified amino acid catabolic process	biological_process	7	Ggact	1	1482	1	20355	0.0728077
GO:0036516	chemoattraction of dopaminergic neuron axon	biological_process	8	Wnt7b	1	1482	1	20355	0.0728077
GO:1903935	response to sodium arsenite	biological_process	6	Nefl	1	1482	1	20355	0.0728077
GO:2000097	regulation of smooth muscle cell-matrix adhesion	biological_process	8	Plau	1	1482	1	20355	0.0728077
GO:0009817	defense response to fungus, incompatible interaction	biological_process	7	Tgfb1	1	1482	1	20355	0.0728077
GO:0034676	integrin alpha6-beta4 complex	cellular_component	6	Itga6	1	1482	1	20355	0.0728077
GO:0021626	central nervous system maturation	biological_process	6	Cx3cr1	1	1482	1	20355	0.0728077
GO:1903923	positive regulation of protein processing in phagocytic vesicle	biological_process	11	Gsn	1	1482	1	20355	0.0728077
GO:1901623	regulation of lymphocyte chemotaxis	biological_process	8	Slc8b1	1	1482	1	20355	0.0728077
GO:0043128	positive regulation of 1-phosphatidylinositol 4-kinase activity	biological_process	10	Cd81	1	1482	1	20355	0.0728077
GO:1903764	regulation of potassium ion export across plasma membrane	biological_process	11	Dlg1	1	1482	1	20355	0.0728077
GO:2000473	positive regulation of hematopoietic stem cell migration	biological_process	9	Ptprc	1	1482	1	20355	0.0728077
GO:0070235	regulation of activation-induced cell death of T cells	biological_process	6	Ripk3	1	1482	1	20355	0.0728077
GO:0120019	intermembrane phosphotidylcholine transfer activity	molecular_function	7	Pltp	1	1482	1	20355	0.0728077
GO:0005121	Toll binding	molecular_function	6	Myd88	1	1482	1	20355	0.0728077
GO:0048757	pigment granule maturation	biological_process	5	Cd63	1	1482	1	20355	0.0728077
GO:1903803	L-glutamine import across plasma membrane	biological_process	8	Slc1a5	1	1482	1	20355	0.0728077
GO:0061682	seminal vesicle morphogenesis	biological_process	5	Id4	1	1482	1	20355	0.0728077
GO:0016116	carotenoid metabolic process	biological_process	10	Bco2	1	1482	1	20355	0.0728077
GO:1902045	negative regulation of Fas signaling pathway	biological_process	9	Tmbim1	1	1482	1	20355	0.0728077
GO:0044228	host cell surface	cellular_component	5	Axl	1	1482	1	20355	0.0728077
GO:1901254	positive regulation of intracellular transport of viral material	biological_process	7	Fmr1	1	1482	1	20355	0.0728077
GO:1902669	positive regulation of axon guidance	biological_process	11	Tubb2b	1	1482	1	20355	0.0728077
GO:0003106	negative regulation of glomerular filtration by angiotensin	biological_process	13	Cyba	1	1482	1	20355	0.0728077
GO:0099182	presynaptic intermediate filament cytoskeleton	cellular_component	8	Nefl	1	1482	1	20355	0.0728077
GO:0071402	cellular response to lipoprotein particle stimulus	biological_process	5	Ccl2	1	1482	1	20355	0.0728077
GO:0032996	Bcl3-Bcl10 complex	cellular_component	4	Bcl3	1	1482	1	20355	0.0728077
GO:0002651	positive regulation of tolerance induction to self antigen	biological_process	8	Tgfbr2	1	1482	1	20355	0.0728077
GO:0032344	regulation of aldosterone metabolic process	biological_process	8	Kcnma1	1	1482	1	20355	0.0728077
GO:0047127	thiomorpholine-carboxylate dehydrogenase activity	molecular_function	7	Crym	1	1482	1	20355	0.0728077
GO:0036284	tubulobulbar complex	cellular_component	4	Arpc1b	1	1482	1	20355	0.0728077
GO:0010477	response to sulfur dioxide	biological_process	6	Icam1	1	1482	1	20355	0.0728077
GO:0071640	regulation of macrophage inflammatory protein 1 alpha production	biological_process	8	Trem2	1	1482	1	20355	0.0728077
GO:0010925	positive regulation of inositol-polyphosphate 5-phosphatase activity	biological_process	12	Plek	1	1482	1	20355	0.0728077
GO:1902203	negative regulation of hepatocyte growth factor receptor signaling pathway	biological_process	9	Adamts12	1	1482	1	20355	0.0728077
GO:0045918	negative regulation of cytolysis	biological_process	7	Tgfb1	1	1482	1	20355	0.0728077
GO:0045799	positive regulation of chromatin assembly or disassembly	biological_process	11	Tal1	1	1482	1	20355	0.0728077
GO:0097497	blood vessel endothelial cell delamination	biological_process	9	Trpv4	1	1482	1	20355	0.0728077
GO:0034107	negative regulation of erythrocyte clearance	biological_process	7	Cd24	1	1482	1	20355	0.0728077
GO:1904325	positive regulation of inhibitory G protein-coupled receptor phosphorylation	biological_process	11	Aplnr	1	1482	1	20355	0.0728077
GO:0017089	intermembrane glycolipid transporter activity	molecular_function	5	Plekha8	1	1482	1	20355	0.0728077
GO:0000053	argininosuccinate metabolic process	biological_process	6	Ass1	1	1482	1	20355	0.0728077
GO:0097655	serpin family protein binding	molecular_function	5	Ctsl	1	1482	1	20355	0.0728077
GO:0010920	negative regulation of inositol phosphate biosynthetic process	biological_process	10	Plek	1	1482	1	20355	0.0728077
GO:1904348	negative regulation of small intestine smooth muscle contraction	biological_process	12	Kcnma1	1	1482	1	20355	0.0728077
GO:0042011	interleukin-16 binding	molecular_function	6	Cd4	1	1482	1	20355	0.0728077
GO:1904784	NLRP1 inflammasome complex assembly	biological_process	7	Nlrp1a	1	1482	1	20355	0.0728077
GO:1903465	positive regulation of mitotic cell cycle DNA replication	biological_process	10	Fgfr1	1	1482	1	20355	0.0728077
GO:0006540	glutamate decarboxylation to succinate	biological_process	13	Gad2	1	1482	1	20355	0.0728077
GO:0035438	cyclic-di-GMP binding	molecular_function	5	Sting1	1	1482	1	20355	0.0728077
GO:0060262	negative regulation of N-terminal protein palmitoylation	biological_process	11	Hhatl	1	1482	1	20355	0.0728077
GO:0070963	positive regulation of neutrophil mediated killing of gram-negative bacterium	biological_process	10	F2rl1	1	1482	1	20355	0.0728077
GO:0060051	negative regulation of protein glycosylation	biological_process	10	Mgat4d	1	1482	1	20355	0.0728077
GO:0042134	rRNA primary transcript binding	molecular_function	8	Cavin1	1	1482	1	20355	0.0728077
GO:0010877	lipid transport involved in lipid storage	biological_process	8	Apoe	1	1482	1	20355	0.0728077
GO:0071846	actin filament debranching	biological_process	6	Gmfg	1	1482	1	20355	0.0728077
GO:0071831	intermediate-density lipoprotein particle clearance	biological_process	6	Apoe	1	1482	1	20355	0.0728077
GO:0016505	peptidase activator activity involved in apoptotic process	molecular_function	7	Ctsc	1	1482	1	20355	0.0728077
GO:0001905	activation of membrane attack complex	biological_process	6	Cfh	1	1482	1	20355	0.0728077
GO:0051651	maintenance of location in cell	biological_process	4	Apoe	1	1482	1	20355	0.0728077
GO:0004132	dCMP deaminase activity	molecular_function	7	Dctd	1	1482	1	20355	0.0728077
GO:0002617	negative regulation of macrophage antigen processing and presentation	biological_process	8	Fgl2	1	1482	1	20355	0.0728077
GO:0034041	ATP-coupled sterol transmembrane transporter activity	molecular_function	6	Abcg1	1	1482	1	20355	0.0728077
GO:0005366	myo-inositol:proton symporter activity	molecular_function	9	Slc2a13	1	1482	1	20355	0.0728077
GO:0045829	negative regulation of isotype switching	biological_process	10	Parp3	1	1482	1	20355	0.0728077
GO:0038194	thyroid-stimulating hormone signaling pathway	biological_process	6	Tshr	1	1482	1	20355	0.0728077
GO:0098937	anterograde dendritic transport	biological_process	11	Flot2	1	1482	1	20355	0.0728077
GO:0071966	fungal-type cell wall polysaccharide metabolic process	biological_process	9	Myc	1	1482	1	20355	0.0728077
GO:0052594	aminoacetone:oxygen oxidoreductase(deaminating) activity	molecular_function	7	Aoc3	1	1482	1	20355	0.0728077
GO:0032712	negative regulation of interleukin-3 production	biological_process	8	Havcr2	1	1482	1	20355	0.0728077
GO:0035849	nephric duct elongation	biological_process	6	Lhx1	1	1482	1	20355	0.0728077
GO:2001030	negative regulation of cellular glucuronidation	biological_process	10	Ugt1a6	1	1482	1	20355	0.0728077
GO:1905247	positive regulation of aspartic-type peptidase activity	biological_process	11	Grn	1	1482	1	20355	0.0728077
GO:0090025	regulation of monocyte chemotaxis	biological_process	8	Lyn	1	1482	1	20355	0.0728077
GO:0046006	regulation of activated T cell proliferation	biological_process	11	Ripk3	1	1482	1	20355	0.0728077
GO:0033897	ribonuclease T2 activity	molecular_function	10	Rnaset2	1	1482	1	20355	0.0728077
GO:0004876	complement component C3a receptor activity	molecular_function	7	C3ar1	1	1482	1	20355	0.0728077
GO:0004131	cytosine deaminase activity	molecular_function	7	Apobec1	1	1482	1	20355	0.0728077
GO:0034238	macrophage fusion	biological_process	6	Cd81	1	1482	1	20355	0.0728077
GO:0002113	interleukin-33 binding	molecular_function	6	Il1rl1	1	1482	1	20355	0.0728077
GO:0071449	cellular response to lipid hydroperoxide	biological_process	7	Mgst1	1	1482	1	20355	0.0728077
GO:1905317	inferior endocardial cushion morphogenesis	biological_process	8	Tgfbr2	1	1482	1	20355	0.0728077
GO:0072283	metanephric renal vesicle morphogenesis	biological_process	8	Lhx1	1	1482	1	20355	0.0728077
GO:1905892	negative regulation of cellular response to thapsigargin	biological_process	7	Clu	1	1482	1	20355	0.0728077
GO:0120035	regulation of plasma membrane bounded cell projection organization	biological_process	8	Trem2	1	1482	1	20355	0.0728077
GO:0005365	myo-inositol transmembrane transporter activity	molecular_function	8	Slc2a13	1	1482	1	20355	0.0728077
[truncated: 4,938 more rows]
